# Supplementary material for: Placental H3K27me3 establishes female resilience to prenatal insults
Source: Nat Commun. 2018 Jul 2;9:2555. doi: 10.1038/s41467-018-04992-1 (PMC6028627; doi:10.1038/s41467-018-04992-1)
Supplement: Supplementary file 3 — Supplementary Data 1 [file 41467_2018_4992_MOESM3_ESM.xlsx]

## Sheet: Sup. 1 -GO placenta
Supplementary Data File 1. Gene ontology (GO) biological processes enriched in gene sets with sex and Ogt-mediated expression differences from trophoblast-specific RNA-seq.
GoTerm	Count	Pvalue	Fold.Enrichment	Bonferroni	Benjamini	FDR	Comparison
GO:0007049~cell cycle	158	1.12e-31	2.64789	3.4e-28	3.4e-28	2.01e-28	Female>Male
GO:0022403~cell cycle phase	107	1.83e-30	3.34037	5.57e-27	2.79e-27	3.3e-27	Female>Male
GO:0000279~M phase	98	3.11e-30	3.54588	9.46e-27	3.15e-27	5.6e-27	Female>Male
GO:0000278~mitotic cell cycle	89	2.27e-29	3.73495	6.93e-26	1.73e-26	4.1e-26	Female>Male
GO:0022402~cell cycle process	116	1.26e-28	3.02239	3.83e-25	7.66e-26	2.27e-25	Female>Male
GO:0000087~M phase of mitotic cell cycle	77	3.26e-28	4.06419	9.92e-25	1.65e-25	5.88e-25	Female>Male
GO:0000280~nuclear division	75	2.6e-27	4.04196	7.93e-24	1.13e-24	4.7e-24	Female>Male
GO:0007067~mitosis	75	2.6e-27	4.04196	7.93e-24	1.13e-24	4.7e-24	Female>Male
GO:0051301~cell division	93	4.97e-27	3.38892	1.51e-23	1.89e-24	8.97e-24	Female>Male
GO:0048285~organelle fission	75	3.78e-26	3.89834	1.15e-22	1.28e-23	6.82e-23	Female>Male
GO:0006259~DNA metabolic process	106	2.42e-20	2.57815	7.36e-17	7.36e-18	4.36e-17	Female>Male
GO:0006396~RNA processing	103	1.26e-17	2.41346	3.85e-14	3.5e-15	2.28e-14	Female>Male
GO:0034660~ncRNA metabolic process	56	8.73e-13	2.83871	2.66e-09	2.22e-10	1.57e-09	Female>Male
GO:0006281~DNA repair	59	1.39e-12	2.72135	4.24e-09	3.26e-10	2.51e-09	Female>Male
GO:0006974~response to DNA damage stimulus	68	7.22e-12	2.42612	2.2e-08	1.57e-09	1.3e-08	Female>Male
GO:0034470~ncRNA processing	46	1.99e-11	2.98116	6.06e-08	4.04e-09	3.59e-08	Female>Male
GO:0046907~intracellular transport	85	3.67e-10	2.01942	1.12e-06	6.57e-08	6.62e-07	Female>Male
GO:0033554~cellular response to stress	81	4.44e-10	2.053	1.35e-06	7.52e-08	8.02e-07	Female>Male
GO:0007059~chromosome segregation	24	1.36e-08	3.83986	4.13e-05	2.17e-06	2.45e-05	Female>Male
GO:0042254~ribosome biogenesis	33	1.46e-08	3.01704	4.44e-05	2.22e-06	2.63e-05	Female>Male
GO:0007017~microtubule-based process	49	1.69e-08	2.37793	5.14e-05	2.45e-06	3.05e-05	Female>Male
GO:0008104~protein localization	120	5.41e-08	1.63181	0.000165	7.49e-06	9.75e-05	Female>Male
GO:0022613~ribonucleoprotein complex biogenesis	36	7.16e-08	2.69071	0.000218	9.47e-06	0.000129	Female>Male
GO:0016071~mRNA metabolic process	60	1.45e-07	2.03437	0.000443	1.84e-05	0.000262	Female>Male
GO:0000226~microtubule cytoskeleton organization	31	1.6e-07	2.85972	0.000488	1.95e-05	0.000289	Female>Male
GO:0006399~tRNA metabolic process	31	2.46e-07	2.8091	0.000748	2.67e-05	0.000443	Female>Male
GO:0006399~tRNA metabolic process	31	2.46e-07	2.8091	0.000748	2.67e-05	0.000443	Female>Male
GO:0015031~protein transport	105	2.29e-07	1.65155	0.000697	2.68e-05	0.000413	Female>Male
GO:0034613~cellular protein localization	59	2.38e-07	2.02053	0.000726	2.69e-05	0.00043	Female>Male
GO:0070727~cellular macromolecule localization	59	3.01e-07	2.00711	0.000917	3.16e-05	0.000544	Female>Male
GO:0045184~establishment of protein localization	105	3.35e-07	1.63897	0.0010199	3.29e-05	0.000604	Female>Male
GO:0051028~mRNA transport	21	8.89e-07	3.46826	0.00270221	8.2e-05	0.00160276	Female>Male
GO:0006397~mRNA processing	52	1.13e-06	2.03229	0.00344076	0.000101	0.00204157	Female>Male
GO:0051726~regulation of cell cycle	45	1.34e-06	2.15319	0.00405885	0.000116	0.00240906	Female>Male
GO:0006261~DNA-dependent DNA replication	15	1.41e-06	4.51749	0.00429383	0.00012	0.00254882	Female>Male
GO:0051169~nuclear transport	27	1.55e-06	2.82112	0.00472277	0.000128	0.00280404	Female>Male
GO:0051236~establishment of RNA localization	21	2.68e-06	3.25807	0.00813182	0.000209	0.00483633	Female>Male
GO:0050657~nucleic acid transport	21	2.68e-06	3.25807	0.00813182	0.000209	0.00483633	Female>Male
GO:0050658~RNA transport	21	2.68e-06	3.25807	0.00813182	0.000209	0.00483633	Female>Male
GO:0006913~nucleocytoplasmic transport	26	3.55e-06	2.77324	0.0107393	0.000263	0.00639547	Female>Male
GO:0006403~RNA localization	21	3.48e-06	3.20944	0.0105272	0.000265	0.00626847	Female>Male
GO:0015931~nucleobase, nucleoside, nucleotide and nucleic acid transport	22	4.88e-06	3.04422	0.0147592	0.000354	0.00880714	Female>Male
GO:0006886~intracellular protein transport	52	5.49e-06	1.92921	0.0165663	0.000388	0.0098945	Female>Male
GO:0034654~nucleobase, nucleoside, nucleotide and nucleic acid biosynthetic process	38	8e-06	2.17378	0.0240558	0.000553	0.0144222	Female>Male
GO:0034404~nucleobase, nucleoside and nucleotide biosynthetic process	38	8e-06	2.17378	0.0240558	0.000553	0.0144222	Female>Male
GO:0000070~mitotic sister chromatid segregation	10	1.68e-05	5.68869	0.0498393	0.00113545	0.030278	Female>Male
GO:0008380~RNA splicing	40	2.17e-05	2.03774	0.0640052	0.00140636	0.0391725	Female>Male
GO:0009165~nucleotide biosynthetic process	36	2.57e-05	2.11855	0.0752179	0.00162778	0.0463081	Female>Male
GO:0008033~tRNA processing	20	2.74e-05	2.92561	0.0799584	0.0016993	0.0493509	Female>Male
GO:0000819~sister chromatid segregation	10	2.91e-05	5.38928	0.0849079	0.00177304	0.0525444	Female>Male
GO:0006302~double-strand break repair	15	3.43e-05	3.57197	0.0991759	0.00200655	0.0618474	Female>Male
GO:0044271~nitrogen compound biosynthetic process	53	3.42e-05	1.79702	0.0988151	0.00203802	0.0616104	Female>Male
GO:0007346~regulation of mitotic cell cycle	24	3.71e-05	2.55991	0.106846	0.00212973	0.0669091	Female>Male
GO:0033365~protein localization in organelle	24	4.42e-05	2.53352	0.12598	0.00249046	0.0797275	Female>Male
GO:0051276~chromosome organization	65	6.46e-05	1.64747	0.178692	0.00357283	0.116538	Female>Male
GO:0010608~posttranscriptional regulation of gene expression	31	8.17e-05	2.14479	0.220175	0.00443096	0.147196	Female>Male
GO:0045333~cellular respiration	17	0.000117	2.9504	0.300389	0.00624762	0.211377	Female>Male
GO:0009069~serine family amino acid metabolic process	10	0.00012	4.65438	0.305388	0.00626309	0.215615	Female>Male
GO:0009069~serine family amino acid metabolic process	10	0.00012	4.65438	0.305388	0.00626309	0.215615	Female>Male
GO:0009260~ribonucleotide biosynthetic process	25	0.000145	2.30622	0.357763	0.00747696	0.261941	Female>Male
GO:0009259~ribonucleotide metabolic process	27	0.000154	2.21176	0.37341	0.00776078	0.276512	Female>Male
GO:0034504~protein localization in nucleus	17	0.00018	2.85367	0.421651	0.00893652	0.323824	Female>Male
GO:0006364~rRNA processing	19	0.000206	2.6291	0.465967	0.0100667	0.37088	Female>Male
GO:0016072~rRNA metabolic process	19	0.000247	2.59404	0.528249	0.0118546	0.444034	Female>Male
GO:0051225~spindle assembly	8	0.000264	5.46114	0.552069	0.0124703	0.474584	Female>Male
GO:0000075~cell cycle checkpoint	15	0.000335	2.95374	0.639659	0.0155805	0.602774	Female>Male
GO:0051321~meiotic cell cycle	21	0.000345	2.38925	0.650821	0.0158156	0.621298	Female>Male
GO:0000726~non-recombinational repair	6	0.000382	7.67973	0.68781	0.0172252	0.687189	Female>Male
GO:0006303~double-strand break repair via nonhomologous end joining	6	0.000382	7.67973	0.68781	0.0172252	0.687189	Female>Male
GO:0006605~protein targeting	27	0.00043	2.07872	0.730274	0.0185451	0.773159	Female>Male
GO:0006091~generation of precursor metabolites and energy	44	0.000425	1.72622	0.725532	0.0185635	0.762918	Female>Male
GO:0044265~cellular macromolecule catabolic process	86	0.000418	1.44599	0.720356	0.0185643	0.751935	Female>Male
GO:0009150~purine ribonucleotide metabolic process	25	0.000438	2.15118	0.736834	0.0186267	0.787631	Female>Male
GO:0009057~macromolecule catabolic process	91	0.000456	1.42478	0.750355	0.0190892	0.818622	Female>Male
GO:0009152~purine ribonucleotide biosynthetic process	23	0.000566	2.20104	0.821905	0.0227432	1.01683	Female>Male
GO:0007126~meiosis	20	0.000703	2.32719	0.882448	0.0274206	1.26011	Female>Male
GO:0051327~M phase of meiotic cell cycle	20	0.000703	2.32719	0.882448	0.0274206	1.26011	Female>Male
GO:0030261~chromosome condensation	9	0.000737	4.18894	0.894107	0.0280217	1.32118	Female>Male
GO:0033043~regulation of organelle organization	29	0.000887	1.92824	0.932902	0.0332062	1.58752	Female>Male
GO:0051170~nuclear import	15	0.00110273	2.64818	0.965253	0.0396696	1.97038	Female>Male
GO:0015980~energy derivation by oxidation of organic compounds	21	0.00109096	2.19421	0.963984	0.040204	1.94955	Female>Male
GO:0006119~oxidative phosphorylation	16	1.97e-05	3.61143	0.0556287	0.0142071	0.0353552	Male>Female
GO:0006357~regulation of transcription from RNA polymerase II promoter	78	3.45e-05	1.60052	0.0952313	0.0198162	0.0618099	Male>Female
GO:0000087~M phase of mitotic cell cycle	35	6.43e-12	4.01876	1.35e-08	6.75e-09	1.11e-08	WTFem>OGTHemiFem
GO:0007067~mitosis	34	1.7e-11	3.98613	3.57e-08	8.93e-09	2.94e-08	WTFem>OGTHemiFem
GO:0000280~nuclear division	34	1.7e-11	3.98613	3.57e-08	8.93e-09	2.94e-08	WTFem>OGTHemiFem
GO:0000278~mitotic cell cycle	39	1.52e-11	3.56041	3.19e-08	1.06e-08	2.63e-08	WTFem>OGTHemiFem
GO:0000279~M phase	43	6.38e-12	3.3846	1.34e-08	1.34e-08	1.1e-08	WTFem>OGTHemiFem
GO:0048285~organelle fission	34	4.67e-11	3.84449	9.8e-08	1.96e-08	8.08e-08	WTFem>OGTHemiFem
GO:0022403~cell cycle phase	45	6.23e-11	3.05608	1.31e-07	2.18e-08	1.08e-07	WTFem>OGTHemiFem
GO:0007049~cell cycle	65	1.59e-10	2.36972	3.34e-07	4.78e-08	2.76e-07	WTFem>OGTHemiFem
GO:0022402~cell cycle process	49	2.24e-10	2.77734	4.71e-07	5.89e-08	3.88e-07	WTFem>OGTHemiFem
GO:0051301~cell division	39	1.04e-09	3.0916	2.17e-06	2.42e-07	1.79e-06	WTFem>OGTHemiFem
GO:0006396~RNA processing	50	2.75e-09	2.54867	5.77e-06	5.77e-07	4.76e-06	WTFem>OGTHemiFem
GO:0034660~ncRNA metabolic process	31	6.87e-09	3.4185	1.44e-05	1.31e-06	1.19e-05	WTFem>OGTHemiFem
GO:0034470~ncRNA processing	25	1.45e-07	3.52459	0.000304	2.53e-05	0.000251	WTFem>OGTHemiFem
GO:0006091~generation of precursor metabolites and energy	32	7.01e-07	2.73108	0.00146917	0.000113	0.0012116	WTFem>OGTHemiFem
GO:0006259~DNA metabolic process	42	2.44e-06	2.22225	0.0050966	0.000365	0.00421067	WTFem>OGTHemiFem
GO:0046907~intracellular transport	42	4.42e-06	2.17069	0.00922509	0.000618	0.00763722	WTFem>OGTHemiFem
GO:0015980~energy derivation by oxidation of organic compounds	16	2.88e-05	3.6368	0.0586141	0.00354676	0.0497639	WTFem>OGTHemiFem
GO:0022613~ribonucleoprotein complex biogenesis	19	3.99e-05	3.08929	0.0802277	0.00463529	0.0688936	WTFem>OGTHemiFem
GO:0006399~tRNA metabolic process	17	4.22e-05	3.35117	0.0848135	0.00465374	0.0730096	WTFem>OGTHemiFem
GO:0006099~tricarboxylic acid cycle	8	4.59e-05	7.74797	0.0917857	0.00480218	0.079307	WTFem>OGTHemiFem
GO:0006084~acetyl-CoA metabolic process	9	4.91e-05	6.46705	0.0978217	0.00489006	0.0847976	WTFem>OGTHemiFem
GO:0045333~cellular respiration	12	5.27e-05	4.53059	0.104599	0.00500939	0.091006	WTFem>OGTHemiFem
GO:0046356~acetyl-CoA catabolic process	8	6.23e-05	7.42514	0.122518	0.00566643	0.107648	WTFem>OGTHemiFem
GO:0051169~nuclear transport	15	0.000114	3.4095	0.212974	0.00992931	0.197168	WTFem>OGTHemiFem
GO:0009060~aerobic respiration	8	0.000142	6.60012	0.25787	0.0114049	0.245465	WTFem>OGTHemiFem
GO:0042254~ribosome biogenesis	16	0.000139	3.1822	0.252389	0.0115675	0.239416	WTFem>OGTHemiFem
GO:0051186~cofactor metabolic process	21	0.000193	2.57024	0.332963	0.014357	0.333123	WTFem>OGTHemiFem
GO:0044271~nitrogen compound biosynthetic process	29	0.000223	2.13903	0.373862	0.0160147	0.385079	WTFem>OGTHemiFem
GO:0009109~coenzyme catabolic process	8	0.000231	6.14494	0.384187	0.0160305	0.398728	WTFem>OGTHemiFem
GO:0006913~nucleocytoplasmic transport	14	0.000341	3.2485	0.511052	0.0221113	0.587896	WTFem>OGTHemiFem
GO:0006364~rRNA processing	12	0.000428	3.61223	0.592645	0.0268473	0.737351	WTFem>OGTHemiFem
GO:0051187~cofactor catabolic process	8	0.000443	5.56885	0.605541	0.0269891	0.763662	WTFem>OGTHemiFem
GO:0015031~protein transport	49	0.000465	1.67664	0.623486	0.0275227	0.801732	WTFem>OGTHemiFem
GO:0016072~rRNA metabolic process	12	0.000482	3.56407	0.636047	0.0276854	0.829466	WTFem>OGTHemiFem
GO:0045184~establishment of protein localization	49	0.000548	1.66386	0.683113	0.0297896	0.942573	WTFem>OGTHemiFem
GO:0035295~tube development	42	1.51e-12	3.60288	4.01e-09	4.01e-09	2.68e-09	OGTHemiFem>WTFem
GO:0006357~regulation of transcription from RNA polymerase II promoter	61	5.44e-09	2.24261	1.45e-05	4.82e-06	9.67e-06	OGTHemiFem>WTFem
GO:0035239~tube morphogenesis	28	7.28e-09	3.70823	1.94e-05	4.84e-06	1.29e-05	OGTHemiFem>WTFem
GO:0045944~positive regulation of transcription from RNA polymerase II promoter	41	5.89e-08	2.59361	0.000157	2.61e-05	0.000105	OGTHemiFem>WTFem
GO:0001944~vasculature development	33	5.66e-08	2.98936	0.00015	3.01e-05	0.0001	OGTHemiFem>WTFem
GO:0001568~blood vessel development	32	1.09e-07	2.97005	0.00029	3.22e-05	0.000194	OGTHemiFem>WTFem
GO:0030528~transcription regulator activity	91	9.66e-08	1.75905	6.48e-05	3.24e-05	0.000145	OGTHemiFem>WTFem
GO:0051252~regulation of RNA metabolic process	109	8.58e-08	1.65893	0.000228	3.26e-05	0.000152	OGTHemiFem>WTFem
GO:0048754~branching morphogenesis of a tube	19	1.01e-07	4.62674	0.00027	3.37e-05	0.00018	OGTHemiFem>WTFem
GO:0003700~transcription factor activity	67	5.86e-08	2.01279	3.93e-05	3.93e-05	8.78e-05	OGTHemiFem>WTFem
GO:0051254~positive regulation of RNA metabolic process	44	2.11e-07	2.37817	0.000562	4.01e-05	0.000376	OGTHemiFem>WTFem
GO:0010604~positive regulation of macromolecule metabolic process	58	2.03e-07	2.07505	0.000541	4.16e-05	0.000361	OGTHemiFem>WTFem
GO:0045893~positive regulation of transcription, DNA-dependent	44	1.74e-07	2.39532	0.000462	4.2e-05	0.000309	OGTHemiFem>WTFem
GO:0048514~blood vessel morphogenesis	28	1.69e-07	3.20256	0.00045	4.5e-05	0.000301	OGTHemiFem>WTFem
GO:0043565~sequence-specific DNA binding	52	2.12e-07	2.18029	0.000143	4.75e-05	0.000319	OGTHemiFem>WTFem
GO:0001763~morphogenesis of a branching structure	21	5.24e-07	3.80464	0.00139057	7.73e-05	0.00093	OGTHemiFem>WTFem
GO:0006355~regulation of transcription, DNA-dependent	105	4.73e-07	1.62314	0.00125754	7.86e-05	0.000841	OGTHemiFem>WTFem
GO:0009611~response to wounding	38	6.02e-07	2.48004	0.00159971	8.43e-05	0.00106997	OGTHemiFem>WTFem
GO:0010557~positive regulation of macromolecule biosynthetic process	50	7.12e-07	2.13648	0.00189124	9.46e-05	0.00126515	OGTHemiFem>WTFem
GO:0050727~regulation of inflammatory response	14	8.53e-07	5.56234	0.00226484	0.000108	0.00151534	OGTHemiFem>WTFem
GO:0010628~positive regulation of gene expression	47	9.21e-07	2.18113	0.0024462	0.000111	0.00163683	OGTHemiFem>WTFem
GO:0031328~positive regulation of cellular biosynthetic process	51	1.01e-06	2.09236	0.00266787	0.000116	0.00178536	OGTHemiFem>WTFem
GO:0006935~chemotaxis	19	1.2e-06	3.94758	0.00319281	0.000128	0.00213721	OGTHemiFem>WTFem
GO:0042330~taxis	19	1.2e-06	3.94758	0.00319281	0.000128	0.00213721	OGTHemiFem>WTFem
GO:0009891~positive regulation of biosynthetic process	51	1.31e-06	2.07357	0.00348167	0.000134	0.0023309	OGTHemiFem>WTFem
GO:0006954~inflammatory response	28	2.22e-06	2.81825	0.00587519	0.000218	0.00393801	OGTHemiFem>WTFem
GO:0045941~positive regulation of transcription	45	2.58e-06	2.14547	0.00682748	0.000245	0.00457849	OGTHemiFem>WTFem
GO:0042325~regulation of phosphorylation	32	4.71e-06	2.49894	0.01245	0.000418	0.00837245	OGTHemiFem>WTFem
GO:0051173~positive regulation of nitrogen compound metabolic process	47	7.09e-06	2.02356	0.0186812	0.000554	0.0126024	OGTHemiFem>WTFem
GO:0007626~locomotory behavior	28	6.99e-06	2.65317	0.0183981	0.000563	0.0124096	OGTHemiFem>WTFem
GO:0045935~positive regulation of nucleobase, nucleoside, nucleotide and nucleic acid metabolic process	46	6.94e-06	2.04264	0.0182744	0.000576	0.0123254	OGTHemiFem>WTFem
GO:0030324~lung development	18	6.84e-06	3.67243	0.0180061	0.000586	0.0121427	OGTHemiFem>WTFem
GO:0060541~respiratory system development	19	7.99e-06	3.47005	0.0210182	0.000607	0.0141956	OGTHemiFem>WTFem
GO:0030323~respiratory tube development	18	8.74e-06	3.60743	0.0229632	0.000645	0.0155246	OGTHemiFem>WTFem
GO:0060429~epithelium development	30	9.33e-06	2.50701	0.0245018	0.000653	0.0165776	OGTHemiFem>WTFem
GO:0001501~skeletal system development	31	9.11e-06	2.46332	0.0239238	0.000654	0.0161818	OGTHemiFem>WTFem
GO:0051174~regulation of phosphorus metabolic process	32	1.01e-05	2.40762	0.0264486	0.000687	0.0179125	OGTHemiFem>WTFem
GO:0019220~regulation of phosphate metabolic process	32	1.01e-05	2.40762	0.0264486	0.000687	0.0179125	OGTHemiFem>WTFem
GO:0033673~negative regulation of kinase activity	12	1.06e-05	5.32863	0.0278365	0.000706	0.0188657	OGTHemiFem>WTFem
GO:0006469~negative regulation of protein kinase activity	12	1.06e-05	5.32863	0.0278365	0.000706	0.0188657	OGTHemiFem>WTFem
GO:0002684~positive regulation of immune system process	25	1.33e-05	2.74838	0.0347137	0.000841	0.0236094	OGTHemiFem>WTFem
GO:0050900~leukocyte migration	11	1.32e-05	5.79333	0.0344502	0.000855	0.023427	OGTHemiFem>WTFem
GO:0051348~negative regulation of transferase activity	12	1.57e-05	5.12755	0.0408452	0.000969	0.027867	OGTHemiFem>WTFem
GO:0051270~regulation of cell motion	17	1.73e-05	3.59807	0.0449303	0.00104425	0.0307186	OGTHemiFem>WTFem
GO:0048729~tissue morphogenesis	27	1.87e-05	2.56916	0.0484381	0.00110274	0.033177	OGTHemiFem>WTFem
GO:0048585~negative regulation of response to stimulus	13	2.28e-05	4.52933	0.0587899	0.00131628	0.0404847	OGTHemiFem>WTFem
GO:0051605~protein maturation by peptide bond cleavage	13	2.28e-05	4.52933	0.0587899	0.00131628	0.0404847	OGTHemiFem>WTFem
GO:0043086~negative regulation of catalytic activity	16	3.42e-05	3.58759	0.0869716	0.00181811	0.0607909	OGTHemiFem>WTFem
GO:0031348~negative regulation of defense response	9	3.36e-05	6.794	0.0855556	0.00182361	0.0597559	OGTHemiFem>WTFem
GO:0016485~protein processing	15	3.67e-05	3.77444	0.0929498	0.00191106	0.0651784	OGTHemiFem>WTFem
GO:0030097~hemopoiesis	27	4.7e-05	2.4361	0.11751	0.00240112	0.0835107	OGTHemiFem>WTFem
GO:0002526~acute inflammatory response	14	4.95e-05	3.91424	0.123266	0.00247902	0.0878799	OGTHemiFem>WTFem
GO:0044092~negative regulation of molecular function	18	6.83e-05	3.08818	0.165917	0.00335403	0.121175	OGTHemiFem>WTFem
GO:0022610~biological adhesion	46	7.71e-05	1.85364	0.185352	0.00346852	0.136911	OGTHemiFem>WTFem
GO:0051604~protein maturation	15	7.62e-05	3.53854	0.18334	0.00348586	0.135265	OGTHemiFem>WTFem
GO:0001525~angiogenesis	18	7.51e-05	3.06496	0.18101	0.00349709	0.133364	OGTHemiFem>WTFem
GO:0002250~adaptive immune response	14	7.31e-05	3.77444	0.17659	0.00352652	0.129771	OGTHemiFem>WTFem
GO:0002460~adaptive immune response based on somatic recombination of immune receptors built from immunoglobulin superfamily domains	14	7.31e-05	3.77444	0.17659	0.00352652	0.129771	OGTHemiFem>WTFem
GO:0007155~cell adhesion	46	7.47e-05	1.85695	0.180183	0.00354146	0.13269	OGTHemiFem>WTFem
GO:0006952~defense response	39	8.61e-05	1.97147	0.204561	0.00374478	0.152835	OGTHemiFem>WTFem
GO:0030326~embryonic limb morphogenesis	15	8.55e-05	3.50206	0.20332	0.0037812	0.151795	OGTHemiFem>WTFem
GO:0035113~embryonic appendage morphogenesis	15	8.55e-05	3.50206	0.20332	0.0037812	0.151795	OGTHemiFem>WTFem
GO:0019210~kinase inhibitor activity	8	2.47e-05	8.47719	0.0164563	0.00413971	0.0370748	OGTHemiFem>WTFem
GO:0019724~B cell mediated immunity	12	0.000114	4.18092	0.261452	0.00472426	0.202343	OGTHemiFem>WTFem
GO:0007610~behavior	36	0.000113	2.01304	0.260092	0.00477001	0.201116	OGTHemiFem>WTFem
GO:0002683~negative regulation of immune system process	13	0.000113	3.87377	0.259121	0.0048257	0.200241	OGTHemiFem>WTFem
GO:0048534~hemopoietic or lymphoid organ development	28	0.000123	2.25661	0.278641	0.00501228	0.218047	OGTHemiFem>WTFem
GO:0048598~embryonic morphogenesis	33	0.000125	2.08173	0.283024	0.00502843	0.222112	OGTHemiFem>WTFem
GO:0002252~immune effector process	17	0.000131	3.0555	0.294457	0.00519226	0.232831	OGTHemiFem>WTFem
GO:0009952~anterior/posterior pattern formation	19	0.000138	2.81233	0.307442	0.00538784	0.245216	OGTHemiFem>WTFem
GO:0007389~pattern specification process	28	0.000147	2.23277	0.323099	0.00563955	0.26046	OGTHemiFem>WTFem
GO:0045859~regulation of protein kinase activity	21	0.000208	2.55688	0.424732	0.00786772	0.368845	OGTHemiFem>WTFem
GO:0002009~morphogenesis of an epithelium	20	0.000226	2.61811	0.45202	0.00843626	0.401199	OGTHemiFem>WTFem
GO:0001775~cell activation	25	0.00023	2.30149	0.457137	0.00844882	0.407444	OGTHemiFem>WTFem
GO:0002520~immune system development	28	0.000273	2.14951	0.516413	0.00976984	0.484374	OGTHemiFem>WTFem
GO:0045321~leukocyte activation	23	0.000273	2.37842	0.515441	0.00987578	0.483038	OGTHemiFem>WTFem
GO:0022612~gland morphogenesis	13	0.000298	3.50484	0.547424	0.010515	0.528443	OGTHemiFem>WTFem
GO:0043549~regulation of kinase activity	21	0.000318	2.47698	0.570143	0.0110478	0.562677	OGTHemiFem>WTFem
GO:0040012~regulation of locomotion	15	0.000332	3.08818	0.586404	0.0114003	0.588301	OGTHemiFem>WTFem
GO:0019835~cytolysis	7	0.00038	6.89246	0.635604	0.0128591	0.672409	OGTHemiFem>WTFem
GO:0016064~immunoglobulin mediated immune response	11	0.000398	3.95418	0.652559	0.0132927	0.704034	OGTHemiFem>WTFem
GO:0050678~regulation of epithelial cell proliferation	11	0.000398	3.95418	0.652559	0.0132927	0.704034	OGTHemiFem>WTFem
GO:0016202~regulation of striated muscle tissue development	9	0.000425	4.85286	0.677256	0.0140367	0.752952	OGTHemiFem>WTFem
GO:0048732~gland development	21	0.000445	2.41411	0.693275	0.0143089	0.786714	OGTHemiFem>WTFem
GO:0002449~lymphocyte mediated immunity	12	0.000471	3.57579	0.713898	0.0149641	0.832853	OGTHemiFem>WTFem
GO:0002443~leukocyte mediated immunity	13	0.000513	3.30794	0.744301	0.0155531	0.907285	OGTHemiFem>WTFem
GO:0035107~appendage morphogenesis	15	0.000526	2.95391	0.752982	0.0155884	0.930157	OGTHemiFem>WTFem
GO:0035108~limb morphogenesis	15	0.000526	2.95391	0.752982	0.0155884	0.930157	OGTHemiFem>WTFem
GO:0002521~leukocyte differentiation	17	0.000521	2.71122	0.749666	0.015615	0.921328	OGTHemiFem>WTFem
GO:0003002~regionalization	22	0.00051	2.32816	0.742113	0.015635	0.901643	OGTHemiFem>WTFem
GO:0051338~regulation of transferase activity	21	0.000506	2.38985	0.73987	0.0157172	0.895907	OGTHemiFem>WTFem
GO:0048634~regulation of muscle development	9	0.000503	4.74	0.737262	0.015786	0.889299	OGTHemiFem>WTFem
GO:0048584~positive regulation of response to stimulus	20	0.000567	2.43513	0.77872	0.0166196	1.00298	OGTHemiFem>WTFem
GO:0051216~cartilage development	12	0.00059	3.4841	0.791933	0.0171036	1.04371	OGTHemiFem>WTFem
GO:0009954~proximal/distal pattern formation	7	0.000618	6.34107	0.806596	0.0176999	1.09203	OGTHemiFem>WTFem
GO:0060284~regulation of cell development	18	0.000649	2.56377	0.822054	0.0183909	1.14707	OGTHemiFem>WTFem
GO:0032268~regulation of cellular protein metabolic process	26	0.00066	2.1029	0.826973	0.0184898	1.1656	OGTHemiFem>WTFem
GO:0030334~regulation of cell migration	13	0.000695	3.20007	0.842638	0.0192771	1.22826	OGTHemiFem>WTFem
GO:0048736~appendage development	15	0.000744	2.85462	0.861546	0.0201773	1.31272	OGTHemiFem>WTFem
GO:0060173~limb development	15	0.000744	2.85462	0.861546	0.0201773	1.31272	OGTHemiFem>WTFem
GO:0030183~B cell differentiation	9	0.000805	4.43087	0.882538	0.0216164	1.42111	OGTHemiFem>WTFem
GO:0001932~regulation of protein amino acid phosphorylation	15	0.000878	2.80744	0.903241	0.0233151	1.54876	OGTHemiFem>WTFem
GO:0043066~negative regulation of apoptosis	23	0.000909	2.17939	0.910815	0.0238807	1.60238	OGTHemiFem>WTFem
GO:0050778~positive regulation of immune response	16	0.000962	2.66431	0.922611	0.0245378	1.69564	OGTHemiFem>WTFem
GO:0060326~cell chemotaxis	7	0.000958	5.87136	0.921759	0.0246706	1.68844	OGTHemiFem>WTFem
GO:0030595~leukocyte chemotaxis	7	0.000958	5.87136	0.921759	0.0246706	1.68844	OGTHemiFem>WTFem
GO:0048568~embryonic organ development	23	0.00101472	2.1613	0.932693	0.0249042	1.78729	OGTHemiFem>WTFem
GO:0048638~regulation of developmental growth	8	0.0010135	4.89658	0.932475	0.0251064	1.78517	OGTHemiFem>WTFem
GO:0043067~regulation of programmed cell death	42	0.00100459	1.6985	0.930854	0.0251223	1.7696	OGTHemiFem>WTFem
GO:0043009~chordate embryonic development	34	0.000996	1.82895	0.929342	0.025158	1.7554	OGTHemiFem>WTFem
GO:0010941~regulation of cell death	42	0.00111952	1.68945	0.949072	0.0269454	1.97015	OGTHemiFem>WTFem
GO:0009792~embryonic development ending in birth or egg hatching	34	0.00116695	1.81173	0.955112	0.02782	2.05282	OGTHemiFem>WTFem
GO:0060562~epithelial tube morphogenesis	14	0.00118475	2.85634	0.957188	0.0279877	2.08382	OGTHemiFem>WTFem
GO:0043069~negative regulation of programmed cell death	23	0.00120268	2.13473	0.959182	0.0281553	2.11503	OGTHemiFem>WTFem
GO:0060548~negative regulation of cell death	23	0.00125785	2.12601	0.964756	0.029172	2.21104	OGTHemiFem>WTFem
GO:0002253~activation of immune response	12	0.00135206	3.16	0.972572	0.0310533	2.37477	OGTHemiFem>WTFem
GO:0060135~maternal process involved in female pregnancy	5	0.00139394	9.43611	0.975466	0.0317266	2.44748	OGTHemiFem>WTFem
GO:0042981~regulation of apoptosis	41	0.00144735	1.67905	0.978717	0.0320994	2.54012	OGTHemiFem>WTFem
GO:0050865~regulation of cell activation	17	0.00144272	2.46791	0.978453	0.0322673	2.53209	OGTHemiFem>WTFem
GO:0010810~regulation of cell-substrate adhesion	8	0.00163704	4.52933	0.987155	0.0359337	2.86848	OGTHemiFem>WTFem
GO:0006958~complement activation, classical pathway	7	0.00171774	5.28422	0.989639	0.0373646	3.00784	OGTHemiFem>WTFem
GO:0016564~transcription repressor activity	22	0.000286	2.43066	0.174718	0.0376778	0.428219	OGTHemiFem>WTFem
GO:0016337~cell-cell adhesion	22	0.00179489	2.11113	0.991563	0.0386952	3.14093	OGTHemiFem>WTFem
GO:0045449~regulation of transcription	126	0.0018814	1.28131	0.993299	0.0401982	3.28993	OGTHemiFem>WTFem
GO:0045408~regulation of interleukin-6 biosynthetic process	5	0.00194376	8.71026	0.994324	0.0411735	3.39721	OGTHemiFem>WTFem
GO:0060348~bone development	14	0.00207405	2.68689	0.995988	0.0435286	3.62098	OGTHemiFem>WTFem
GO:0016477~cell migration	22	0.00219145	2.07594	0.997066	0.0455786	3.82219	OGTHemiFem>WTFem
GO:0050728~negative regulation of inflammatory response	6	0.00230788	6.17636	0.997848	0.0472071	4.02136	OGTHemiFem>WTFem
GO:0001558~regulation of cell growth	12	0.00234303	2.95391	0.998041	0.0475442	4.08141	OGTHemiFem>WTFem
