# Supplementary material for: Placental H3K27me3 establishes female resilience to prenatal insults
Source: Nat Commun. 2018 Jul 2;9:2555. doi: 10.1038/s41467-018-04992-1 (PMC6028627; doi:10.1038/s41467-018-04992-1)
Supplement: Supplementary file 4 — Supplementary Data 2 [file 41467_2018_4992_MOESM4_ESM.xlsx]

## Sheet: Sup. 2-Sex OGT placenta
Supplementary Data File 2. List of genes with significant sex differences in expression which were significantly altered by placental Ogt reduction in females from trophoblast-specific RNA-seq,
SYMBOL	GENENAME	Ensembl.Gene.ID	log2FoldChange..male relative to female	log2FoldChange..OGT hemi relative to WT female
Prl3a1	prolactin family 3, subfamily a, member 1	ENSMUSG00000038883	6.05467	3.09713
NA	NA	ENSMUSG00000097294	5.30267	4.60525
Rpph1	ribonuclease P RNA component H1	ENSMUSG00000092837	4.91773	2.4768
Rmrp	RNA component of mitochondrial RNAase P	ENSMUSG00000088088	4.77187	2.3636
NA	NA	ENSMUSG00000083306	4.13398	5.55663
Saa3	serum amyloid A 3	ENSMUSG00000040026	3.88219	2.57552
Ism1	isthmin 1 homolog (zebrafish)	ENSMUSG00000074766	3.80723	2.70391
Gm1673	predicted gene 1673	ENSMUSG00000070858	3.59549	2.41908
Hba-a1	hemoglobin alpha, adult chain 1	ENSMUSG00000069917	3.58883	2.70771
Hba-a2	hemoglobin alpha, adult chain 2	ENSMUSG00000069917	3.58883	2.70771
NA	NA	ENSMUSG00000063018	3.44841	2.44281
NA	NA	ENSMUSG00000098178	3.31205	1.6101
2310010J17Rik	RIKEN cDNA 2310010J17 gene	ENSMUSG00000097162	3.24024	2.79789
NA	NA	ENSMUSG00000106706	3.1732	3.57784
Hba-a1	hemoglobin alpha, adult chain 1	ENSMUSG00000069919	3.11153	2.29206
Hba-a2	hemoglobin alpha, adult chain 2	ENSMUSG00000069919	3.11153	2.29206
Crct1	cysteine-rich C-terminal 1	ENSMUSG00000027913	3.03979	4.31686
C1qc	complement component 1, q subcomponent, C chain	ENSMUSG00000036896	3.03808	3.01733
NA	NA	ENSMUSG00000071637	2.76943	3.22104
Lars2	leucyl-tRNA synthetase, mitochondrial	ENSMUSG00000035202	2.73648	1.43108
NA	NA	ENSMUSG00000070692	2.73447	2.85536
Hbb-bs	hemoglobin, beta adult s chain	ENSMUSG00000073940	2.71028	1.97251
Hbb-b2	hemoglobin, beta adult minor chain	ENSMUSG00000073940	2.71028	1.97251
Hbb-bt	hemoglobin, beta adult t chain	ENSMUSG00000073940	2.71028	1.97251
Hbb-b1	hemoglobin, beta adult major chain	ENSMUSG00000073940	2.71028	1.97251
LOC102639045	uncharacterized LOC102639045	ENSMUSG00000086324	2.69869	1.57025
Nccrp1	non-specific cytotoxic cell receptor protein 1 homolog (zebrafish)	ENSMUSG00000047586	2.6856	3.62631
P2rx5	purinergic receptor P2X, ligand-gated ion channel, 5	ENSMUSG00000005950	2.63601	3.29927
Calm4	calmodulin 4	ENSMUSG00000033765	2.63453	3.6595
NA	NA	ENSMUSG00000078349	2.62539	1.92708
LOC102638047	sp110 nuclear body protein-like	ENSMUSG00000079808	2.61015	2.42251
Wdr89	WD repeat domain 89	ENSMUSG00000045690	2.60451	1.89004
Cebpb	CCAAT/enhancer binding protein (C/EBP), beta	ENSMUSG00000056501	2.57925	1.89374
S100a4	S100 calcium binding protein A4	ENSMUSG00000001020	2.55884	3.13922
S100a6	S100 calcium binding protein A6 (calcyclin)	ENSMUSG00000001025	2.55635	2.20524
Cox17	cytochrome c oxidase assembly protein 17	ENSMUSG00000046516	2.54412	2.39267
2200002D01Rik	RIKEN cDNA 2200002D01 gene	ENSMUSG00000030587	2.53417	1.7528
Pi15	peptidase inhibitor 15	ENSMUSG00000067780	2.50704	4.75668
Nenf	neuron derived neurotrophic factor	ENSMUSG00000037499	2.50082	1.80925
Hbb-b2	hemoglobin, beta adult minor chain	ENSMUSG00000052305	2.48278	2.11116
Hbb-bs	hemoglobin, beta adult s chain	ENSMUSG00000052305	2.48278	2.11116
Hbb-b1	hemoglobin, beta adult major chain	ENSMUSG00000052305	2.48278	2.11116
Hbb-bt	hemoglobin, beta adult t chain	ENSMUSG00000052305	2.48278	2.11116
Usp50	ubiquitin specific peptidase 50	ENSMUSG00000027364	2.47547	3.10065
Rhov	ras homolog gene family, member V	ENSMUSG00000034226	2.46977	1.74337
Mt3	metallothionein 3	ENSMUSG00000031760	2.46053	2.89526
Il11ra1	interleukin 11 receptor, alpha chain 1	ENSMUSG00000073889	2.43186	1.86752
Ebpl	emopamil binding protein-like	ENSMUSG00000021928	2.42581	1.70118
Spink3	serine peptidase inhibitor, Kazal type 3	ENSMUSG00000024503	2.42576	1.99469
NA	NA	ENSMUSG00000052192	2.42562	2.14717
Rpl38	ribosomal protein L38	ENSMUSG00000057322	2.40876	2.31786
NA	NA	ENSMUSG00000083326	2.4027	2.43912
NA	NA	ENSMUSG00000062461	2.38353	2.60839
Gpx3	glutathione peroxidase 3	ENSMUSG00000018339	2.37602	2.99973
Camk2n2	calcium/calmodulin-dependent protein kinase II inhibitor 2	ENSMUSG00000051146	2.37479	2.55812
NA	NA	ENSMUSG00000069972	2.37263	2.45825
Tnfsf12Tnfsf13	Tnfsf12-Tnfsf13 readthrough transcript	ENSMUSG00000097328	2.36222	2.33812
Tnfsf12	tumor necrosis factor (ligand) superfamily, member 12	ENSMUSG00000097328	2.36222	2.33812
Sag	S-antigen, retina and pineal gland (arrestin)	ENSMUSG00000056055	2.36182	2.10355
NA	NA	ENSMUSG00000059159	2.35011	2.1972
Laptm5	lysosomal-associated protein transmembrane 5	ENSMUSG00000028581	2.33814	2.77934
Myeov2	myeloma overexpressed 2	ENSMUSG00000073616	2.33411	1.84692
NA	NA	ENSMUSG00000105233	2.32753	1.9052
Osm	oncostatin M	ENSMUSG00000058755	2.31267	2.6193
Golga7b	golgi autoantigen, golgin subfamily a, 7B	ENSMUSG00000042532	2.30323	3.26542
Akr1c13	aldo-keto reductase family 1, member C13	ENSMUSG00000021213	2.2993	2.03491
NA	NA	ENSMUSG00000104960	2.28325	1.93972
S100a16	S100 calcium binding protein A16	ENSMUSG00000074457	2.27275	2.09927
Smco4	single-pass membrane protein with coiled-coil domains 4	ENSMUSG00000058173	2.25798	1.52546
NA	NA	ENSMUSG00000072940	2.24571	1.94283
Angpt4	angiopoietin 4	ENSMUSG00000027460	2.20333	1.4887
LOC102632465	uncharacterized LOC102632465	ENSMUSG00000086109	2.19752	2.05356
NA	NA	ENSMUSG00000081520	2.19472	2.07313
NA	NA	ENSMUSG00000069862	2.18581	1.66054
Naglu	alpha-N-acetylglucosaminidase (Sanfilippo disease IIIB)	ENSMUSG00000001751	2.1715	1.89246
NA	NA	ENSMUSG00000087412	2.1685	2.14269
Cdk15	cyclin-dependent kinase 15	ENSMUSG00000026023	2.16417	1.78396
NA	NA	ENSMUSG00000100215	2.15258	2.05682
Socs1	suppressor of cytokine signaling 1	ENSMUSG00000038037	2.15172	2.48687
C130074G19Rik	RIKEN cDNA C130074G19 gene	ENSMUSG00000039349	2.13649	1.73091
Mal2	mal, T cell differentiation protein 2	ENSMUSG00000024479	2.13307	1.91751
Glrx5	glutaredoxin 5 homolog (S. cerevisiae)	ENSMUSG00000021102	2.13282	1.71068
Lysmd1	LysM, putative peptidoglycan-binding, domain containing 1	ENSMUSG00000053769	2.12932	1.83815
Bri3	brain protein I3	ENSMUSG00000047843	2.1219	1.6324
NA	NA	ENSMUSG00000063714	2.10888	1.68764
Ccl27a	chemokine (C-C motif) ligand 27A	ENSMUSG00000073888	2.10687	1.32463
Smpd3	sphingomyelin phosphodiesterase 3, neutral	ENSMUSG00000031906	2.10388	1.65187
Tmem256	transmembrane protein 256	ENSMUSG00000070394	2.10004	1.50775
Slc25a42	solute carrier family 25, member 42	ENSMUSG00000002346	2.09257	1.53922
Ccpg1	cell cycle progression 1	ENSMUSG00000034563	2.0655	1.98249
Nrgn	neurogranin	ENSMUSG00000053310	2.06371	1.94729
NA	NA	ENSMUSG00000069125	2.06224	1.98886
NA	NA	ENSMUSG00000057580	2.05033	2.3357
S100a13	S100 calcium binding protein A13	ENSMUSG00000042312	2.04603	1.55949
NA	NA	ENSMUSG00000086328	2.04279	1.81519
Slc46a3	solute carrier family 46, member 3	ENSMUSG00000029650	2.03634	1.76527
NA	NA	ENSMUSG00000073538	2.02642	1.54663
NA	NA	ENSMUSG00000062284	2.02637	1.80858
Psmb8	proteasome (prosome, macropain) subunit, beta type 8 (large multifunctional peptidase 7)	ENSMUSG00000024338	2.02385	2.2924
Upb1	ureidopropionase, beta	ENSMUSG00000033427	2.01726	2.67864
Fcgr1	Fc receptor, IgG, high affinity I	ENSMUSG00000015947	2.01502	3.09665
Bok	BCL2-related ovarian killer	ENSMUSG00000026278	2.00862	2.17246
Foxa3	forkhead box A3	ENSMUSG00000040891	2.00788	1.80524
Plb1	phospholipase B1	ENSMUSG00000029134	2.00487	2.26037
Lbh	limb-bud and heart	ENSMUSG00000024063	2.0024	1.7437
Tef	thyrotroph embryonic factor	ENSMUSG00000022389	1.99712	1.5301
Ndufa3	NADH dehydrogenase (ubiquinone) 1 alpha subcomplex, 3	ENSMUSG00000035674	1.99266	1.53746
Arl4d	ADP-ribosylation factor-like 4D	ENSMUSG00000034936	1.99237	3.12392
Ece1	endothelin converting enzyme 1	ENSMUSG00000057530	1.98792	2.14182
Cd69	CD69 antigen	ENSMUSG00000030156	1.97474	3.27263
Cstb	cystatin B	ENSMUSG00000005054	1.97383	1.61482
NA	NA	ENSMUSG00000060730	1.96967	2.07456
Kif5c	kinesin family member 5C	ENSMUSG00000026764	1.96495	2.27113
Pde6c	phosphodiesterase 6C, cGMP specific, cone, alpha prime	ENSMUSG00000024992	1.96487	2.1087
Thbs2	thrombospondin 2	ENSMUSG00000023885	1.95307	1.86637
Larp4b	La ribonucleoprotein domain family, member 4B	ENSMUSG00000033499	1.95066	1.8247
Aagab	alpha- and gamma-adaptin binding protein	ENSMUSG00000037257	1.94958	1.54098
Fbxw7	F-box and WD-40 domain protein 7	ENSMUSG00000028086	1.947	2.11023
2810008D09Rik	RIKEN cDNA 2810008D09 gene	ENSMUSG00000086859	1.93683	1.95392
Il6ra	interleukin 6 receptor, alpha	ENSMUSG00000027947	1.93151	2.62192
NA	NA	ENSMUSG00000099632	1.93112	2.06179
BC025446	cDNA sequence BC025446	ENSMUSG00000047728	1.9259	1.84208
Timp3	tissue inhibitor of metalloproteinase 3	ENSMUSG00000020044	1.90625	1.81092
Spsb1	splA/ryanodine receptor domain and SOCS box containing 1	ENSMUSG00000039911	1.90246	1.55389
Ptrf	polymerase I and transcript release factor	ENSMUSG00000004044	1.90065	2.17225
Smim11	small integral membrane protein 11	ENSMUSG00000051989	1.89881	1.4503
Uqcrh	ubiquinol-cytochrome c reductase hinge protein	ENSMUSG00000063882	1.89678	1.62401
NA	NA	ENSMUSG00000083344	1.89509	1.93425
Hist3h2a	histone cluster 3, H2a	ENSMUSG00000078851	1.89467	2.35527
Chchd2	coiled-coil-helix-coiled-coil-helix domain containing 2	ENSMUSG00000070493	1.8906	1.87412
Gm13202	predicted gene 13202	ENSMUSG00000070493	1.8906	1.87412
Prr15	proline rich 15	ENSMUSG00000045725	1.88106	1.99545
Ceacam15	carcinoembryonic antigen-related cell adhesion molecule 15	ENSMUSG00000078795	1.87712	1.86973
NA	NA	ENSMUSG00000086567	1.87392	1.8951
Npas2	neuronal PAS domain protein 2	ENSMUSG00000026077	1.87028	1.80126
Prr15l	proline rich 15-like	ENSMUSG00000047040	1.86697	1.63033
Lat2	linker for activation of T cells family, member 2	ENSMUSG00000040751	1.85951	2.67327
Elk4	ELK4, member of ETS oncogene family	ENSMUSG00000026436	1.84689	2.10336
BC021785	cDNA sequence BC021785	ENSMUSG00000038528	1.84513	2.478
Mmp14	matrix metallopeptidase 14 (membrane-inserted)	ENSMUSG00000000957	1.83903	1.47221
Ccl7	chemokine (C-C motif) ligand 7	ENSMUSG00000035373	1.83245	4.29505
Phactr1	phosphatase and actin regulator 1	ENSMUSG00000054728	1.83118	1.5041
Nfkbia	nuclear factor of kappa light polypeptide gene enhancer in B cells inhibitor, alpha	ENSMUSG00000021025	1.83053	1.41839
Deb1	differentially expressed in B16F10 1	ENSMUSG00000032526	1.83004	1.64079
Igf1	insulin-like growth factor 1	ENSMUSG00000020053	1.82918	2.48055
Rab17	RAB17, member RAS oncogene family	ENSMUSG00000026304	1.82526	1.3933
Rab26os	RAB26, member RAS oncogene family, opposite strand	ENSMUSG00000093565	1.82015	2.60528
Ndufa5	NADH dehydrogenase (ubiquinone) 1 alpha subcomplex, 5	ENSMUSG00000023089	1.81434	1.66188
Emc1	ER membrane protein complex subunit 1	ENSMUSG00000078517	1.81207	1.52771
Hypk	huntingtin interacting protein K	ENSMUSG00000027245	1.80778	2.00033
Nog	noggin	ENSMUSG00000048616	1.79659	3.19561
Col27a1	collagen, type XXVII, alpha 1	ENSMUSG00000045672	1.78988	1.87815
Xkrx	X Kell blood group precursor related X linked	ENSMUSG00000031258	1.78062	1.79435
Foxa2	forkhead box A2	ENSMUSG00000037025	1.76813	2.28206
Cd59a	CD59a antigen	ENSMUSG00000032679	1.7647	1.87659
Adrb2	adrenergic receptor, beta 2	ENSMUSG00000045730	1.76286	2.69434
Ctdsp2	CTD (carboxy-terminal domain, RNA polymerase II, polypeptide A) small phosphatase 2	ENSMUSG00000078429	1.76182	1.64289
Eva1c	eva-1 homolog C (C. elegans)	ENSMUSG00000039903	1.75883	2.97271
Nupr1	nuclear protein transcription regulator 1	ENSMUSG00000030717	1.74245	2.09926
Klf2	Kruppel-like factor 2 (lung)	ENSMUSG00000055148	1.74109	2.24727
6430571L13Rik	RIKEN cDNA 6430571L13 gene	ENSMUSG00000037977	1.74062	1.59896
NA	NA	ENSMUSG00000081413	1.73308	1.66928
NA	NA	ENSMUSG00000064339	1.73047	1.91286
Srp9	signal recognition particle 9	ENSMUSG00000026511	1.72846	1.61853
Gpr133	G protein-coupled receptor 133	ENSMUSG00000044017	1.71933	1.75712
Guca2b	guanylate cyclase activator 2b (retina)	ENSMUSG00000032978	1.71582	3.8305
Hist1h3c	histone cluster 1, H3c	ENSMUSG00000081058	1.71495	1.80538
Hist2h3c2	histone cluster 2, H3c2	ENSMUSG00000081058	1.71495	1.80538
Hist1h3f	histone cluster 1, H3f	ENSMUSG00000081058	1.71495	1.80538
Hist1h3b	histone cluster 1, H3b	ENSMUSG00000081058	1.71495	1.80538
Hist1h3e	histone cluster 1, H3e	ENSMUSG00000081058	1.71495	1.80538
Hist1h3d	histone cluster 1, H3d	ENSMUSG00000081058	1.71495	1.80538
Hist2h3c1	histone cluster 2, H3c1	ENSMUSG00000081058	1.71495	1.80538
Hist2h3b	histone cluster 2, H3b	ENSMUSG00000081058	1.71495	1.80538
Ndufb3	NADH dehydrogenase (ubiquinone) 1 beta subcomplex 3	ENSMUSG00000026032	1.71362	1.50917
Jph2	junctophilin 2	ENSMUSG00000017817	1.71346	2.64838
Lrp2	low density lipoprotein receptor-related protein 2	ENSMUSG00000027070	1.70281	1.65089
Zcchc24	zinc finger, CCHC domain containing 24	ENSMUSG00000055538	1.70076	2.57095
Hist1h1c	histone cluster 1, H1c	ENSMUSG00000036181	1.70029	1.72346
Fam189a2	family with sequence similarity 189, member A2	ENSMUSG00000071604	1.69974	2.2323
Snta1	syntrophin, acidic 1	ENSMUSG00000027488	1.69174	2.12146
Ss18l1	synovial sarcoma translocation gene on chromosome 18-like 1	ENSMUSG00000039086	1.68955	1.92969
NA	NA	ENSMUSG00000064337	1.68677	1.85664
NA	NA	ENSMUSG00000055093	1.67995	1.4946
Yeats4	YEATS domain containing 4	ENSMUSG00000020171	1.66277	1.50169
Lpar1	lysophosphatidic acid receptor 1	ENSMUSG00000038668	1.66127	1.71023
Gimap1	GTPase, IMAP family member 1	ENSMUSG00000090019	1.65667	1.91634
Rnf224	ring finger protein 224	ENSMUSG00000089953	1.65563	1.65988
Clcf1	cardiotrophin-like cytokine factor 1	ENSMUSG00000040663	1.65048	2.48826
Trpv6	transient receptor potential cation channel, subfamily V, member 6	ENSMUSG00000029868	1.64834	2.27649
Ubn2	ubinuclein 2	ENSMUSG00000038538	1.64802	2.13922
Arfip1	ADP-ribosylation factor interacting protein 1	ENSMUSG00000074513	1.64377	1.90635
Sgpp1	sphingosine-1-phosphate phosphatase 1	ENSMUSG00000021054	1.64319	2.23914
Emc6	ER membrane protein complex subunit 6	ENSMUSG00000047260	1.64049	1.46683
Atf4	activating transcription factor 4	ENSMUSG00000042406	1.63572	1.30486
Cbx6	chromobox 6	ENSMUSG00000089715	1.62754	1.9251
Srd5a1	steroid 5 alpha-reductase 1	ENSMUSG00000021594	1.62738	2.21431
8430408G22Rik	RIKEN cDNA 8430408G22 gene	ENSMUSG00000048489	1.62678	1.90289
Lpar4	lysophosphatidic acid receptor 4	ENSMUSG00000049929	1.62502	2.9264
Ifnlr1	interferon lambda receptor 1	ENSMUSG00000062157	1.62402	1.76971
Egr1	early growth response 1	ENSMUSG00000038418	1.62301	2.42595
Rasl11b	RAS-like, family 11, member B	ENSMUSG00000049907	1.62061	1.93588
Ndufab1	NADH dehydrogenase (ubiquinone) 1, alpha/beta subcomplex, 1	ENSMUSG00000030869	1.61592	1.48982
NA	NA	ENSMUSG00000074873	1.61273	1.57774
Rbx1	ring-box 1	ENSMUSG00000022400	1.6037	1.43789
Gm9840	predicted gene 9840	ENSMUSG00000022400	1.6037	1.43789
Pptc7	PTC7 protein phosphatase homolog (S. cerevisiae)	ENSMUSG00000038582	1.60122	1.50783
Apom	apolipoprotein M	ENSMUSG00000024391	1.60046	1.22927
Irf2bpl	interferon regulatory factor 2 binding protein-like	ENSMUSG00000034168	1.59973	1.89379
Sirpa	signal-regulatory protein alpha	ENSMUSG00000037902	1.59879	2.64513
Hist4h4	histone cluster 4, H4	ENSMUSG00000060639	1.5987	1.79208
Hist1h4d	histone cluster 1, H4d	ENSMUSG00000060639	1.5987	1.79208
Hist1h4a	histone cluster 1, H4a	ENSMUSG00000060639	1.5987	1.79208
Hist1h4m	histone cluster 1, H4m	ENSMUSG00000060639	1.5987	1.79208
Hist1h4k	histone cluster 1, H4k	ENSMUSG00000060639	1.5987	1.79208
Hist1h4f	histone cluster 1, H4f	ENSMUSG00000060639	1.5987	1.79208
Hist1h4c	histone cluster 1, H4c	ENSMUSG00000060639	1.5987	1.79208
Hist2h4	histone cluster 2, H4	ENSMUSG00000060639	1.5987	1.79208
Hist1h4n	histone cluster 1, H4n	ENSMUSG00000060639	1.5987	1.79208
Hist1h4b	histone cluster 1, H4b	ENSMUSG00000060639	1.5987	1.79208
Hist1h4h	histone cluster 1, H4h	ENSMUSG00000060639	1.5987	1.79208
Hist1h4j	histone cluster 1, H4j	ENSMUSG00000060639	1.5987	1.79208
Hist1h4i	histone cluster 1, H4i	ENSMUSG00000060639	1.5987	1.79208
Fbp2	fructose bisphosphatase 2	ENSMUSG00000021456	1.59853	1.8115
Apobec3	apolipoprotein B mRNA editing enzyme, catalytic polypeptide 3	ENSMUSG00000009585	1.59828	2.09788
Gas5	growth arrest specific 5	ENSMUSG00000053332	1.59656	1.58049
Srek1ip1	splicing regulatory glutamine/lysine-rich protein 1interacting protein 1	ENSMUSG00000021716	1.59391	1.42224
Slfn2	schlafen 2	ENSMUSG00000072620	1.57339	2.33747
NA	NA	ENSMUSG00000078139	1.57084	1.54879
Ctgf	connective tissue growth factor	ENSMUSG00000019997	1.56632	2.8594
Pim1	proviral integration site 1	ENSMUSG00000024014	1.56199	1.84253
Rab31	RAB31, member RAS oncogene family	ENSMUSG00000056515	1.55765	1.71215
Sema4a	sema domain, immunoglobulin domain (Ig), transmembrane domain (TM) and short cytoplasmic domain, (semaphorin) 4A	ENSMUSG00000028064	1.54734	1.8218
Snrpe	small nuclear ribonucleoprotein E	ENSMUSG00000090553	1.54621	1.63673
Pigc	phosphatidylinositol glycan anchor biosynthesis, class C	ENSMUSG00000026698	1.54417	1.58605
Mcam	melanoma cell adhesion molecule	ENSMUSG00000032135	1.53901	2.48805
Gpr115	G protein-coupled receptor 115	ENSMUSG00000023918	1.53729	1.88353
Gpr157	G protein-coupled receptor 157	ENSMUSG00000047875	1.53091	1.58667
Mustn1	musculoskeletal, embryonic nuclear protein 1	ENSMUSG00000042485	1.52929	2.67099
Zcrb1	zinc finger CCHC-type and RNA binding motif 1	ENSMUSG00000022635	1.52815	1.37431
Gm2036	predicted gene 2036	ENSMUSG00000054091	1.5239	1.67219
1810037I17Rik	RIKEN cDNA 1810037I17 gene	ENSMUSG00000054091	1.5239	1.67219
Hist1h2bc	histone cluster 1, H2bc	ENSMUSG00000018102	1.52214	1.44214
Hist1h2be	histone cluster 1, H2be	ENSMUSG00000018102	1.52214	1.44214
Hist1h2bg	histone cluster 1, H2bg	ENSMUSG00000018102	1.52214	1.44214
Dpysl3	dihydropyrimidinase-like 3	ENSMUSG00000024501	1.51167	1.43166
Erdr1	erythroid differentiation regulator 1	ENSMUSG00000096768	1.51135	1.95555
Zbtb42	zinc finger and BTB domain containing 42	ENSMUSG00000037638	1.5099	1.89317
Mid1ip1	Mid1 interacting protein 1 (gastrulation specific G12-like (zebrafish))	ENSMUSG00000008035	1.50866	2.073
Fam46c	family with sequence similarity 46, member C	ENSMUSG00000044468	1.50738	1.80531
Nkx2-3	NK2 homeobox 3	ENSMUSG00000044220	1.50297	1.53499
NA	NA	ENSMUSG00000073478	1.49616	1.82735
NA	NA	ENSMUSG00000104649	1.49558	1.34726
Cpeb1	cytoplasmic polyadenylation element binding protein 1	ENSMUSG00000025586	1.49335	1.80686
2510009E07Rik	RIKEN cDNA 2510009E07 gene	ENSMUSG00000043391	1.48959	1.91772
Maml2	mastermind like 2 (Drosophila)	ENSMUSG00000031925	1.48901	1.7586
Adora2a	adenosine A2a receptor	ENSMUSG00000020178	1.48091	1.62849
Rsl24d1	ribosomal L24 domain containing 1	ENSMUSG00000032215	1.47697	1.50116
5730409E04Rik	RIKEN cDNA 5730409E04Rik gene	ENSMUSG00000073755	1.47241	1.75803
Trim12c	tripartite motif-containing 12C	ENSMUSG00000057143	1.4712	1.54194
Ier3ip1	immediate early response 3 interacting protein 1	ENSMUSG00000090000	1.46989	1.48345
Rhebl1	Ras homolog enriched in brain like 1	ENSMUSG00000023755	1.46673	2.0403
Pgpep1	pyroglutamyl-peptidase I	ENSMUSG00000056204	1.46325	1.38852
NA	NA	ENSMUSG00000106258	1.46261	1.77075
Catsper2	cation channel, sperm associated 2	ENSMUSG00000033486	1.45922	1.52598
Zbtb46	zinc finger and BTB domain containing 46	ENSMUSG00000027583	1.45867	1.54672
Spns2	spinster homolog 2	ENSMUSG00000040447	1.45678	1.41946
Acss1	acyl-CoA synthetase short-chain family member 1	ENSMUSG00000027452	1.4556	2.4102
Taf13	TAF13 RNA polymerase II, TATA box binding protein (TBP)-associated factor	ENSMUSG00000048100	1.44961	1.50985
Lmbr1l	limb region 1 like	ENSMUSG00000022999	1.43661	1.62984
Dnajb14	DnaJ (Hsp40) homolog, subfamily B, member 14	ENSMUSG00000074212	1.43547	1.31746
Nr1d2	nuclear receptor subfamily 1, group D, member 2	ENSMUSG00000021775	1.43512	2.45712
Prap1	proline-rich acidic protein 1	ENSMUSG00000025467	1.42639	3.0122
Dpcr1	diffuse panbronchiolitis critical region 1 (human)	ENSMUSG00000073408	1.4239	2.00169
C2	complement component 2 (within H-2S)	ENSMUSG00000024371	1.41536	1.50427
Runx1	runt related transcription factor 1	ENSMUSG00000022952	1.41488	2.89032
Tmsb4x	thymosin, beta 4, X chromosome	ENSMUSG00000049775	1.41352	1.50105
Zdhhc18	zinc finger, DHHC domain containing 18	ENSMUSG00000037553	1.40746	1.44637
Ramp1	receptor (calcitonin) activity modifying protein 1	ENSMUSG00000034353	1.40256	1.64796
Snhg6	small nucleolar RNA host gene 6	ENSMUSG00000098234	1.39955	1.67332
Rhbdf2	rhomboid 5 homolog 2 (Drosophila)	ENSMUSG00000020806	1.39624	1.56074
Ifngr2	interferon gamma receptor 2	ENSMUSG00000022965	1.39548	1.99867
Sfrp5	secreted frizzled-related sequence protein 5	ENSMUSG00000018822	1.38759	2.58287
Pde3a	phosphodiesterase 3A, cGMP inhibited	ENSMUSG00000041741	1.38615	2.58609
NA	NA	ENSMUSG00000099759	1.38227	1.60428
Inpp1	inositol polyphosphate-1-phosphatase	ENSMUSG00000026102	1.38219	1.93525
Fam120a	family with sequence similarity 120, member A	ENSMUSG00000038014	1.38138	1.33431
Irf1	interferon regulatory factor 1	ENSMUSG00000018899	1.38007	1.99095
Mgam	maltase-glucoamylase	ENSMUSG00000068587	1.37835	1.93984
Sema3g	sema domain, immunoglobulin domain (Ig), short basic domain, secreted, (semaphorin) 3G	ENSMUSG00000021904	1.3762	2.50505
Neurl1b	neuralized homolog 1b (Drosophila)	ENSMUSG00000034413	1.37111	1.34066
Apoa2	apolipoprotein A-II	ENSMUSG00000005681	1.36873	1.03607
Tsc22d3	TSC22 domain family, member 3	ENSMUSG00000031431	1.36827	1.19958
Cldn5	claudin 5	ENSMUSG00000041378	1.36787	2.06498
Pdpn	podoplanin	ENSMUSG00000028583	1.36686	2.16727
Bloc1s4	biogenesis of lysosomal organelles complex-1, subunit 4, cappuccino	ENSMUSG00000060708	1.36384	1.39887
NA	NA	ENSMUSG00000081049	1.36325	1.51567
Zfp874a	zinc finger protein 874a	ENSMUSG00000069206	1.36002	1.76109
Ptpla	protein tyrosine phosphatase-like (proline instead of catalytic arginine), member a	ENSMUSG00000063275	1.35881	1.32392
Tcf4	transcription factor 4	ENSMUSG00000053477	1.35791	1.8571
Snca	synuclein, alpha	ENSMUSG00000025889	1.35514	1.80044
Hoxa11os	homeobox A11, opposite strand	ENSMUSG00000086427	1.35383	2.55273
Gadd45a	growth arrest and DNA-damage-inducible 45 alpha	ENSMUSG00000036390	1.35067	1.59829
NA	NA	ENSMUSG00000060377	1.34994	1.81423
Cdo1	cysteine dioxygenase 1, cytosolic	ENSMUSG00000033022	1.34787	2.0288
Gata3	GATA binding protein 3	ENSMUSG00000015619	1.34711	1.49148
Dusp6	dual specificity phosphatase 6	ENSMUSG00000019960	1.34624	2.22194
Cpeb3	cytoplasmic polyadenylation element binding protein 3	ENSMUSG00000039652	1.34226	1.56007
Hilpda	hypoxia inducible lipid droplet associated	ENSMUSG00000043421	1.34184	1.24018
Trib1	tribbles homolog 1 (Drosophila)	ENSMUSG00000032501	1.33656	1.84499
Cox5a	cytochrome c oxidase subunit Va	ENSMUSG00000000088	1.33543	1.37607
Sfrp4	secreted frizzled-related protein 4	ENSMUSG00000021319	1.33502	3.17877
9130008F23Rik	RIKEN cDNA 9130008F23 gene	ENSMUSG00000054951	1.33167	2.47024
Pmaip1	phorbol-12-myristate-13-acetate-induced protein 1	ENSMUSG00000024521	1.33108	1.59529
Blcap	bladder cancer associated protein homolog (human)	ENSMUSG00000067787	1.32968	1.5908
Slc25a51	solute carrier family 25, member 51	ENSMUSG00000045973	1.32901	1.40815
Foxp1	forkhead box P1	ENSMUSG00000030067	1.32784	1.70153
Slco5a1	solute carrier organic anion transporter family, member 5A1	ENSMUSG00000025938	1.32754	3.28119
Scoc	short coiled-coil protein	ENSMUSG00000063253	1.32473	1.89198
Cxcl14	chemokine (C-X-C motif) ligand 14	ENSMUSG00000021508	1.32235	2.64965
Vamp2	vesicle-associated membrane protein 2	ENSMUSG00000020894	1.32169	1.20285
C3	complement component 3	ENSMUSG00000024164	1.32046	1.78163
Tsc22d1	TSC22 domain family, member 1	ENSMUSG00000022010	1.31918	1.30559
Fabp4	fatty acid binding protein 4, adipocyte	ENSMUSG00000062515	1.31521	2.78415
Rusc1	RUN and SH3 domain containing 1	ENSMUSG00000041263	1.30293	1.70695
Prkce	protein kinase C, epsilon	ENSMUSG00000045038	1.29781	1.25993
Fgf1	fibroblast growth factor 1	ENSMUSG00000036585	1.29416	1.35051
Sdpr	serum deprivation response	ENSMUSG00000045954	1.28528	2.36299
Trappc4	trafficking protein particle complex 4	ENSMUSG00000032112	1.28268	1.31339
Cryab	crystallin, alpha B	ENSMUSG00000032060	1.27772	1.8603
Emilin2	elastin microfibril interfacer 2	ENSMUSG00000024053	1.27145	2.93458
Bcl6b	B cell CLL/lymphoma 6, member B	ENSMUSG00000000317	1.26981	2.22273
Pvrl1	poliovirus receptor-related 1	ENSMUSG00000032012	1.2676	1.94879
Gzme	granzyme E	ENSMUSG00000022156	1.25653	2.65936
Gan	giant axonal neuropathy	ENSMUSG00000052557	1.24947	1.65806
NA	NA	ENSMUSG00000106895	1.24722	1.60838
Mob4	MOB family member 4, phocein	ENSMUSG00000025979	1.2408	1.23243
Slc35e4	solute carrier family 35, member E4	ENSMUSG00000048807	1.2304	1.59333
Fam43a	family with sequence similarity 43, member A	ENSMUSG00000046546	1.22877	2.17461
NA	NA	ENSMUSG00000086474	1.22855	1.31384
Fosl2	fos-like antigen 2	ENSMUSG00000029135	1.22432	2.06299
Gatm	glycine amidinotransferase (L-arginine:glycine amidinotransferase)	ENSMUSG00000027199	1.22349	3.00644
Ncald	neurocalcin delta	ENSMUSG00000051359	1.22126	1.95675
NA	NA	ENSMUSG00000045877	1.21818	1.61736
Dcp2	DCP2 decapping enzyme homolog (S. cerevisiae)	ENSMUSG00000024472	1.21763	1.43276
Rbm47	RNA binding motif protein 47	ENSMUSG00000070780	1.21608	1.34402
Suco	SUN domain containing ossification factor	ENSMUSG00000040297	1.21036	1.27197
Frrs1	ferric-chelate reductase 1	ENSMUSG00000033386	1.2076	1.59686
Apoc2	apolipoprotein C-II	ENSMUSG00000002992	1.207	1.27181
Igf2	insulin-like growth factor 2	ENSMUSG00000048583	1.20402	2.085
Pik3ip1	phosphoinositide-3-kinase interacting protein 1	ENSMUSG00000034614	1.20399	1.99428
Scnn1g	sodium channel, nonvoltage-gated 1 gamma	ENSMUSG00000000216	1.20351	1.917
Sowahb	sosondowah ankyrin repeat domain family member B	ENSMUSG00000045314	1.20227	1.70379
Ramp3	receptor (calcitonin) activity modifying protein 3	ENSMUSG00000041046	1.20025	1.89287
Dcbld1	discoidin, CUB and LCCL domain containing 1	ENSMUSG00000019891	1.19649	1.97662
Fbxl14	F-box and leucine-rich repeat protein 14	ENSMUSG00000030019	1.19463	1.28572
Bik	BCL2-interacting killer	ENSMUSG00000016758	1.19173	1.51022
Ppp1r3b	protein phosphatase 1, regulatory (inhibitor) subunit 3B	ENSMUSG00000046794	1.18429	1.39259
Zbtb7a	zinc finger and BTB domain containing 7a	ENSMUSG00000035011	1.17916	1.72145
Cpe	carboxypeptidase E	ENSMUSG00000037852	1.17859	2.37671
Hspb7	heat shock protein family, member 7 (cardiovascular)	ENSMUSG00000006221	1.17451	2.16599
Ppp1r15b	protein phosphatase 1, regulatory (inhibitor) subunit 15b	ENSMUSG00000046062	1.171	1.27751
Sez6l	seizure related 6 homolog like	ENSMUSG00000058153	1.16817	2.43347
Thy1	thymus cell antigen 1, theta	ENSMUSG00000032011	1.16776	2.22622
Zbtb8os	zinc finger and BTB domain containing 8 opposite strand	ENSMUSG00000057572	1.1659	1.3794
Gm8539	predicted gene 8539	ENSMUSG00000057572	1.1659	1.3794
2810459M11Rik	RIKEN cDNA 2810459M11 gene	ENSMUSG00000026227	1.16349	1.65715
Tet3	tet methylcytosine dioxygenase 3	ENSMUSG00000034832	1.16277	1.59577
Lin52	lin-52 homolog (C. elegans)	ENSMUSG00000085793	1.15394	2.08026
Gm7020	predicted gene 7020	ENSMUSG00000085793	1.15394	2.08026
B4galt1	UDP-Gal:betaGlcNAc beta 1,4- galactosyltransferase, polypeptide 1	ENSMUSG00000028413	1.15088	1.32762
Spp2	secreted phosphoprotein 2	ENSMUSG00000026295	1.15056	1.47037
Trib2	tribbles homolog 2 (Drosophila)	ENSMUSG00000020601	1.1455	1.36548
NA	NA	ENSMUSG00000062611	1.14477	1.81243
Pga5	pepsinogen 5, group I	ENSMUSG00000024738	1.14329	1.55524
Gja5	gap junction protein, alpha 5	ENSMUSG00000057123	1.14102	2.15913
Smim13	small integral membrane protein 13	ENSMUSG00000091264	1.13851	1.42863
Fam102b	family with sequence similarity 102, member B	ENSMUSG00000040339	1.13716	1.3542
Bmpr2	bone morphogenetic protein receptor, type II (serine/threonine kinase)	ENSMUSG00000067336	1.1271	1.39448
Zfp281	zinc finger protein 281	ENSMUSG00000041483	1.12451	1.80297
Ifrd1	interferon-related developmental regulator 1	ENSMUSG00000001627	1.12309	1.5293
Gatsl2	GATS protein-like 2	ENSMUSG00000015944	1.10943	1.09873
Zfp629	zinc finger protein 629	ENSMUSG00000045639	1.10865	1.58504
Smoc2	SPARC related modular calcium binding 2	ENSMUSG00000023886	1.10462	1.995
Hand2	heart and neural crest derivatives expressed transcript 2	ENSMUSG00000038193	1.10207	2.14522
Tagln	transgelin	ENSMUSG00000032085	1.10171	1.48178
Mllt6	myeloid/lymphoid or mixed-lineage leukemia (trithorax homolog, Drosophila); translocated to, 6	ENSMUSG00000038437	1.10093	1.24591
Zdbf2	zinc finger, DBF-type containing 2	ENSMUSG00000027520	1.09635	1.608
Nfib	nuclear factor I/B	ENSMUSG00000008575	1.09546	1.42126
Bcl6	B cell leukemia/lymphoma 6	ENSMUSG00000022508	1.09193	1.56948
Mrc2	mannose receptor, C type 2	ENSMUSG00000020695	1.09118	1.49036
Coa5	cytochrome C oxidase assembly factor 5	ENSMUSG00000026112	1.0895	1.28069
Arpc1a	actin related protein 2/3 complex, subunit 1A	ENSMUSG00000029621	1.08721	1.22482
Aif1l	allograft inflammatory factor 1-like	ENSMUSG00000001864	1.08597	1.5779
Padi2	peptidyl arginine deiminase, type II	ENSMUSG00000028927	1.08501	1.80501
Itga4	integrin alpha 4	ENSMUSG00000027009	1.08319	1.54147
Ccni	cyclin I	ENSMUSG00000063015	1.07709	1.73883
Hoxd10	homeobox D10	ENSMUSG00000050368	1.07686	2.50045
Tmem86b	transmembrane protein 86B	ENSMUSG00000045282	1.07563	1.26398
Rc3h2	ring finger and CCCH-type zinc finger domains 2	ENSMUSG00000075376	1.07127	1.83123
Ramp2	receptor (calcitonin) activity modifying protein 2	ENSMUSG00000001240	1.06668	1.75677
Dll1	delta-like 1 (Drosophila)	ENSMUSG00000014773	1.06636	1.66749
Dusp2	dual specificity phosphatase 2	ENSMUSG00000027368	1.06602	1.84475
Tspan5	tetraspanin 5	ENSMUSG00000028152	1.06584	1.63503
Tusc2	tumor suppressor candidate 2	ENSMUSG00000010054	1.06255	1.4528
AA467197	expressed sequence AA467197	ENSMUSG00000033213	1.06223	1.24917
Lix1l	Lix1-like	ENSMUSG00000049288	1.06142	1.40926
Fgf2	fibroblast growth factor 2	ENSMUSG00000037225	1.05903	3.09742
Gigyf1	GRB10 interacting GYF protein 1	ENSMUSG00000029714	1.05148	1.51145
Cacul1	CDK2 associated, cullin domain 1	ENSMUSG00000033417	1.05027	1.21156
Foxq1	forkhead box Q1	ENSMUSG00000038415	1.04844	1.60997
Gpr146	G protein-coupled receptor 146	ENSMUSG00000044197	1.04429	1.72862
Tmem189	transmembrane protein 189	ENSMUSG00000090213	1.04415	1.25343
Igfbp4	insulin-like growth factor binding protein 4	ENSMUSG00000017493	1.03956	1.41029
3110043O21Rik	RIKEN cDNA 3110043O21 gene	ENSMUSG00000028300	1.0394	1.35498
Prss35	protease, serine 35	ENSMUSG00000033491	1.03534	2.96264
Htra3	HtrA serine peptidase 3	ENSMUSG00000029096	1.02709	2.55435
Fkbp10	FK506 binding protein 10	ENSMUSG00000001555	1.02558	1.61007
NA	NA	ENSMUSG00000087679	1.0223	1.18436
Zfp449	zinc finger protein 449	ENSMUSG00000073176	1.0204	2.13128
Zhx3	zinc fingers and homeoboxes 3	ENSMUSG00000035877	1.01219	1.65805
1700020I14Rik	RIKEN cDNA 1700020I14 gene	ENSMUSG00000085438	0.99993	2.03441
Lpar6	lysophosphatidic acid receptor 6	ENSMUSG00000033446	0.997373	2.22569
Dstyk	dual serine/threonine and tyrosine protein kinase	ENSMUSG00000042046	0.996966	1.10192
Camk2n1	calcium/calmodulin-dependent protein kinase II inhibitor 1	ENSMUSG00000046447	0.990726	1.87814
Hoxa11	homeobox A11	ENSMUSG00000038210	0.990599	2.22347
Tnfsf9	tumor necrosis factor (ligand) superfamily, member 9	ENSMUSG00000035678	0.990157	2.7981
1500011B03Rik	RIKEN cDNA 1500011B03 gene	ENSMUSG00000072694	0.980692	1.25648
Pbx1	pre B cell leukemia homeobox 1	ENSMUSG00000052534	0.974038	2.52613
Irf2bp2	interferon regulatory factor 2 binding protein 2	ENSMUSG00000051495	0.971699	1.08808
Fnip2	folliculin interacting protein 2	ENSMUSG00000061175	0.956629	1.4863
Il10ra	interleukin 10 receptor, alpha	ENSMUSG00000032089	0.949776	1.51896
Zfp60	zinc finger protein 60	ENSMUSG00000037640	0.94929	1.37159
Sft2d2	SFT2 domain containing 2	ENSMUSG00000040848	0.947819	1.20286
Aqp1	aquaporin 1	ENSMUSG00000004655	0.939567	2.19175
Cd34	CD34 antigen	ENSMUSG00000016494	0.939454	1.92949
Smim3	small integral membrane protein 3	ENSMUSG00000038059	0.937673	1.62355
Chmp4c	charged multivesicular body protein 4C	ENSMUSG00000027536	0.9342	1.13639
Zfp36	zinc finger protein 36	ENSMUSG00000044786	0.933494	1.4895
Pls1	plastin 1 (I-isoform)	ENSMUSG00000049493	0.932243	1.3194
Peak1	pseudopodium-enriched atypical kinase 1	ENSMUSG00000074305	0.919666	1.23986
Tmem55b	transmembrane protein 55b	ENSMUSG00000035953	0.912903	1.24396
Socs5	suppressor of cytokine signaling 5	ENSMUSG00000037104	0.912039	1.66221
Rgs16	regulator of G-protein signaling 16	ENSMUSG00000026475	0.909329	2.27981
Ei24	etoposide induced 2.4 mRNA	ENSMUSG00000062762	0.906477	1.29583
Ccdc71l	coiled-coil domain containing 71 like	ENSMUSG00000090946	0.903541	1.59325
Stx3	syntaxin 3	ENSMUSG00000041488	0.903444	1.45997
Dlk1	delta-like 1 homolog (Drosophila)	ENSMUSG00000040856	0.897591	1.07956
Des	desmin	ENSMUSG00000026208	0.895069	1.63886
Mir351	microRNA 351	ENSMUSG00000065503	0.892627	1.96505
Btg2	B cell translocation gene 2, anti-proliferative	ENSMUSG00000020423	0.876672	1.33524
Cdkn1b	cyclin-dependent kinase inhibitor 1B	ENSMUSG00000003031	0.870808	1.58972
Heg1	HEG homolog 1 (zebrafish)	ENSMUSG00000075254	0.865631	1.21798
Msl2	male-specific lethal 2 homolog (Drosophila)	ENSMUSG00000066415	0.865598	1.43981
Epha2	Eph receptor A2	ENSMUSG00000006445	0.861546	1.49808
Nrp1	neuropilin 1	ENSMUSG00000025810	0.859224	1.61844
Gxylt1	glucoside xylosyltransferase 1	ENSMUSG00000036197	0.849234	1.19533
Tnrc6c	trinucleotide repeat containing 6C	ENSMUSG00000025571	0.848501	1.77711
Tmppe	transmembrane protein with metallophosphoesterase domain	ENSMUSG00000079260	0.846874	1.23851
Trp53inp2	transformation related protein 53 inducible nuclear protein 2	ENSMUSG00000038375	0.823699	1.2972
Klf7	Kruppel-like factor 7 (ubiquitous)	ENSMUSG00000025959	0.819494	1.60146
Nras	neuroblastoma ras oncogene	ENSMUSG00000027852	0.804567	1.4034
Hoxa10	homeobox A10	ENSMUSG00000000938	0.795374	2.78587
Fstl1	follistatin-like 1	ENSMUSG00000022816	0.777322	2.34711
A2m	alpha-2-macroglobulin	ENSMUSG00000030111	0.749988	2.43796
Gzmd	granzyme D	ENSMUSG00000059256	0.648152	2.45013
Rnaset2a	ribonuclease T2A	ENSMUSG00000094724	-0.782684	-1.63547
Rnaset2b	ribonuclease T2B	ENSMUSG00000094724	-0.782684	-1.63547
Arhgef11	Rho guanine nucleotide exchange factor (GEF) 11	ENSMUSG00000041977	-0.810681	-1.39623
Gne	glucosamine (UDP-N-acetyl)-2-epimerase/N-acetylmannosamine kinase	ENSMUSG00000028479	-0.814988	-1.35326
Gm5155	predicted gene 5155	ENSMUSG00000078793	-0.820379	-1.55765
Aco1	aconitase 1	ENSMUSG00000028405	-0.8319	-1.18715
Trappc3	trafficking protein particle complex 3	ENSMUSG00000028847	-0.839248	-1.27853
Ndufaf3	NADH dehydrogenase (ubiquinone) 1 alpha subcomplex, assembly factor 3	ENSMUSG00000070283	-0.840998	-1.19631
Vnn1	vanin 1	ENSMUSG00000037440	-0.842783	-1.49043
Maoa	monoamine oxidase A	ENSMUSG00000025037	-0.853454	-1.34413
Hmgcl	3-hydroxy-3-methylglutaryl-Coenzyme A lyase	ENSMUSG00000028672	-0.872913	-1.21542
Sema4d	sema domain, immunoglobulin domain (Ig), transmembrane domain (TM) and short cytoplasmic domain, (semaphorin) 4D	ENSMUSG00000021451	-0.873456	-1.3418
Lpcat3	lysophosphatidylcholine acyltransferase 3	ENSMUSG00000004270	-0.87451	-1.34394
Chd4	chromodomain helicase DNA binding protein 4	ENSMUSG00000063870	-0.875195	-1.13177
Ahcyl2	S-adenosylhomocysteine hydrolase-like 2	ENSMUSG00000029772	-0.875475	-1.21035
Bin2	bridging integrator 2	ENSMUSG00000098112	-0.889817	-1.40019
Trim28	tripartite motif-containing 28	ENSMUSG00000005566	-0.896253	-1.12126
Snx3	sorting nexin 3	ENSMUSG00000019804	-0.901884	-1.30661
NA	NA	ENSMUSG00000104126	-0.903312	-1.16273
Ctps	cytidine 5'-triphosphate synthase	ENSMUSG00000028633	-0.91455	-1.23918
NA	NA	ENSMUSG00000043770	-0.923748	-1.90017
Xdh	xanthine dehydrogenase	ENSMUSG00000024066	-0.93103	-1.30938
Slc38a4	solute carrier family 38, member 4	ENSMUSG00000022464	-0.932564	-1.29959
Sdhb	succinate dehydrogenase complex, subunit B, iron sulfur (Ip)	ENSMUSG00000009863	-0.949355	-1.27815
Coro7	coronin 7	ENSMUSG00000039637	-0.951408	-1.23166
Shmt2	serine hydroxymethyltransferase 2 (mitochondrial)	ENSMUSG00000025403	-0.951965	-1.06428
Plcd1	phospholipase C, delta 1	ENSMUSG00000010660	-0.952757	-1.44134
Letm1	leucine zipper-EF-hand containing transmembrane protein 1	ENSMUSG00000005299	-0.953408	-1.32203
Med25	mediator complex subunit 25	ENSMUSG00000002968	-0.954087	-2.01778
Efs	embryonal Fyn-associated substrate	ENSMUSG00000022203	-0.958175	-1.70274
NA	NA	ENSMUSG00000071419	-0.960261	-1.52974
Pltp	phospholipid transfer protein	ENSMUSG00000017754	-0.960905	-1.74634
Igfbp7	insulin-like growth factor binding protein 7	ENSMUSG00000036256	-0.962041	-1.67528
Tbl3	transducin (beta)-like 3	ENSMUSG00000040688	-0.967553	-1.35775
Gsn	gelsolin	ENSMUSG00000026879	-0.974704	-1.14406
Oas1a	2'-5' oligoadenylate synthetase 1A	ENSMUSG00000052776	-0.978955	-1.36151
Rab1b	RAB1B, member RAS oncogene family	ENSMUSG00000024870	-0.982317	-1.19787
Prmt7	protein arginine N-methyltransferase 7	ENSMUSG00000060098	-0.99348	-1.15088
Unc45a	unc-45 homolog A (C. elegans)	ENSMUSG00000030533	-1.00295	-1.32097
Slc27a6	solute carrier family 27 (fatty acid transporter), member 6	ENSMUSG00000024600	-1.00365	-1.59316
B9d1	B9 protein domain 1	ENSMUSG00000001039	-1.00502	-1.40608
Snap47	synaptosomal-associated protein, 47	ENSMUSG00000009894	-1.00712	-1.60319
Tmc4	transmembrane channel-like gene family 4	ENSMUSG00000019734	-1.00861	-1.47872
Rrp36	ribosomal RNA processing 36 homolog (S. cerevisiae)	ENSMUSG00000023971	-1.00936	-1.25703
Psmd1	proteasome (prosome, macropain) 26S subunit, non-ATPase, 1	ENSMUSG00000026229	-1.01485	-1.14462
Eif3g	eukaryotic translation initiation factor 3, subunit G	ENSMUSG00000070319	-1.02332	-1.38036
Traf3ip2	TRAF3 interacting protein 2	ENSMUSG00000019842	-1.02655	-1.46032
Pcyox1	prenylcysteine oxidase 1	ENSMUSG00000029998	-1.03201	-1.15667
NA	NA	ENSMUSG00000075391	-1.03223	-1.51437
Csf2ra	colony stimulating factor 2 receptor, alpha, low-affinity (granulocyte-macrophage)	ENSMUSG00000059326	-1.03995	-1.33021
NA	NA	ENSMUSG00000092240	-1.04479	-1.5405
Dhx37	DEAH (Asp-Glu-Ala-His) box polypeptide 37	ENSMUSG00000029480	-1.04516	-1.31142
Srms	src-related kinase lacking C-terminal regulatory tyrosine and N-terminal myristylation sites	ENSMUSG00000027579	-1.04995	-1.64808
Ruvbl1	RuvB-like protein 1	ENSMUSG00000030079	-1.05005	-1.21731
Adck2	aarF domain containing kinase 2	ENSMUSG00000046947	-1.05737	-1.52805
Dmrtc1a	DMRT-like family C1a	ENSMUSG00000031323	-1.06585	-1.62711
Tyw1	tRNA-yW synthesizing protein 1 homolog (S. cerevisiae)	ENSMUSG00000056310	-1.06647	-1.50881
Sart3	squamous cell carcinoma antigen recognized by T cells 3	ENSMUSG00000018974	-1.06663	-1.16108
Pcca	propionyl-Coenzyme A carboxylase, alpha polypeptide	ENSMUSG00000041650	-1.06818	-1.62422
Pex10	peroxisomal biogenesis factor 10	ENSMUSG00000029047	-1.07046	-1.38598
NA	NA	ENSMUSG00000066553	-1.07553	-2.4962
Zc3hc1	zinc finger, C3HC type 1	ENSMUSG00000039130	-1.0836	-1.31295
Xpnpep1	X-prolyl aminopeptidase (aminopeptidase P) 1, soluble	ENSMUSG00000025027	-1.0865	-1.6328
Tcof1	Treacher Collins Franceschetti syndrome 1, homolog	ENSMUSG00000024613	-1.0866	-1.7153
Dnpep	aspartyl aminopeptidase	ENSMUSG00000026209	-1.0882	-1.2821
Apbb1	amyloid beta (A4) precursor protein-binding, family B, member 1	ENSMUSG00000037032	-1.08907	-1.48871
Ttc39a	tetratricopeptide repeat domain 39A	ENSMUSG00000028555	-1.09566	-1.26958
Zfp41	zinc finger protein 41	ENSMUSG00000047003	-1.1024	-1.68764
Aco2	aconitase 2, mitochondrial	ENSMUSG00000022477	-1.10615	-1.23687
Pomt1	protein-O-mannosyltransferase 1	ENSMUSG00000039254	-1.11183	-1.58432
Wbscr22	Williams Beuren syndrome chromosome region 22	ENSMUSG00000005378	-1.11236	-1.20289
Retsat	retinol saturase (all trans retinol 13,14 reductase)	ENSMUSG00000056666	-1.11269	-1.69964
Nt5dc2	5'-nucleotidase domain containing 2	ENSMUSG00000071547	-1.11439	-1.78594
Chtf18	CTF18, chromosome transmission fidelity factor 18	ENSMUSG00000019214	-1.11608	-1.54032
NA	NA	ENSMUSG00000080989	-1.11754	-1.22935
Psma6	proteasome (prosome, macropain) subunit, alpha type 6	ENSMUSG00000021024	-1.11761	-1.21863
Dpp9	dipeptidylpeptidase 9	ENSMUSG00000001229	-1.12316	-1.46999
NA	NA	ENSMUSG00000106133	-1.12484	-1.5006
Lrrn4	leucine rich repeat neuronal 4	ENSMUSG00000043110	-1.12865	-1.71467
Eci1	enoyl-Coenzyme A delta isomerase 1	ENSMUSG00000024132	-1.13114	-1.69648
Mrps27	mitochondrial ribosomal protein S27	ENSMUSG00000041632	-1.13299	-1.23536
Eif2b1	eukaryotic translation initiation factor 2B, subunit 1 (alpha)	ENSMUSG00000029388	-1.13414	-1.25793
Nkain1	Na+/K+ transporting ATPase interacting 1	ENSMUSG00000078532	-1.13464	-1.49019
Fbxo22	F-box protein 22	ENSMUSG00000032309	-1.13635	-1.42009
Jag2	jagged 2	ENSMUSG00000002799	-1.13642	-1.90523
Nop9	NOP9 nucleolar protein	ENSMUSG00000019297	-1.14035	-1.2922
Lims2	LIM and senescent cell antigen like domains 2	ENSMUSG00000024395	-1.14256	-1.6646
Fhod3	formin homology 2 domain containing 3	ENSMUSG00000034295	-1.14545	-1.47849
Nob1	NIN1/RPN12 binding protein 1 homolog (S. cerevisiae)	ENSMUSG00000003848	-1.147	-1.5033
NA	NA	ENSMUSG00000083899	-1.14815	-1.89028
Cdc16	CDC16 cell division cycle 16	ENSMUSG00000038416	-1.15001	-1.29256
Arsb	arylsulfatase B	ENSMUSG00000042082	-1.15107	-1.42937
Tubgcp2	tubulin, gamma complex associated protein 2	ENSMUSG00000025474	-1.15166	-1.47624
Tubg1	tubulin, gamma 1	ENSMUSG00000035198	-1.15531	-1.54297
Itgb4	integrin beta 4	ENSMUSG00000020758	-1.15635	-1.67635
Mcmbp	MCM (minichromosome maintenance deficient) binding protein	ENSMUSG00000048170	-1.15674	-1.20702
Ppib	peptidylprolyl isomerase B	ENSMUSG00000032383	-1.15703	-1.46799
Plekhg6	pleckstrin homology domain containing, family G (with RhoGef domain) member 6	ENSMUSG00000038167	-1.15745	-1.49985
Cgn	cingulin	ENSMUSG00000068876	-1.15764	-1.94022
Aldh16a1	aldehyde dehydrogenase 16 family, member A1	ENSMUSG00000007833	-1.15828	-1.81683
LOC100502777	zinc finger protein 64-like	ENSMUSG00000027551	-1.16058	-1.1506
Zfp64	zinc finger protein 64	ENSMUSG00000027551	-1.16058	-1.1506
Emd	emerin	ENSMUSG00000001964	-1.16313	-1.31389
Snrnp200	small nuclear ribonucleoprotein 200 (U5)	ENSMUSG00000003660	-1.16413	-1.37064
Atp5a1	ATP synthase, H+ transporting, mitochondrial F1 complex, alpha subunit 1	ENSMUSG00000025428	-1.16509	-1.16888
Cd99	CD99 antigen	ENSMUSG00000095742	-1.17069	-2.24236
Abcf2	ATP-binding cassette, sub-family F (GCN20), member 2	ENSMUSG00000028953	-1.17282	-1.55479
Sympk	symplekin	ENSMUSG00000023118	-1.18146	-2.08505
Rpap1	RNA polymerase II associated protein 1	ENSMUSG00000034032	-1.18157	-1.9777
Hadha	hydroxyacyl-Coenzyme A dehydrogenase/3-ketoacyl-Coenzyme A thiolase/enoyl-Coenzyme A hydratase (trifunctional protein), alpha subunit	ENSMUSG00000025745	-1.18207	-1.38771
Hsd17b4	hydroxysteroid (17-beta) dehydrogenase 4	ENSMUSG00000024507	-1.18425	-1.37055
Comt	catechol-O-methyltransferase	ENSMUSG00000000326	-1.18713	-1.44602
Pdzd11	PDZ domain containing 11	ENSMUSG00000015668	-1.19067	-1.43422
Gnptg	N-acetylglucosamine-1-phosphotransferase, gamma subunit	ENSMUSG00000035521	-1.19477	-1.70722
Pepd	peptidase D	ENSMUSG00000063931	-1.20338	-1.13259
Nsmce2	non-SMC element 2 homolog (MMS21, S. cerevisiae)	ENSMUSG00000059586	-1.2054	-1.74254
Irf3	interferon regulatory factor 3	ENSMUSG00000003184	-1.20807	-1.6012
Srsf11	serine/arginine-rich splicing factor 11	ENSMUSG00000055436	-1.21358	-1.3699
NA	NA	ENSMUSG00000059058	-1.21772	-1.81862
Akt1s1	AKT1 substrate 1 (proline-rich)	ENSMUSG00000011096	-1.22231	-1.85349
Wdr4	WD repeat domain 4	ENSMUSG00000024037	-1.22744	-1.5259
Lonrf3	LON peptidase N-terminal domain and ring finger 3	ENSMUSG00000016239	-1.22778	-1.55893
Mybbp1a	MYB binding protein (P160) 1a	ENSMUSG00000040463	-1.23328	-1.14858
Faf1	Fas-associated factor 1	ENSMUSG00000010517	-1.23613	-1.54644
Ppm1g	protein phosphatase 1G (formerly 2C), magnesium-dependent, gamma isoform	ENSMUSG00000029147	-1.24377	-1.56709
NA	NA	ENSMUSG00000034437	-1.2441	-1.60612
Mad1l1	MAD1 mitotic arrest deficient 1-like 1	ENSMUSG00000029554	-1.24743	-1.72182
Dvl3	dishevelled 3, dsh homolog (Drosophila)	ENSMUSG00000003233	-1.25003	-1.69065
Ppp5c	protein phosphatase 5, catalytic subunit	ENSMUSG00000003099	-1.25289	-1.73171
Ndufv1	NADH dehydrogenase (ubiquinone) flavoprotein 1	ENSMUSG00000037916	-1.2564	-1.51704
Stx5a	syntaxin 5A	ENSMUSG00000010110	-1.25756	-1.46989
Ino80b	INO80 complex subunit B	ENSMUSG00000030034	-1.25903	-1.34705
NA	NA	ENSMUSG00000089670	-1.25925	-1.61741
Basp1	brain abundant, membrane attached signal protein 1	ENSMUSG00000045763	-1.26051	-1.50712
NA	NA	ENSMUSG00000094320	-1.26496	-1.70069
Rhox9	reproductive homeobox 9	ENSMUSG00000068048	-1.26577	-1.33337
Iffo1	intermediate filament family orphan 1	ENSMUSG00000038271	-1.26779	-1.53944
Bcs1l	BCS1-like (yeast)	ENSMUSG00000026172	-1.27017	-1.49046
Pja1	praja ring finger 1, E3 ubiquitin protein ligase	ENSMUSG00000034403	-1.2707	-1.22193
Atic	5-aminoimidazole-4-carboxamide ribonucleotide formyltransferase/IMP cyclohydrolase	ENSMUSG00000026192	-1.27117	-1.24679
Esx1	extraembryonic, spermatogenesis, homeobox 1	ENSMUSG00000023443	-1.27157	-1.52872
Nle1	notchless homolog 1 (Drosophila)	ENSMUSG00000020692	-1.2716	-1.85728
NA	NA	ENSMUSG00000058581	-1.27387	-1.38265
Bms1	BMS1 homolog, ribosome assembly protein (yeast)	ENSMUSG00000030138	-1.27667	-1.47267
Gipc1	GIPC PDZ domain containing family, member 1	ENSMUSG00000019433	-1.28373	-1.42465
Farp1	FERM, RhoGEF (Arhgef) and pleckstrin domain protein 1 (chondrocyte-derived)	ENSMUSG00000025555	-1.28926	-1.4319
Pmf1	polyamine-modulated factor 1	ENSMUSG00000028066	-1.29182	-1.26298
Adssl1	adenylosuccinate synthetase like 1	ENSMUSG00000011148	-1.30323	-1.59998
Eno1b	enolase 1B, retrotransposed	ENSMUSG00000063524	-1.30861	-1.30595
Eno1	enolase 1, alpha non-neuron	ENSMUSG00000063524	-1.30861	-1.30595
Cad	carbamoyl-phosphate synthetase 2, aspartate transcarbamylase, and dihydroorotase	ENSMUSG00000013629	-1.31083	-1.31967
Rpap2	RNA polymerase II associated protein 2	ENSMUSG00000033773	-1.31323	-1.61309
Fn1	fibronectin 1	ENSMUSG00000026193	-1.31794	-1.63817
Tom1l1	target of myb1-like 1 (chicken)	ENSMUSG00000020541	-1.31862	-1.69035
Scyl1	SCY1-like 1 (S. cerevisiae)	ENSMUSG00000024941	-1.32509	-1.90166
Cdc20	cell division cycle 20	ENSMUSG00000006398	-1.32564	-1.07531
Mdm1	transformed mouse 3T3 cell double minute 1	ENSMUSG00000020212	-1.32992	-1.57858
Ttll1	tubulin tyrosine ligase-like 1	ENSMUSG00000022442	-1.33243	-1.69782
Cxxc1	CXXC finger 1 (PHD domain)	ENSMUSG00000024560	-1.33366	-1.54536
Gm5428	predicted gene 5428	ENSMUSG00000091086	-1.3338	-1.29966
Flii	flightless I homolog (Drosophila)	ENSMUSG00000002812	-1.33421	-1.78687
Vgll4	vestigial like 4 (Drosophila)	ENSMUSG00000030315	-1.33421	-1.63338
Hyou1	hypoxia up-regulated 1	ENSMUSG00000032115	-1.3348	-1.44066
Wdr3	WD repeat domain 3	ENSMUSG00000033285	-1.34181	-1.31139
NA	NA	ENSMUSG00000081021	-1.34291	-2.15912
Nol11	nucleolar protein 11	ENSMUSG00000018433	-1.34871	-1.35136
Cep57l1	centrosomal protein 57-like 1	ENSMUSG00000019813	-1.35214	-1.56461
Myh9	myosin, heavy polypeptide 9, non-muscle	ENSMUSG00000022443	-1.35272	-1.64293
Ddx24	DEAD (Asp-Glu-Ala-Asp) box polypeptide 24	ENSMUSG00000041645	-1.35373	-1.71648
Raver1	ribonucleoprotein, PTB-binding 1	ENSMUSG00000010205	-1.35706	-1.56471
Esyt1	extended synaptotagmin-like protein 1	ENSMUSG00000025366	-1.35808	-1.64522
Nmi	N-myc (and STAT) interactor	ENSMUSG00000026946	-1.35937	-1.47844
Mapk14	mitogen-activated protein kinase 14	ENSMUSG00000053436	-1.36052	-1.69468
NA	NA	ENSMUSG00000083328	-1.36444	-1.59409
Chmp6	charged multivesicular body protein 6	ENSMUSG00000025371	-1.36811	-1.5022
Pinx1	PIN2/TERF1 interacting, telomerase inhibitor 1	ENSMUSG00000021958	-1.36837	-2.08467
Parpbp	PARP1 binding protein	ENSMUSG00000035365	-1.36891	-1.84602
Ppp1ca	protein phosphatase 1, catalytic subunit, alpha isoform	ENSMUSG00000040385	-1.36893	-1.71504
Ecd	ecdysoneless homolog (Drosophila)	ENSMUSG00000021810	-1.37069	-1.51265
Ppp2r3c	protein phosphatase 2, regulatory subunit B'', gamma	ENSMUSG00000021022	-1.37305	-2.00742
NA	NA	ENSMUSG00000024761	-1.37582	-1.53047
Umps	uridine monophosphate synthetase	ENSMUSG00000022814	-1.37595	-1.35411
N6amt2	N-6 adenine-specific DNA methyltransferase 2 (putative)	ENSMUSG00000021951	-1.37768	-1.5106
Vars	valyl-tRNA synthetase	ENSMUSG00000007029	-1.37999	-2.10299
Rps7	ribosomal protein S7	ENSMUSG00000061477	-1.38058	-1.27179
Heatr6	HEAT repeat containing 6	ENSMUSG00000000976	-1.38065	-1.51396
Rsl1d1	ribosomal L1 domain containing 1	ENSMUSG00000005846	-1.38435	-1.14369
Srrd	SRR1 domain containing	ENSMUSG00000029346	-1.38453	-1.48614
NA	NA	ENSMUSG00000083327	-1.38853	-1.45452
Ctbp2	C-terminal binding protein 2	ENSMUSG00000030970	-1.38885	-1.55751
Klc2	kinesin light chain 2	ENSMUSG00000024862	-1.39007	-1.95999
NA	NA	ENSMUSG00000081402	-1.39212	-1.6484
Mgst3	microsomal glutathione S-transferase 3	ENSMUSG00000026688	-1.39269	-1.56769
Gak	cyclin G associated kinase	ENSMUSG00000062234	-1.39525	-1.25942
Sh3gl1	SH3-domain GRB2-like 1	ENSMUSG00000003200	-1.3972	-2.00783
Mnat1	menage a trois 1	ENSMUSG00000021103	-1.39877	-1.52915
Mea1	male enhanced antigen 1	ENSMUSG00000002768	-1.40046	-1.44439
Cdc42bpb	CDC42 binding protein kinase beta	ENSMUSG00000021279	-1.40085	-1.9458
Mrrf	mitochondrial ribosome recycling factor	ENSMUSG00000026887	-1.40121	-1.35185
Sdf2l1	stromal cell-derived factor 2-like 1	ENSMUSG00000022769	-1.4036	-2.40371
Slc6a13	solute carrier family 6 (neurotransmitter transporter, GABA), member 13	ENSMUSG00000030108	-1.40724	-1.54748
Rbm19	RNA binding motif protein 19	ENSMUSG00000029594	-1.40748	-1.26975
Gtse1	G two S phase expressed protein 1	ENSMUSG00000022385	-1.40805	-1.26286
NA	NA	ENSMUSG00000083337	-1.40845	-1.25879
Dhrs4	dehydrogenase/reductase (SDR family) member 4	ENSMUSG00000022210	-1.41196	-1.8315
NA	NA	ENSMUSG00000084159	-1.41999	-1.54006
Coil	coilin	ENSMUSG00000033983	-1.42021	-1.72868
Arl3	ADP-ribosylation factor-like 3	ENSMUSG00000025035	-1.42023	-2.13996
NA	NA	ENSMUSG00000049235	-1.42289	-1.51814
Sox15	SRY (sex determining region Y)-box 15	ENSMUSG00000041287	-1.42351	-2.12869
Prpf8	pre-mRNA processing factor 8	ENSMUSG00000020850	-1.42414	-1.43277
Lpin3	lipin 3	ENSMUSG00000027412	-1.42676	-1.97488
Arfgap2	ADP-ribosylation factor GTPase activating protein 2	ENSMUSG00000027255	-1.42726	-1.75739
Mcm5	minichromosome maintenance deficient 5, cell division cycle 46 (S. cerevisiae)	ENSMUSG00000005410	-1.43038	-1.16959
NA	NA	ENSMUSG00000084215	-1.43208	-1.5574
Ncln	nicalin homolog (zebrafish)	ENSMUSG00000020238	-1.43375	-2.03969
B3galt4	UDP-Gal:betaGlcNAc beta 1,3-galactosyltransferase, polypeptide 4	ENSMUSG00000067370	-1.43389	-1.5323
Kat2a	K(lysine) acetyltransferase 2A	ENSMUSG00000020918	-1.43574	-1.66
Mcm6	minichromosome maintenance deficient 6 (MIS5 homolog, S. pombe) (S. cerevisiae)	ENSMUSG00000026355	-1.43581	-1.36774
Smarcb1	SWI/SNF related, matrix associated, actin dependent regulator of chromatin, subfamily b, member 1	ENSMUSG00000000902	-1.43784	-1.52256
Ccdc51	coiled-coil domain containing 51	ENSMUSG00000025645	-1.43935	-1.81065
Yars2	tyrosyl-tRNA synthetase 2 (mitochondrial)	ENSMUSG00000022792	-1.44303	-1.46726
Upf2	UPF2 regulator of nonsense transcripts homolog (yeast)	ENSMUSG00000043241	-1.44586	-1.72639
Sec13	SEC13 homolog (S. cerevisiae)	ENSMUSG00000030298	-1.44712	-1.44343
NA	NA	ENSMUSG00000063696	-1.44725	-1.47508
Slc25a4	solute carrier family 25 (mitochondrial carrier, adenine nucleotide translocator), member 4	ENSMUSG00000031633	-1.44839	-1.26822
NA	NA	ENSMUSG00000064281	-1.45308	-1.55895
Ankrd2	ankyrin repeat domain 2 (stretch responsive muscle)	ENSMUSG00000025172	-1.45321	-1.62224
Elmo3	engulfment and cell motility 3	ENSMUSG00000014791	-1.46033	-1.63018
Dnttip2	deoxynucleotidyltransferase, terminal, interacting protein 2	ENSMUSG00000039756	-1.46051	-1.30265
Morc2a	microrchidia 2A	ENSMUSG00000034543	-1.4632	-1.32585
Alg5	asparagine-linked glycosylation 5 (dolichyl-phosphate beta-glucosyltransferase)	ENSMUSG00000036632	-1.46341	-1.69927
Idh3b	isocitrate dehydrogenase 3 (NAD+) beta	ENSMUSG00000027406	-1.469	-1.49412
Ppm1a	protein phosphatase 1A, magnesium dependent, alpha isoform	ENSMUSG00000021096	-1.47143	-1.36269
Eif3a	eukaryotic translation initiation factor 3, subunit A	ENSMUSG00000024991	-1.48237	-1.55635
Dguok	deoxyguanosine kinase	ENSMUSG00000014554	-1.48304	-1.8318
Nop58	NOP58 ribonucleoprotein	ENSMUSG00000026020	-1.48578	-1.31205
Mto1	mitochondrial translation optimization 1 homolog (S. cerevisiae)	ENSMUSG00000032342	-1.48812	-1.61359
Ddb1	damage specific DNA binding protein 1	ENSMUSG00000024740	-1.4906	-1.69976
Kri1	KRI1 homolog (S. cerevisiae)	ENSMUSG00000035047	-1.49169	-1.76618
NA	NA	ENSMUSG00000046636	-1.4934	-1.73084
Bdkrb2	bradykinin receptor, beta 2	ENSMUSG00000021070	-1.49341	-2.03905
Jak1	Janus kinase 1	ENSMUSG00000028530	-1.4943	-1.34543
Mars	methionine-tRNA synthetase	ENSMUSG00000040354	-1.49486	-1.41928
Adh5	alcohol dehydrogenase 5 (class III), chi polypeptide	ENSMUSG00000028138	-1.49536	-1.44986
Trub1	TruB pseudouridine (psi) synthase homolog 1 (E. coli)	ENSMUSG00000025086	-1.49856	-1.51155
Gm5637	predicted pseudogene 5637	ENSMUSG00000029622	-1.5008	-1.66734
Arpc1b	actin related protein 2/3 complex, subunit 1B	ENSMUSG00000029622	-1.5008	-1.66734
NA	NA	ENSMUSG00000074236	-1.50275	-1.76053
Hmbs	hydroxymethylbilane synthase	ENSMUSG00000032126	-1.50387	-1.41902
Elac2	elaC homolog 2 (E. coli)	ENSMUSG00000020549	-1.50456	-1.94931
Tmem39b	transmembrane protein 39b	ENSMUSG00000053730	-1.50739	-1.57296
Tmem132e	transmembrane protein 132E	ENSMUSG00000020701	-1.51288	-1.79444
Ass1	argininosuccinate synthetase 1	ENSMUSG00000076441	-1.51713	-1.87672
Idh3g	isocitrate dehydrogenase 3 (NAD+), gamma	ENSMUSG00000002010	-1.51814	-1.64586
Phlda2	pleckstrin homology-like domain, family A, member 2	ENSMUSG00000010760	-1.51919	-1.43793
Dfna5	deafness, autosomal dominant 5 (human)	ENSMUSG00000029821	-1.52184	-1.99413
Exosc10	exosome component 10	ENSMUSG00000017264	-1.52423	-1.61995
Aaas	achalasia, adrenocortical insufficiency, alacrimia	ENSMUSG00000036678	-1.52548	-1.35644
Mccc2	methylcrotonoyl-Coenzyme A carboxylase 2 (beta)	ENSMUSG00000021646	-1.52587	-2.11339
Aldh18a1	aldehyde dehydrogenase 18 family, member A1	ENSMUSG00000025007	-1.52605	-1.67454
Akirin1	akirin 1	ENSMUSG00000023075	-1.52814	-1.49812
Numb	numb gene homolog (Drosophila)	ENSMUSG00000021224	-1.53669	-1.36796
NA	NA	ENSMUSG00000096361	-1.53814	-2.21021
Gtf2i	general transcription factor II I	ENSMUSG00000060261	-1.53937	-1.44147
Fuk	fucokinase	ENSMUSG00000033703	-1.54429	-1.72935
Pole2	polymerase (DNA directed), epsilon 2 (p59 subunit)	ENSMUSG00000020974	-1.54571	-1.3119
Taf7l	TAF7-like RNA polymerase II, TATA box binding protein (TBP)-associated factor	ENSMUSG00000009596	-1.54924	-2.30863
Aldh7a1	aldehyde dehydrogenase family 7, member A1	ENSMUSG00000053644	-1.55569	-1.44976
Tcf7l1	transcription factor 7 like 1 (T cell specific, HMG box)	ENSMUSG00000055799	-1.55638	-1.48647
Nid2	nidogen 2	ENSMUSG00000021806	-1.56152	-1.68048
NA	NA	ENSMUSG00000021631	-1.5626	-1.74961
Rpl6	ribosomal protein L6	ENSMUSG00000029614	-1.56328	-1.39245
Rft1	RFT1 homolog (S. cerevisiae)	ENSMUSG00000052395	-1.56649	-1.71626
Ap1m1	adaptor-related protein complex AP-1, mu subunit 1	ENSMUSG00000003033	-1.57226	-1.61036
Kif13b	kinesin family member 13B	ENSMUSG00000060012	-1.57786	-1.81645
Cdca3	cell division cycle associated 3	ENSMUSG00000023505	-1.58078	-1.2216
Uba52	ubiquitin A-52 residue ribosomal protein fusion product 1	ENSMUSG00000068240	-1.58111	-1.68183
Utf1	undifferentiated embryonic cell transcription factor 1	ENSMUSG00000047751	-1.58324	-1.40312
Rasl2-9	RAS-like, family 2, locus 9	ENSMUSG00000083649	-1.58482	-2.10937
Polr2b	polymerase (RNA) II (DNA directed) polypeptide B	ENSMUSG00000029250	-1.58514	-1.80712
Cct3	chaperonin containing Tcp1, subunit 3 (gamma)	ENSMUSG00000001416	-1.58629	-1.5322
NA	NA	ENSMUSG00000082192	-1.59408	-2.525
Rnps1	ribonucleic acid binding protein S1	ENSMUSG00000034681	-1.59594	-1.38088
Uba1	ubiquitin-like modifier activating enzyme 1	ENSMUSG00000001924	-1.59691	-1.77247
Lrwd1	leucine-rich repeats and WD repeat domain containing 1	ENSMUSG00000029703	-1.60039	-1.11856
Ddx27	DEAD (Asp-Glu-Ala-Asp) box polypeptide 27	ENSMUSG00000017999	-1.60187	-1.59095
Lrrc59	leucine rich repeat containing 59	ENSMUSG00000020869	-1.60702	-1.76215
NA	NA	ENSMUSG00000062554	-1.60743	-1.63366
Raly	hnRNP-associated with lethal yellow	ENSMUSG00000027593	-1.61126	-1.51567
Nsa2	NSA2 ribosome biogenesis homolog (S. cerevisiae)	ENSMUSG00000060739	-1.61284	-1.42074
Atp13a2	ATPase type 13A2	ENSMUSG00000036622	-1.61302	-2.20849
Sptan1	spectrin alpha, non-erythrocytic 1	ENSMUSG00000057738	-1.61369	-1.59984
Supt4a	suppressor of Ty 4A	ENSMUSG00000020485	-1.61515	-1.86143
Gm3258	predicted gene 3258	ENSMUSG00000020485	-1.61515	-1.86143
Vps51	vacuolar protein sorting 51 homolog (S. cerevisiae)	ENSMUSG00000024797	-1.61848	-1.7644
1110057K04Rik	RIKEN cDNA 1110057K04 gene	ENSMUSG00000037669	-1.62388	-1.4949
Pcbp1	poly(rC) binding protein 1	ENSMUSG00000051695	-1.62406	-1.67262
Map2k1	mitogen-activated protein kinase kinase 1	ENSMUSG00000004936	-1.62472	-1.64844
Golm1	golgi membrane protein 1	ENSMUSG00000021556	-1.63026	-1.39201
Arl10	ADP-ribosylation factor-like 10	ENSMUSG00000025870	-1.6313	-1.76639
Sh2b2	SH2B adaptor protein 2	ENSMUSG00000005057	-1.63416	-2.01328
Isyna1	myo-inositol 1-phosphate synthase A1	ENSMUSG00000019139	-1.63597	-2.02681
NA	NA	ENSMUSG00000081370	-1.63636	-1.97112
Ccdc77	coiled-coil domain containing 77	ENSMUSG00000030177	-1.63718	-1.66261
Clpb	ClpB caseinolytic peptidase B	ENSMUSG00000001829	-1.63997	-1.5777
Mdh2	malate dehydrogenase 2, NAD (mitochondrial)	ENSMUSG00000019179	-1.64034	-1.76043
Appl2	adaptor protein, phosphotyrosine interaction, PH domain and leucine zipper containing 2	ENSMUSG00000020263	-1.64372	-1.5411
NA	NA	ENSMUSG00000083474	-1.64476	-1.81782
Ikbkap	inhibitor of kappa light polypeptide enhancer in B cells, kinase complex-associated protein	ENSMUSG00000028431	-1.65061	-1.33298
Uqcrc2	ubiquinol cytochrome c reductase core protein 2	ENSMUSG00000030884	-1.65173	-1.4592
Supt20	suppressor of Ty 20	ENSMUSG00000027751	-1.65174	-1.64324
NA	NA	ENSMUSG00000071273	-1.65836	-1.6951
Psmd5	proteasome (prosome, macropain) 26S subunit, non-ATPase, 5	ENSMUSG00000026869	-1.65929	-1.37603
Ddx21	DEAD (Asp-Glu-Ala-Asp) box polypeptide 21	ENSMUSG00000020075	-1.65959	-1.42919
Adpgk	ADP-dependent glucokinase	ENSMUSG00000025236	-1.66026	-1.65539
Tldc1	TBC/LysM associated domain containing 1	ENSMUSG00000034105	-1.66315	-1.68216
Tmem63b	transmembrane protein 63b	ENSMUSG00000036026	-1.6664	-2.50701
Slc38a10	solute carrier family 38, member 10	ENSMUSG00000061306	-1.6691	-2.20963
Trap1	TNF receptor-associated protein 1	ENSMUSG00000005981	-1.6707	-1.63378
NA	NA	ENSMUSG00000082693	-1.67111	-2.18627
Larp7	La ribonucleoprotein domain family, member 7	ENSMUSG00000027968	-1.67114	-1.3026
Pdcd2l	programmed cell death 2-like	ENSMUSG00000002635	-1.67302	-1.55139
Zfp1	zinc finger protein 1	ENSMUSG00000055835	-1.67555	-1.36653
2610528J11Rik	RIKEN cDNA 2610528J11 gene	ENSMUSG00000028536	-1.67927	-2.0152
Prr14	proline rich 14	ENSMUSG00000030822	-1.68183	-1.89541
Fam96b	family with sequence similarity 96, member B	ENSMUSG00000031879	-1.6833	-1.94578
Copg1	coatomer protein complex, subunit gamma 1	ENSMUSG00000030058	-1.68384	-1.66325
Poc5	POC5 centriolar protein homolog (Chlamydomonas)	ENSMUSG00000021671	-1.68874	-2.09276
Thumpd3	THUMP domain containing 3	ENSMUSG00000030264	-1.69185	-1.37933
Noc2l	nucleolar complex associated 2 homolog (S. cerevisiae)	ENSMUSG00000095567	-1.70285	-1.73506
Ddx19a	DEAD (Asp-Glu-Ala-Asp) box polypeptide 19a	ENSMUSG00000015023	-1.7037	-1.38298
Tmco3	transmembrane and coiled-coil domains 3	ENSMUSG00000038497	-1.7037	-2.10221
L2hgdh	L-2-hydroxyglutarate dehydrogenase	ENSMUSG00000020988	-1.70407	-1.70966
Cyp17a1	cytochrome P450, family 17, subfamily a, polypeptide 1	ENSMUSG00000003555	-1.7051	-1.35447
Qrich1	glutamine-rich 1	ENSMUSG00000006673	-1.70551	-1.42995
Hibch	3-hydroxyisobutyryl-Coenzyme A hydrolase	ENSMUSG00000041426	-1.71154	-2.11174
Rexo4	REX4, RNA exonuclease 4 homolog (S. cerevisiae)	ENSMUSG00000052406	-1.71363	-1.37536
Sez6l2	seizure related 6 homolog like 2	ENSMUSG00000030683	-1.71376	-1.86999
Pgm1	phosphoglucomutase 1	ENSMUSG00000029171	-1.71379	-1.47435
Pa2g4	proliferation-associated 2G4	ENSMUSG00000025364	-1.71965	-1.54955
Bop1	block of proliferation 1	ENSMUSG00000022557	-1.72003	-1.89606
NA	NA	ENSMUSG00000100441	-1.72037	-1.4947
Gm12816	predicted gene 12816	ENSMUSG00000060036	-1.72153	-1.18587
Rpl3	ribosomal protein L3	ENSMUSG00000060036	-1.72153	-1.18587
Mybl2	myeloblastosis oncogene-like 2	ENSMUSG00000017861	-1.72199	-1.32051
Tial1	Tia1 cytotoxic granule-associated RNA binding protein-like 1	ENSMUSG00000030846	-1.72498	-1.30848
Tmem199	transmembrane protein 199	ENSMUSG00000051232	-1.72534	-1.58411
Mettl2	methyltransferase like 2	ENSMUSG00000020691	-1.72547	-1.62504
Gmpr2	guanosine monophosphate reductase 2	ENSMUSG00000002326	-1.72574	-1.4848
Spice1	spindle and centriole associated protein 1	ENSMUSG00000043065	-1.7269	-2.55656
Gins2	GINS complex subunit 2 (Psf2 homolog)	ENSMUSG00000031821	-1.73263	-1.60775
NA	NA	ENSMUSG00000082778	-1.73371	-1.66551
Smpd4	sphingomyelin phosphodiesterase 4	ENSMUSG00000005899	-1.73709	-1.40438
Itpa	inosine triphosphatase (nucleoside triphosphate pyrophosphatase)	ENSMUSG00000074797	-1.73821	-1.72442
Aldh3b2	aldehyde dehydrogenase 3 family, member B2	ENSMUSG00000075296	-1.73958	-1.5205
Nup98	nucleoporin 98	ENSMUSG00000063550	-1.74082	-1.48099
Hax1	HCLS1 associated X-1	ENSMUSG00000027944	-1.74108	-2.16372
Aqp3	aquaporin 3	ENSMUSG00000028435	-1.74293	-1.24739
Nup107	nucleoporin 107	ENSMUSG00000052798	-1.74344	-1.72197
Acad11	acyl-Coenzyme A dehydrogenase family, member 11	ENSMUSG00000090150	-1.74444	-1.94177
NA	NA	ENSMUSG00000097715	-1.74599	-1.99025
Zfp319	zinc finger protein 319	ENSMUSG00000046556	-1.74753	-1.62282
Afap1l2	actin filament associated protein 1-like 2	ENSMUSG00000025083	-1.74942	-1.56201
Lyar	Ly1 antibody reactive clone	ENSMUSG00000067367	-1.75856	-1.29954
NA	NA	ENSMUSG00000091723	-1.76178	-2.47497
Mbnl3	muscleblind-like 3 (Drosophila)	ENSMUSG00000036109	-1.76391	-1.7191
NA	NA	ENSMUSG00000082253	-1.76418	-1.59552
Fnd3c2	fibronectin type III domain containing 3C2	ENSMUSG00000073012	-1.77037	-1.86369
Afg3l2	AFG3-like AAA ATPase 2	ENSMUSG00000024527	-1.77193	-1.59186
NA	NA	ENSMUSG00000104777	-1.77199	-2.93488
Eif3l	eukaryotic translation initiation factor 3, subunit L	ENSMUSG00000033047	-1.78315	-1.81479
Cbx1	chromobox 1	ENSMUSG00000018666	-1.78383	-1.46205
Rhbdf1	rhomboid family 1 (Drosophila)	ENSMUSG00000020282	-1.78548	-2.38833
Klhl13	kelch-like 13	ENSMUSG00000036782	-1.79104	-1.45137
Nubp1	nucleotide binding protein 1	ENSMUSG00000022503	-1.7919	-1.90934
Zfp511	zinc finger protein 511	ENSMUSG00000025470	-1.79263	-1.76933
Rnf34	ring finger protein 34	ENSMUSG00000029474	-1.79388	-1.94795
Trnt1	tRNA nucleotidyl transferase, CCA-adding, 1	ENSMUSG00000013736	-1.79709	-1.42664
NA	NA	ENSMUSG00000091655	-1.80485	-2.26184
NA	NA	ENSMUSG00000081888	-1.81321	-2.11158
Cited2	Cbp/p300-interacting transactivator, with Glu/Asp-rich carboxy-terminal domain, 2	ENSMUSG00000039910	-1.8148	-1.73432
NA	NA	ENSMUSG00000040540	-1.81736	-2.26259
Dhx29	DEAH (Asp-Glu-Ala-His) box polypeptide 29	ENSMUSG00000042426	-1.82128	-1.87987
Apex1	apurinic/apyrimidinic endonuclease 1	ENSMUSG00000035960	-1.8214	-1.39884
1110037F02Rik	RIKEN cDNA 1110037F02 gene	ENSMUSG00000040720	-1.82278	-1.56229
NA	NA	ENSMUSG00000103953	-1.82912	-1.93337
Map3k3	mitogen-activated protein kinase kinase kinase 3	ENSMUSG00000020700	-1.83242	-1.44042
Ddx20	DEAD (Asp-Glu-Ala-Asp) box polypeptide 20	ENSMUSG00000027905	-1.83581	-1.3238
Tufm	Tu translation elongation factor, mitochondrial	ENSMUSG00000073838	-1.83621	-1.83309
NA	NA	ENSMUSG00000069008	-1.83795	-1.90162
Uqcrc1	ubiquinol-cytochrome c reductase core protein 1	ENSMUSG00000025651	-1.83968	-2.01578
Gemin5	gem (nuclear organelle) associated protein 5	ENSMUSG00000037275	-1.83999	-1.45799
Calcoco2	calcium binding and coiled-coil domain 2	ENSMUSG00000006056	-1.84082	-2.14705
NA	NA	ENSMUSG00000105787	-1.84108	-1.86003
Gm6177	ribosomal protein L23A pseudogene	ENSMUSG00000078126	-1.84148	-1.50845
Gm8158	predicted gene 8158	ENSMUSG00000078126	-1.84148	-1.50845
Gm8290	predicted gene 8290	ENSMUSG00000078126	-1.84148	-1.50845
Gm8112	predicted gene 8112	ENSMUSG00000078126	-1.84148	-1.50845
Gm8137	predicted gene 8137	ENSMUSG00000078126	-1.84148	-1.50845
Gm8264	predicted gene 8264	ENSMUSG00000078126	-1.84148	-1.50845
Tti1	TELO2 interacting protein 1	ENSMUSG00000027650	-1.84194	-2.19401
Nme7	NME/NM23 family member 7	ENSMUSG00000026575	-1.84222	-1.52668
Stim1	stromal interaction molecule 1	ENSMUSG00000030987	-1.84282	-1.55007
Pdap1	PDGFA associated protein 1	ENSMUSG00000029623	-1.84555	-1.8926
Rad50	RAD50 homolog (S. cerevisiae)	ENSMUSG00000020380	-1.84633	-1.48419
Serpinb6b	serine (or cysteine) peptidase inhibitor, clade B, member 6b	ENSMUSG00000042842	-1.85231	-1.35301
NA	NA	ENSMUSG00000107906	-1.85282	-1.46654
Asna1	arsA arsenite transporter, ATP-binding, homolog 1 (bacterial)	ENSMUSG00000052456	-1.85761	-1.59704
Zw10	zw10 kinetochore protein	ENSMUSG00000032264	-1.86134	-1.84283
Ftsj1	FtsJ homolog 1 (E. coli)	ENSMUSG00000031171	-1.86639	-1.77181
NA	NA	ENSMUSG00000083912	-1.86696	-1.62464
Polr1b	polymerase (RNA) I polypeptide B	ENSMUSG00000027395	-1.86975	-1.48103
NA	NA	ENSMUSG00000083465	-1.87166	-1.37226
Cenpu	centromere protein U	ENSMUSG00000031629	-1.87414	-1.66731
Adcy7	adenylate cyclase 7	ENSMUSG00000031659	-1.8803	-1.7663
Copb1	coatomer protein complex, subunit beta 1	ENSMUSG00000030754	-1.88057	-1.56052
Rheb	Ras homolog enriched in brain	ENSMUSG00000028945	-1.88065	-1.41841
Zfp692	zinc finger protein 692	ENSMUSG00000037243	-1.88194	-1.56325
Maged2	melanoma antigen, family D, 2	ENSMUSG00000025268	-1.88684	-1.40104
Kars	lysyl-tRNA synthetase	ENSMUSG00000031948	-1.88892	-1.87664
Cdca8	cell division cycle associated 8	ENSMUSG00000028873	-1.89296	-1.64715
Ahsa1	AHA1, activator of heat shock protein ATPase 1	ENSMUSG00000021037	-1.89393	-1.74829
NA	NA	ENSMUSG00000100319	-1.89724	-2.86797
NA	NA	ENSMUSG00000081342	-1.90089	-2.78728
NA	NA	ENSMUSG00000096544	-1.90754	-1.65396
Ncapd2	non-SMC condensin I complex, subunit D2	ENSMUSG00000038252	-1.9086	-1.66428
NA	NA	ENSMUSG00000081208	-1.91032	-1.84498
Pgm3	phosphoglucomutase 3	ENSMUSG00000056131	-1.91148	-1.97493
Dhx9	DEAH (Asp-Glu-Ala-His) box polypeptide 9	ENSMUSG00000042699	-1.91791	-1.62788
Ktn1	kinectin 1	ENSMUSG00000021843	-1.91879	-1.48931
Pik3ap1	phosphoinositide-3-kinase adaptor protein 1	ENSMUSG00000025017	-1.92115	-1.71751
Acad9	acyl-Coenzyme A dehydrogenase family, member 9	ENSMUSG00000027710	-1.9239	-2.15622
Nudt5	nudix (nucleoside diphosphate linked moiety X)-type motif 5	ENSMUSG00000025817	-1.92501	-1.3441
NA	NA	ENSMUSG00000101878	-1.92595	-1.48643
Dnase1l1	deoxyribonuclease 1-like 1	ENSMUSG00000019088	-1.92655	-2.09235
Ilk	integrin linked kinase	ENSMUSG00000030890	-1.92914	-1.69755
Mtr	5-methyltetrahydrofolate-homocysteine methyltransferase	ENSMUSG00000021311	-1.93258	-1.56817
Arpc2	actin related protein 2/3 complex, subunit 2	ENSMUSG00000006304	-1.93469	-1.83491
3830417A13Rik	RIKEN cDNA 3830417A13 gene	ENSMUSG00000031179	-1.93833	-1.65995
NA	NA	ENSMUSG00000102269	-1.94512	-2.19885
Kctd17	potassium channel tetramerisation domain containing 17	ENSMUSG00000033287	-1.9468	-1.97882
Ddx59	DEAD (Asp-Glu-Ala-Asp) box polypeptide 59	ENSMUSG00000026404	-1.94796	-1.64206
Eef1a1	eukaryotic translation elongation factor 1 alpha 1	ENSMUSG00000037742	-1.95903	-1.6323
Acot10	acyl-CoA thioesterase 10	ENSMUSG00000047565	-1.96037	-1.49361
NA	NA	ENSMUSG00000073198	-1.96081	-1.65848
Dhx32	DEAH (Asp-Glu-Ala-His) box polypeptide 32	ENSMUSG00000030986	-1.96344	-1.49124
Fam129a	family with sequence similarity 129, member A	ENSMUSG00000026483	-1.96526	-1.32664
Slc22a17	solute carrier family 22 (organic cation transporter), member 17	ENSMUSG00000022199	-1.96558	-2.07898
Ints10	integrator complex subunit 10	ENSMUSG00000031864	-1.97013	-1.87515
NA	NA	ENSMUSG00000107951	-1.97228	-1.97313
NA	NA	ENSMUSG00000103355	-1.97407	-2.50951
Fasn	fatty acid synthase	ENSMUSG00000025153	-1.97414	-2.11499
Myof	myoferlin	ENSMUSG00000048612	-1.97458	-1.61447
Rraga	Ras-related GTP binding A	ENSMUSG00000070934	-1.9888	-1.37708
Nif3l1	Ngg1 interacting factor 3-like 1 (S. pombe)	ENSMUSG00000026036	-1.99019	-1.71102
Mrps18b	mitochondrial ribosomal protein S18B	ENSMUSG00000024436	-1.99171	-2.08869
Wdr46	WD repeat domain 46	ENSMUSG00000024312	-1.99208	-1.88501
Asns	asparagine synthetase	ENSMUSG00000029752	-1.99381	-1.49884
Serinc1	serine incorporator 1	ENSMUSG00000019877	-1.99413	-1.4017
NA	NA	ENSMUSG00000078684	-1.99973	-2.34049
Srfbp1	serum response factor binding protein 1	ENSMUSG00000024528	-2.00214	-1.69194
Zbtb25	zinc finger and BTB domain containing 25	ENSMUSG00000056459	-2.00594	-1.83208
Xrcc6	X-ray repair complementing defective repair in Chinese hamster cells 6	ENSMUSG00000022471	-2.00645	-1.93361
NA	NA	ENSMUSG00000081157	-2.00821	-1.74884
Tmem5	transmembrane protein 5	ENSMUSG00000034620	-2.00855	-1.43334
Flywch1	FLYWCH-type zinc finger 1	ENSMUSG00000040097	-2.0117	-3.10848
NA	NA	ENSMUSG00000044424	-2.01443	-1.60993
Ino80	INO80 homolog (S. cerevisiae)	ENSMUSG00000034154	-2.01482	-1.68577
Haus4	HAUS augmin-like complex, subunit 4	ENSMUSG00000022177	-2.01817	-1.46521
Fam21	family with sequence similarity 21	ENSMUSG00000024104	-2.01985	-1.57279
Ruvbl2	RuvB-like protein 2	ENSMUSG00000003868	-2.01991	-2.01359
Slc25a13	solute carrier family 25 (mitochondrial carrier, adenine nucleotide translocator), member 13	ENSMUSG00000015112	-2.02012	-1.9692
NA	NA	ENSMUSG00000080829	-2.02345	-1.95924
Lrrc16a	leucine rich repeat containing 16A	ENSMUSG00000021338	-2.03075	-1.81654
Kcnk1	potassium channel, subfamily K, member 1	ENSMUSG00000033998	-2.03136	-1.88103
NA	NA	ENSMUSG00000075268	-2.03226	-1.63125
Ceacam9	carcinoembryonic antigen-related cell adhesion molecule 9	ENSMUSG00000007209	-2.03484	-1.19563
Gbe1	glucan (1,4-alpha-), branching enzyme 1	ENSMUSG00000022707	-2.0358	-1.66117
Galnt3	UDP-N-acetyl-alpha-D-galactosamine:polypeptide N-acetylgalactosaminyltransferase 3	ENSMUSG00000026994	-2.03618	-1.44536
Cyc1	cytochrome c-1	ENSMUSG00000022551	-2.0376	-1.86269
Eif3m	eukaryotic translation initiation factor 3, subunit M	ENSMUSG00000027170	-2.03887	-1.51293
NA	NA	ENSMUSG00000083027	-2.039	-1.87559
Skiv2l2	superkiller viralicidic activity 2-like 2 (S. cerevisiae)	ENSMUSG00000016018	-2.04598	-1.92914
Cox15	cytochrome c oxidase assembly protein 15	ENSMUSG00000040018	-2.04954	-1.59725
Trpm7	transient receptor potential cation channel, subfamily M, member 7	ENSMUSG00000027365	-2.055	-1.57297
Fkbp3	FK506 binding protein 3	ENSMUSG00000020949	-2.05577	-1.94057
Spta1	spectrin alpha, erythrocytic 1	ENSMUSG00000026532	-2.05657	-1.98066
Rpl7	ribosomal protein L7	ENSMUSG00000043716	-2.05772	-1.51256
Upk3a	uroplakin 3A	ENSMUSG00000022435	-2.05973	-2.06287
NA	NA	ENSMUSG00000081729	-2.06068	-1.54716
NA	NA	ENSMUSG00000091831	-2.06142	-1.80097
Tom1	target of myb1 homolog (chicken)	ENSMUSG00000037827	-2.06293	-2.84494
NA	NA	ENSMUSG00000087235	-2.06785	-2.14737
NA	NA	ENSMUSG00000082896	-2.07009	-1.71219
Kbtbd4	kelch repeat and BTB (POZ) domain containing 4	ENSMUSG00000005505	-2.07031	-1.83405
Bcam	basal cell adhesion molecule	ENSMUSG00000002980	-2.0707	-1.90084
Casp7	caspase 7	ENSMUSG00000025076	-2.07184	-1.58817
Prim2	DNA primase, p58 subunit	ENSMUSG00000026134	-2.07666	-1.51081
Nr1h2	nuclear receptor subfamily 1, group H, member 2	ENSMUSG00000060601	-2.07668	-2.14474
Cetn3	centrin 3	ENSMUSG00000021537	-2.07812	-1.41052
NA	NA	ENSMUSG00000085006	-2.07932	-1.87357
Mtap	methylthioadenosine phosphorylase	ENSMUSG00000062937	-2.08318	-1.43893
NA	NA	ENSMUSG00000101431	-2.0835	-2.41379
Nedd4	neural precursor cell expressed, developmentally down-regulated 4	ENSMUSG00000032216	-2.08428	-1.51077
NA	NA	ENSMUSG00000082675	-2.08429	-1.76999
NA	NA	ENSMUSG00000063684	-2.08506	-1.97784
NA	NA	ENSMUSG00000102525	-2.08543	-2.17571
NA	NA	ENSMUSG00000071041	-2.08712	-1.94344
NA	NA	ENSMUSG00000082971	-2.08951	-2.00912
NA	NA	ENSMUSG00000107852	-2.09269	-1.76201
Zfp646	zinc finger protein 646	ENSMUSG00000049739	-2.09681	-1.45186
NA	NA	ENSMUSG00000053038	-2.09776	-1.56104
Dock7	dedicator of cytokinesis 7	ENSMUSG00000028556	-2.10072	-1.58728
Acly	ATP citrate lyase	ENSMUSG00000020917	-2.10132	-1.59239
Rabep2	rabaptin, RAB GTPase binding effector protein 2	ENSMUSG00000030727	-2.1044	-2.82682
Hirip3	HIRA interacting protein 3	ENSMUSG00000042606	-2.10817	-2.11423
NA	NA	ENSMUSG00000090610	-2.12258	-1.35866
Oma1	OMA1 homolog, zinc metallopeptidase (S. cerevisiae)	ENSMUSG00000035069	-2.12298	-1.83525
Als2	amyotrophic lateral sclerosis 2 (juvenile)	ENSMUSG00000026024	-2.12427	-2.23396
App	amyloid beta (A4) precursor protein	ENSMUSG00000022892	-2.12554	-1.72309
Was	Wiskott-Aldrich syndrome homolog (human)	ENSMUSG00000031165	-2.12645	-1.7622
Hsd17b10	hydroxysteroid (17-beta) dehydrogenase 10	ENSMUSG00000025260	-2.12762	-2.10331
Cdh24	cadherin-like 24	ENSMUSG00000059674	-2.13035	-2.34127
Mrps22	mitochondrial ribosomal protein S22	ENSMUSG00000032459	-2.13501	-1.99691
Gpn3	GPN-loop GTPase 3	ENSMUSG00000029464	-2.14048	-2.00739
NA	NA	ENSMUSG00000083397	-2.1445	-2.68697
NA	NA	ENSMUSG00000082319	-2.1565	-1.48938
NA	NA	ENSMUSG00000083367	-2.16181	-1.70686
Pole	polymerase (DNA directed), epsilon	ENSMUSG00000007080	-2.16389	-1.70351
NA	NA	ENSMUSG00000046580	-2.16447	-1.73405
Exo1	exonuclease 1	ENSMUSG00000039748	-2.16604	-1.33625
Syna	syncytin a	ENSMUSG00000085957	-2.16653	-2.25253
NA	NA	ENSMUSG00000074903	-2.16703	-1.87153
Cd3eap	CD3E antigen, epsilon polypeptide associated protein	ENSMUSG00000047649	-2.16923	-2.50885
Bag2	BCL2-associated athanogene 2	ENSMUSG00000042215	-2.17167	-1.95441
Top2a	topoisomerase (DNA) II alpha	ENSMUSG00000020914	-2.17553	-1.40809
Mettl9	methyltransferase like 9	ENSMUSG00000030876	-2.18045	-2.00634
Vav3	vav 3 oncogene	ENSMUSG00000033721	-2.18666	-2.3681
NA	NA	ENSMUSG00000092230	-2.19141	-1.99727
Tbrg1	transforming growth factor beta regulated gene 1	ENSMUSG00000011114	-2.19334	-2.10226
NA	NA	ENSMUSG00000081152	-2.20407	-3.15326
Xpo5	exportin 5	ENSMUSG00000067150	-2.20585	-2.52246
Nit2	nitrilase family, member 2	ENSMUSG00000022751	-2.20704	-1.59142
Vps35	vacuolar protein sorting 35	ENSMUSG00000031696	-2.20839	-1.76953
Orc1	origin recognition complex, subunit 1	ENSMUSG00000028587	-2.21256	-1.37616
Scpep1	serine carboxypeptidase 1	ENSMUSG00000000278	-2.21512	-1.89224
NA	NA	ENSMUSG00000104496	-2.21684	-2.17538
Dnaja2	DnaJ (Hsp40) homolog, subfamily A, member 2	ENSMUSG00000031701	-2.21906	-1.63016
NA	NA	ENSMUSG00000102038	-2.22479	-1.56025
NA	NA	ENSMUSG00000083764	-2.2255	-2.09647
Tmem131	transmembrane protein 131	ENSMUSG00000026116	-2.23247	-2.27361
Ftsj3	FtsJ homolog 3 (E. coli)	ENSMUSG00000020706	-2.23413	-2.13346
Sbno2	strawberry notch homolog 2 (Drosophila)	ENSMUSG00000035673	-2.23497	-1.94701
NA	NA	ENSMUSG00000078151	-2.23614	-1.73321
Kif4	kinesin family member 4	ENSMUSG00000034311	-2.23621	-1.52392
NA	NA	ENSMUSG00000052825	-2.24003	-2.06654
Dact2	dapper homolog 2, antagonist of beta-catenin (xenopus)	ENSMUSG00000048826	-2.24183	-1.93409
1600015I10Rik	RIKEN cDNA 1600015I10 gene	ENSMUSG00000029813	-2.24299	-1.60925
NA	NA	ENSMUSG00000101795	-2.24309	-1.67379
NA	NA	ENSMUSG00000100801	-2.24409	-3.61647
Rcor1	REST corepressor 1	ENSMUSG00000037896	-2.24429	-1.66614
Psmb7	proteasome (prosome, macropain) subunit, beta type 7	ENSMUSG00000026750	-2.24581	-1.96346
NA	NA	ENSMUSG00000071867	-2.24609	-2.14024
Cdca2	cell division cycle associated 2	ENSMUSG00000048922	-2.24762	-1.35121
Irs2	insulin receptor substrate 2	ENSMUSG00000038894	-2.25197	-3.21258
Adap2	ArfGAP with dual PH domains 2	ENSMUSG00000020709	-2.26533	-1.69013
NA	NA	ENSMUSG00000082571	-2.26863	-1.75728
Ccdc94	coiled-coil domain containing 94	ENSMUSG00000003208	-2.27037	-1.93922
Gnas	GNAS (guanine nucleotide binding protein, alpha stimulating) complex locus	ENSMUSG00000027523	-2.27136	-2.051
Kif2c	kinesin family member 2C	ENSMUSG00000028678	-2.2745	-1.69867
Tm9sf1	transmembrane 9 superfamily member 1	ENSMUSG00000002320	-2.27946	-2.31666
NA	NA	ENSMUSG00000080002	-2.2845	-3.61996
Tfdp1	transcription factor Dp 1	ENSMUSG00000038482	-2.28455	-1.59906
Cycs	cytochrome c, somatic	ENSMUSG00000058927	-2.28849	-1.60721
NA	NA	ENSMUSG00000078377	-2.29235	-1.85943
NA	NA	ENSMUSG00000081731	-2.29647	-2.65606
NA	NA	ENSMUSG00000061062	-2.30173	-1.61439
Prkch	protein kinase C, eta	ENSMUSG00000021108	-2.30452	-2.21561
Ceacam1	carcinoembryonic antigen-related cell adhesion molecule 1	ENSMUSG00000074272	-2.30741	-1.97455
Kdelc1	KDEL (Lys-Asp-Glu-Leu) containing 1	ENSMUSG00000026047	-2.31007	-2.48612
Surf2	surfeit gene 2	ENSMUSG00000014873	-2.31072	-1.76975
Nsun5	NOL1/NOP2/Sun domain family, member 5	ENSMUSG00000000916	-2.31155	-2.23029
Tyms	thymidylate synthase	ENSMUSG00000025747	-2.31161	-1.32727
NA	NA	ENSMUSG00000067121	-2.31325	-1.87367
Zfp445	zinc finger protein 445	ENSMUSG00000047036	-2.31468	-3.68338
NA	NA	ENSMUSG00000082809	-2.31619	-1.68959
1810055G02Rik	RIKEN cDNA 1810055G02 gene	ENSMUSG00000035372	-2.31638	-1.61901
NA	NA	ENSMUSG00000082706	-2.31852	-3.27412
Mlh1	mutL homolog 1 (E. coli)	ENSMUSG00000032498	-2.32403	-2.20915
NA	NA	ENSMUSG00000064193	-2.32523	-2.17792
Pcgf6	polycomb group ring finger 6	ENSMUSG00000025050	-2.32529	-1.73455
NA	NA	ENSMUSG00000100551	-2.32634	-2.10489
Mmp28	matrix metallopeptidase 28 (epilysin)	ENSMUSG00000020682	-2.33453	-2.58756
Bub1b	budding uninhibited by benzimidazoles 1 homolog, beta (S. cerevisiae)	ENSMUSG00000040084	-2.33479	-1.57006
Recql4	RecQ protein-like 4	ENSMUSG00000033762	-2.33666	-2.04772
Top2b	topoisomerase (DNA) II beta	ENSMUSG00000017485	-2.35031	-1.87008
Dars	aspartyl-tRNA synthetase	ENSMUSG00000026356	-2.35195	-2.19041
Col3a1	collagen, type III, alpha 1	ENSMUSG00000026043	-2.35225	-1.9393
Shmt1	serine hydroxymethyltransferase 1 (soluble)	ENSMUSG00000020534	-2.35334	-1.66035
NA	NA	ENSMUSG00000098761	-2.3545	-2.12655
NA	NA	ENSMUSG00000105452	-2.35687	-2.13288
Atp7a	ATPase, Cu++ transporting, alpha polypeptide	ENSMUSG00000033792	-2.35961	-1.96197
Slc43a3	solute carrier family 43, member 3	ENSMUSG00000027074	-2.36454	-1.51498
Kpna2	karyopherin (importin) alpha 2	ENSMUSG00000066878	-2.36723	-2.31448
Tmco1	transmembrane and coiled-coil domains 1	ENSMUSG00000052428	-2.3683	-1.90291
Tlr5	toll-like receptor 5	ENSMUSG00000079164	-2.36836	-2.33708
NA	NA	ENSMUSG00000081871	-2.3702	-1.45688
NA	NA	ENSMUSG00000082250	-2.37388	-2.90449
NA	NA	ENSMUSG00000105987	-2.37435	-1.93896
Lsg1	large subunit GTPase 1 homolog (S. cerevisiae)	ENSMUSG00000022538	-2.37743	-2.54117
Sar1b	SAR1 gene homolog B (S. cerevisiae)	ENSMUSG00000020386	-2.37864	-2.24161
Sirt6	sirtuin 6	ENSMUSG00000034748	-2.37865	-2.93995
NA	NA	ENSMUSG00000057262	-2.38091	-2.37409
NA	NA	ENSMUSG00000083832	-2.38404	-2.17746
Nbn	nibrin	ENSMUSG00000028224	-2.38504	-2.99114
Trmt5	TRM5 tRNA methyltransferase 5	ENSMUSG00000034442	-2.38974	-1.92727
Sap130	Sin3A associated protein	ENSMUSG00000024260	-2.39685	-2.61281
Zfp42	zinc finger protein 42	ENSMUSG00000051176	-2.39734	-2.1027
Nup160	nucleoporin 160	ENSMUSG00000051329	-2.40022	-1.67793
NA	NA	ENSMUSG00000095478	-2.40894	-1.95112
NA	NA	ENSMUSG00000082045	-2.40938	-1.94484
Grpel1	GrpE-like 1, mitochondrial	ENSMUSG00000029198	-2.41084	-2.39595
Hpdl	4-hydroxyphenylpyruvate dioxygenase-like	ENSMUSG00000043155	-2.41268	-1.96013
NA	NA	ENSMUSG00000083362	-2.41447	-2.07305
Fig4	FIG4 homolog (S. cerevisiae)	ENSMUSG00000038417	-2.41519	-2.81012
Rasa1	RAS p21 protein activator 1	ENSMUSG00000021549	-2.41744	-1.58515
Capn15	calpain 15	ENSMUSG00000037326	-2.42354	-3.78863
Dhodh	dihydroorotate dehydrogenase	ENSMUSG00000031730	-2.4237	-1.92174
NA	NA	ENSMUSG00000082274	-2.42943	-1.97568
Vps13a	vacuolar protein sorting 13A (yeast)	ENSMUSG00000046230	-2.43125	-1.64731
NA	NA	ENSMUSG00000087569	-2.43755	-2.18641
NA	NA	ENSMUSG00000105558	-2.43888	-2.82348
Atp5c1	ATP synthase, H+ transporting, mitochondrial F1 complex, gamma polypeptide 1	ENSMUSG00000025781	-2.44076	-2.06048
NA	NA	ENSMUSG00000043024	-2.4436	-1.82852
Ripk1	receptor (TNFRSF)-interacting serine-threonine kinase 1	ENSMUSG00000021408	-2.44865	-3.46329
NA	NA	ENSMUSG00000067547	-2.44901	-2.1797
NA	NA	ENSMUSG00000105977	-2.45046	-1.86993
NA	NA	ENSMUSG00000046993	-2.45171	-2.27031
Ccnb2	cyclin B2	ENSMUSG00000032218	-2.45222	-1.53003
NA	NA	ENSMUSG00000081121	-2.45339	-2.14944
NA	NA	ENSMUSG00000105189	-2.45628	-2.02255
Hmga1	high mobility group AT-hook 1	ENSMUSG00000078249	-2.45654	-2.19187
Hmga1-rs1	high mobility group AT-hook I, related sequence 1	ENSMUSG00000078249	-2.45654	-2.19187
Snx9	sorting nexin 9	ENSMUSG00000002365	-2.46075	-2.0681
Eif2s1	eukaryotic translation initiation factor 2, subunit 1 alpha	ENSMUSG00000021116	-2.47041	-1.93968
Smg8	smg-8 homolog, nonsense mediated mRNA decay factor (C. elegans)	ENSMUSG00000020495	-2.47512	-1.52356
NA	NA	ENSMUSG00000105928	-2.4789	-2.16544
Crkl	v-crk sarcoma virus CT10 oncogene homolog (avian)-like	ENSMUSG00000006134	-2.47991	-2.54008
Rcor2	REST corepressor 2	ENSMUSG00000024968	-2.48462	-2.05144
Mtmr9	myotubularin related protein 9	ENSMUSG00000035078	-2.4881	-1.91698
Btg3	B cell translocation gene 3	ENSMUSG00000044645	-2.4883	-2.08455
Gm7334	B-cell translocation gene 3 pseudogene	ENSMUSG00000044645	-2.4883	-2.08455
Psmd6	proteasome (prosome, macropain) 26S subunit, non-ATPase, 6	ENSMUSG00000021737	-2.49116	-1.77003
NA	NA	ENSMUSG00000058126	-2.50122	-1.78251
Eif2b2	eukaryotic translation initiation factor 2B, subunit 2 beta	ENSMUSG00000004788	-2.50368	-2.11919
Igfbp5	insulin-like growth factor binding protein 5	ENSMUSG00000026185	-2.51052	-1.67735
NA	NA	ENSMUSG00000071568	-2.51154	-1.88384
Krt5	keratin 5	ENSMUSG00000061527	-2.51261	-2.83295
NA	NA	ENSMUSG00000103735	-2.51718	-2.56204
Nol9	nucleolar protein 9	ENSMUSG00000028948	-2.5212	-2.3496
NA	NA	ENSMUSG00000086688	-2.52364	-1.51525
NA	NA	ENSMUSG00000084260	-2.52548	-2.19656
Atp6v0c-ps2	ATPase, H+ transporting, lysosomal V0 subunit C, pseudogene 2	ENSMUSG00000080242	-2.52603	-2.57418
Klf9	Kruppel-like factor 9	ENSMUSG00000033863	-2.52671	-2.25406
NA	NA	ENSMUSG00000083994	-2.53026	-2.52675
NA	NA	ENSMUSG00000048709	-2.53469	-2.06025
NA	NA	ENSMUSG00000097906	-2.54115	-1.84638
NA	NA	ENSMUSG00000094568	-2.54349	-2.21095
Idh3a	isocitrate dehydrogenase 3 (NAD+) alpha	ENSMUSG00000032279	-2.54806	-2.0676
NA	NA	ENSMUSG00000085627	-2.55	-2.26399
Slc25a5	solute carrier family 25 (mitochondrial carrier, adenine nucleotide translocator), member 5	ENSMUSG00000016319	-2.55033	-2.51832
NA	NA	ENSMUSG00000101188	-2.55154	-2.34376
NA	NA	ENSMUSG00000083595	-2.55388	-3.14676
NA	NA	ENSMUSG00000058809	-2.56024	-1.44249
NA	NA	ENSMUSG00000097530	-2.56542	-1.95647
Spdl1	spindle apparatus coiled-coil protein 1	ENSMUSG00000069910	-2.56558	-1.57157
NA	NA	ENSMUSG00000081787	-2.57429	-3.75105
Ptcd3	pentatricopeptide repeat domain 3	ENSMUSG00000063884	-2.57483	-1.72971
H3f3b	H3 histone, family 3B	ENSMUSG00000060743	-2.57785	-1.68733
Gm10257	predicted gene 10257	ENSMUSG00000060743	-2.57785	-1.68733
H3f3a	H3 histone, family 3A	ENSMUSG00000060743	-2.57785	-1.68733
Gm6749	predicted pseudogene 6749	ENSMUSG00000060743	-2.57785	-1.68733
H3f3c	H3 histone, family 3C	ENSMUSG00000060743	-2.57785	-1.68733
Gm12657	predicted gene 12657	ENSMUSG00000060743	-2.57785	-1.68733
Atp5b	ATP synthase, H+ transporting mitochondrial F1 complex, beta subunit	ENSMUSG00000025393	-2.57844	-2.30489
Blm	Bloom syndrome, RecQ helicase-like	ENSMUSG00000030528	-2.58182	-1.68349
BC048507	cDNA sequence BC048507	ENSMUSG00000064063	-2.58645	-1.9306
Serpinb9e	serine (or cysteine) peptidase inhibitor, clade B, member 9e	ENSMUSG00000062342	-2.5883	-1.64819
NA	NA	ENSMUSG00000067161	-2.59279	-2.26129
Dclre1a	DNA cross-link repair 1A, PSO2 homolog (S. cerevisiae)	ENSMUSG00000025077	-2.59374	-2.01338
Dcps	decapping enzyme, scavenger	ENSMUSG00000032040	-2.59391	-3.04698
Trp53	transformation related protein 53	ENSMUSG00000059552	-2.59737	-2.0114
NA	NA	ENSMUSG00000095690	-2.59761	-2.4755
Mns1	meiosis-specific nuclear structural protein 1	ENSMUSG00000032221	-2.598	-1.83021
NA	NA	ENSMUSG00000080840	-2.60257	-1.7852
D7Ertd443e	DNA segment, Chr 7, ERATO Doi 443, expressed	ENSMUSG00000030994	-2.60279	-2.92319
NA	NA	ENSMUSG00000083044	-2.60918	-3.32483
NA	NA	ENSMUSG00000084106	-2.61202	-2.06595
Cdc37	cell division cycle 37	ENSMUSG00000019471	-2.61546	-2.49726
NA	NA	ENSMUSG00000089628	-2.61799	-2.49158
NA	NA	ENSMUSG00000040323	-2.61976	-2.71948
NA	NA	ENSMUSG00000080832	-2.62074	-2.48547
Pno1	partner of NOB1 homolog (S. cerevisiae)	ENSMUSG00000020116	-2.62174	-2.1548
Fam83b	family with sequence similarity 83, member B	ENSMUSG00000032358	-2.6261	-2.05522
NA	NA	ENSMUSG00000085783	-2.62998	-2.19813
NA	NA	ENSMUSG00000062081	-2.6307	-1.77039
NA	NA	ENSMUSG00000099397	-2.63276	-2.30921
NA	NA	ENSMUSG00000083458	-2.63406	-2.29953
NA	NA	ENSMUSG00000106831	-2.63555	-2.2363
NA	NA	ENSMUSG00000044434	-2.63814	-2.54881
Sync	syncoilin	ENSMUSG00000001333	-2.63969	-1.6786
NA	NA	ENSMUSG00000083396	-2.6416	-2.03292
Prim1	DNA primase, p49 subunit	ENSMUSG00000025395	-2.64441	-1.47334
NA	NA	ENSMUSG00000081113	-2.65118	-1.69248
Itm2a	integral membrane protein 2A	ENSMUSG00000031239	-2.65252	-2.80661
NA	NA	ENSMUSG00000081470	-2.65598	-2.6761
Gltscr1	glioma tumor suppressor candidate region gene 1	ENSMUSG00000070808	-2.66111	-1.99207
NA	NA	ENSMUSG00000101685	-2.6623	-1.68094
NA	NA	ENSMUSG00000043192	-2.66309	-2.04924
NA	NA	ENSMUSG00000103206	-2.66523	-3.08264
NA	NA	ENSMUSG00000081887	-2.66896	-2.19526
Parp2	poly (ADP-ribose) polymerase family, member 2	ENSMUSG00000036023	-2.66963	-2.03804
Cbr3	carbonyl reductase 3	ENSMUSG00000022947	-2.67135	-1.78746
2014-09-04	septin 5	ENSMUSG00000072214	-2.6756	-2.42432
NA	NA	ENSMUSG00000084104	-2.67612	-3.07632
NA	NA	ENSMUSG00000103921	-2.68134	-2.12607
NA	NA	ENSMUSG00000083169	-2.68263	-2.09662
Ttf2	transcription termination factor, RNA polymerase II	ENSMUSG00000033222	-2.68429	-2.69485
NA	NA	ENSMUSG00000063902	-2.68659	-1.94155
Gnpda2	glucosamine-6-phosphate deaminase 2	ENSMUSG00000029209	-2.69064	-2.2448
Fam83d	family with sequence similarity 83, member D	ENSMUSG00000027654	-2.69936	-2.03048
Nme2	NME/NM23 nucleoside diphosphate kinase 2	ENSMUSG00000020857	-2.69987	-3.7512
Ankrd49	ankyrin repeat domain 49	ENSMUSG00000031931	-2.70504	-1.72932
Rsu1	Ras suppressor protein 1	ENSMUSG00000026727	-2.70825	-1.50357
Uba3	ubiquitin-like modifier activating enzyme 3	ENSMUSG00000030061	-2.71001	-2.34132
NA	NA	ENSMUSG00000093651	-2.71222	-1.93678
Adsl	adenylosuccinate lyase	ENSMUSG00000022407	-2.7152	-2.54171
NA	NA	ENSMUSG00000074876	-2.72125	-2.52613
NA	NA	ENSMUSG00000068200	-2.72614	-2.75098
Trappc8	trafficking protein particle complex 8	ENSMUSG00000033382	-2.72653	-1.66701
NA	NA	ENSMUSG00000083126	-2.72745	-2.88647
Ints6	integrator complex subunit 6	ENSMUSG00000035161	-2.73191	-1.57989
Bub1	budding uninhibited by benzimidazoles 1 homolog (S. cerevisiae)	ENSMUSG00000027379	-2.73255	-1.72954
Isoc1	isochorismatase domain containing 1	ENSMUSG00000024601	-2.73633	-2.13758
NA	NA	ENSMUSG00000107327	-2.73764	-2.83979
Tert	telomerase reverse transcriptase	ENSMUSG00000021611	-2.74072	-3.72098
NA	NA	ENSMUSG00000102463	-2.74137	-2.95333
Clhc1	clathrin heavy chain linker domain containing 1	ENSMUSG00000078521	-2.74713	-2.2941
NA	NA	ENSMUSG00000100397	-2.74878	-2.81409
NA	NA	ENSMUSG00000084067	-2.76255	-2.32818
NA	NA	ENSMUSG00000081975	-2.7651	-2.0803
Xrcc4	X-ray repair complementing defective repair in Chinese hamster cells 4	ENSMUSG00000021615	-2.77396	-2.4141
Smarca5-ps	SWI/SNF related, matrix associated, actin depenent ragulator of chromatin, subfamily a, member 5, pseudogene	ENSMUSG00000052912	-2.78165	-2.06042
Gm5424	argininosuccinate synthase pseudogene	ENSMUSG00000046687	-2.78283	-2.89184
NA	NA	ENSMUSG00000082872	-2.78495	-2.15431
Chchd1	coiled-coil-helix-coiled-coil-helix domain containing 1	ENSMUSG00000063787	-2.79032	-2.81012
NA	NA	ENSMUSG00000091058	-2.79566	-1.5712
Usp9x	ubiquitin specific peptidase 9, X chromosome	ENSMUSG00000031010	-2.79618	-2.17117
NA	NA	ENSMUSG00000081519	-2.80153	-2.16347
NA	NA	ENSMUSG00000082978	-2.80224	-2.50062
Enpp7	ectonucleotide pyrophosphatase/phosphodiesterase 7	ENSMUSG00000046697	-2.80564	-2.91089
Cyb561a3	cytochrome b561 family, member A3	ENSMUSG00000034445	-2.82215	-1.87584
NA	NA	ENSMUSG00000081715	-2.82603	-1.95957
NA	NA	ENSMUSG00000091549	-2.83335	-2.37135
Srp54b	signal recognition particle 54B	ENSMUSG00000079108	-2.83914	-2.19772
Srp54a	signal recognition particle 54A	ENSMUSG00000079108	-2.83914	-2.19772
NA	NA	ENSMUSG00000105687	-2.84068	-2.90896
Mcm8	minichromosome maintenance deficient 8 (S. cerevisiae)	ENSMUSG00000027353	-2.84879	-1.73662
Kntc1	kinetochore associated 1	ENSMUSG00000029414	-2.85055	-1.97324
NA	NA	ENSMUSG00000081255	-2.85229	-1.90948
NA	NA	ENSMUSG00000081911	-2.85419	-2.31312
NA	NA	ENSMUSG00000035129	-2.8542	-2.56476
NA	NA	ENSMUSG00000058922	-2.85452	-2.2918
NA	NA	ENSMUSG00000083477	-2.86168	-2.01962
NA	NA	ENSMUSG00000105124	-2.86678	-2.34177
Lpar5	lysophosphatidic acid receptor 5	ENSMUSG00000067714	-2.8762	-3.74586
Sprtn	SprT-like N-terminal domain	ENSMUSG00000031986	-2.87711	-2.66376
NA	NA	ENSMUSG00000083218	-2.87793	-3.77069
Cenpc1	centromere protein C1	ENSMUSG00000029253	-2.87876	-1.87772
Gm9833	myelin basic protein expression factor 2, repressor pseudogene	ENSMUSG00000049230	-2.89623	-1.83499
Vmp1	vacuole membrane protein 1	ENSMUSG00000018171	-2.8974	-2.60858
Tmem200b	transmembrane protein 200B	ENSMUSG00000070720	-2.89989	-2.82465
NA	NA	ENSMUSG00000027694	-2.9001	-4.99097
NA	NA	ENSMUSG00000090021	-2.90387	-2.40024
NA	NA	ENSMUSG00000082368	-2.92095	-2.63
NA	NA	ENSMUSG00000081544	-2.92416	-2.4539
NA	NA	ENSMUSG00000045055	-2.93381	-2.62537
NA	NA	ENSMUSG00000106190	-2.94056	-3.03701
NA	NA	ENSMUSG00000083258	-2.94287	-4.1159
NA	NA	ENSMUSG00000067869	-2.95016	-2.55484
Gspt1	G1 to S phase transition 1	ENSMUSG00000062203	-2.95824	-2.2656
NA	NA	ENSMUSG00000096403	-2.96063	-2.72994
NA	NA	ENSMUSG00000080715	-2.96403	-2.429
Gm11992	predicted gene 11992	ENSMUSG00000040978	-2.96688	-2.40345
NA	NA	ENSMUSG00000057886	-2.96887	-2.61322
Pank4	pantothenate kinase 4	ENSMUSG00000029056	-2.98283	-2.74474
Kif20a	kinesin family member 20A	ENSMUSG00000003779	-2.98418	-1.8564
NA	NA	ENSMUSG00000084153	-2.99298	-2.16411
Mum1l1	melanoma associated antigen (mutated) 1-like 1	ENSMUSG00000042515	-2.9983	-2.20942
NA	NA	ENSMUSG00000082491	-3.00129	-1.79452
NA	NA	ENSMUSG00000083813	-3.00578	-2.4265
Myl12a	myosin, light chain 12A, regulatory, non-sarcomeric	ENSMUSG00000024048	-3.00989	-2.82267
Serpinb9g	serine (or cysteine) peptidase inhibitor, clade B, member 9g	ENSMUSG00000057726	-3.01226	-2.23414
NA	NA	ENSMUSG00000091498	-3.01538	-1.79811
NA	NA	ENSMUSG00000090673	-3.01673	-1.69871
Apoo	apolipoprotein O	ENSMUSG00000049233	-3.02371	-3.19166
NA	NA	ENSMUSG00000099377	-3.02525	-3.61503
Eif4ebp2	eukaryotic translation initiation factor 4E binding protein 2	ENSMUSG00000020091	-3.03412	-1.63249
NA	NA	ENSMUSG00000070610	-3.03575	-2.34183
NA	NA	ENSMUSG00000049891	-3.03746	-1.6734
NA	NA	ENSMUSG00000099870	-3.0409	-3.62317
NA	NA	ENSMUSG00000081732	-3.04206	-2.28271
NA	NA	ENSMUSG00000082218	-3.0446	-3.47285
NA	NA	ENSMUSG00000091561	-3.05019	-2.42076
Zfp62	zinc finger protein 62	ENSMUSG00000046311	-3.05163	-2.02185
NA	NA	ENSMUSG00000048916	-3.05415	-3.92169
Ncaph	non-SMC condensin I complex, subunit H	ENSMUSG00000034906	-3.05875	-1.59217
Dhx15	DEAH (Asp-Glu-Ala-His) box polypeptide 15	ENSMUSG00000029169	-3.06155	-2.60724
Gm15210	predicted gene 15210	ENSMUSG00000062867	-3.063	-2.39258
Impdh2	inosine 5'-phosphate dehydrogenase 2	ENSMUSG00000062867	-3.063	-2.39258
Arhgap5	Rho GTPase activating protein 5	ENSMUSG00000035133	-3.06456	-2.476
NA	NA	ENSMUSG00000081778	-3.06612	-2.41757
Etfdh	electron transferring flavoprotein, dehydrogenase	ENSMUSG00000027809	-3.07773	-3.07573
NA	NA	ENSMUSG00000081788	-3.07799	-2.17706
Atg9a	autophagy related 9A	ENSMUSG00000033124	-3.08066	-4.11858
NA	NA	ENSMUSG00000084301	-3.08687	-2.02374
NA	NA	ENSMUSG00000104913	-3.08835	-3.10615
Ehhadh	enoyl-Coenzyme A, hydratase/3-hydroxyacyl Coenzyme A dehydrogenase	ENSMUSG00000022853	-3.08902	-3.54261
Nup35	nucleoporin 35	ENSMUSG00000091900	-3.09406	-3.83043
Vim	vimentin	ENSMUSG00000026728	-3.09723	-1.77541
Cdc25c	cell division cycle 25C	ENSMUSG00000044201	-3.09813	-1.53552
NA	NA	ENSMUSG00000082575	-3.10689	-2.29003
NA	NA	ENSMUSG00000062846	-3.10693	-3.08661
Krt15	keratin 15	ENSMUSG00000054146	-3.1187	-3.09229
Sele	selectin, endothelial cell	ENSMUSG00000026582	-3.11876	-2.1312
Ect2	ect2 oncogene	ENSMUSG00000027699	-3.12163	-1.68147
NA	NA	ENSMUSG00000029633	-3.12516	-2.14325
NA	NA	ENSMUSG00000091408	-3.12778	-2.16995
D6Wsu163e	DNA segment, Chr 6, Wayne State University 163, expressed	ENSMUSG00000030347	-3.12975	-2.64709
NA	NA	ENSMUSG00000081865	-3.13252	-1.73856
NA	NA	ENSMUSG00000081272	-3.1442	-2.72227
NA	NA	ENSMUSG00000081128	-3.14772	-3.22024
NA	NA	ENSMUSG00000083907	-3.15142	-3.47111
Aurkb	aurora kinase B	ENSMUSG00000020897	-3.15501	-2.18157
Palld	palladin, cytoskeletal associated protein	ENSMUSG00000058056	-3.17671	-2.58518
NA	NA	ENSMUSG00000083892	-3.18349	-2.1053
NA	NA	ENSMUSG00000106755	-3.19323	-2.71131
NA	NA	ENSMUSG00000081816	-3.19373	-2.891
Nxf7	nuclear RNA export factor 7	ENSMUSG00000031410	-3.19408	-1.98883
Srbd1	S1 RNA binding domain 1	ENSMUSG00000024135	-3.19616	-2.65814
Gm9	predicted gene 9	ENSMUSG00000073243	-3.19773	-2.29457
Ccr1l1	chemokine (C-C motif) receptor 1-like 1	ENSMUSG00000064039	-3.20299	-2.95623
NA	NA	ENSMUSG00000066245	-3.20563	-1.79666
NA	NA	ENSMUSG00000091577	-3.20966	-2.85684
Fancm	Fanconi anemia, complementation group M	ENSMUSG00000055884	-3.2098	-1.53097
NA	NA	ENSMUSG00000083814	-3.21273	-2.40828
NA	NA	ENSMUSG00000069011	-3.21806	-1.95833
NA	NA	ENSMUSG00000043889	-3.22407	-1.99402
NA	NA	ENSMUSG00000082691	-3.24586	-2.17384
Rpl7a	ribosomal protein L7A	ENSMUSG00000062647	-3.25735	-2.1099
Nmral1	NmrA-like family domain containing 1	ENSMUSG00000063445	-3.26061	-1.90833
NA	NA	ENSMUSG00000079884	-3.27065	-2.32238
Pin1rt1	protein (peptidyl-prolyl cis/trans isomerase) NIMA-interacting 1, retrogene 1	ENSMUSG00000074997	-3.27207	-2.57661
Pitrm1	pitrilysin metallepetidase 1	ENSMUSG00000021193	-3.27565	-2.80064
NA	NA	ENSMUSG00000087119	-3.27952	-2.53547
NA	NA	ENSMUSG00000080950	-3.28417	-1.857
Pdss1	prenyl (solanesyl) diphosphate synthase, subunit 1	ENSMUSG00000026784	-3.29222	-1.94752
NA	NA	ENSMUSG00000101316	-3.29585	-2.80713
Arhgap30	Rho GTPase activating protein 30	ENSMUSG00000048865	-3.29773	-1.91939
Grhl3	grainyhead-like 3 (Drosophila)	ENSMUSG00000037188	-3.31095	-2.39817
Dkkl1	dickkopf-like 1	ENSMUSG00000030792	-3.31244	-3.23221
NA	NA	ENSMUSG00000061897	-3.3126	-2.93558
NA	NA	ENSMUSG00000082536	-3.32678	-3.09003
4930503L19Rik	RIKEN cDNA 4930503L19 gene	ENSMUSG00000044906	-3.34011	-2.56147
NA	NA	ENSMUSG00000098240	-3.36703	-2.84916
Zfp869	zinc finger protein 869	ENSMUSG00000054648	-3.37107	-2.83459
NA	NA	ENSMUSG00000107921	-3.37889	-2.90879
NA	NA	ENSMUSG00000083708	-3.39698	-2.87118
NA	NA	ENSMUSG00000059195	-3.40482	-2.84304
NA	NA	ENSMUSG00000047370	-3.4125	-2.80732
NA	NA	ENSMUSG00000106664	-3.41973	-2.33009
Mrpl3	mitochondrial ribosomal protein L3	ENSMUSG00000032563	-3.42217	-2.70758
Dimt1	DIM1 dimethyladenosine transferase 1-like (S. cerevisiae)	ENSMUSG00000021692	-3.42652	-2.66016
Plac8	placenta-specific 8	ENSMUSG00000029322	-3.42665	-3.30477
NA	NA	ENSMUSG00000081302	-3.4345	-2.90605
NA	NA	ENSMUSG00000078965	-3.43695	-2.85707
Rnf6	ring finger protein (C3H2C3 type) 6	ENSMUSG00000029634	-3.44221	-2.41041
NA	NA	ENSMUSG00000096160	-3.44669	-2.75022
Dnmbp	dynamin binding protein	ENSMUSG00000025195	-3.45191	-2.59397
Suclg1	succinate-CoA ligase, GDP-forming, alpha subunit	ENSMUSG00000052738	-3.45547	-3.56284
NA	NA	ENSMUSG00000081718	-3.46024	-2.62265
Emc4	ER membrane protein complex subunit 4	ENSMUSG00000027131	-3.46294	-2.93819
NA	NA	ENSMUSG00000099858	-3.46561	-2.58933
NA	NA	ENSMUSG00000100481	-3.46577	-2.65183
Gm6917	predicted gene 6917	ENSMUSG00000059647	-3.47283	-2.47188
Cbx3	chromobox 3	ENSMUSG00000059647	-3.47283	-2.47188
Gm6901	predicted gene 6901	ENSMUSG00000059647	-3.47283	-2.47188
Gm5792	predicted pseudogene 5792	ENSMUSG00000059647	-3.47283	-2.47188
Dis3	DIS3 mitotic control homolog (S. cerevisiae)	ENSMUSG00000033166	-3.48313	-2.56301
NA	NA	ENSMUSG00000082665	-3.50071	-2.77489
NA	NA	ENSMUSG00000075609	-3.50088	-2.35688
NA	NA	ENSMUSG00000060989	-3.50504	-3.42982
NA	NA	ENSMUSG00000082100	-3.51643	-2.20491
Nup54	nucleoporin 54	ENSMUSG00000034826	-3.52253	-2.34512
Pramel1	preferentially expressed antigen in melanoma-like 1	ENSMUSG00000041805	-3.52263	-3.60987
Dph1	DPH1 homolog (S. cerevisiae)	ENSMUSG00000078789	-3.52761	-3.22693
NA	NA	ENSMUSG00000082194	-3.52959	-3.18786
NA	NA	ENSMUSG00000081309	-3.53925	-6.25914
NA	NA	ENSMUSG00000106827	-3.55043	-2.41454
NA	NA	ENSMUSG00000048949	-3.55489	-1.55274
Eno1	enolase 1, alpha non-neuron	ENSMUSG00000059040	-3.56357	-3.04052
Eno1b	enolase 1B, retrotransposed	ENSMUSG00000059040	-3.56357	-3.04052
Ipo7	importin 7	ENSMUSG00000066232	-3.57742	-2.18658
NA	NA	ENSMUSG00000084347	-3.5805	-3.01313
NA	NA	ENSMUSG00000095159	-3.58787	-2.79906
NA	NA	ENSMUSG00000106572	-3.59272	-3.37216
Chsy3	chondroitin sulfate synthase 3	ENSMUSG00000058152	-3.59678	-2.462
NA	NA	ENSMUSG00000048574	-3.60732	-4.89038
NA	NA	ENSMUSG00000081108	-3.61246	-2.77826
NA	NA	ENSMUSG00000084022	-3.6137	-3.16301
NA	NA	ENSMUSG00000082016	-3.63289	-2.65856
NA	NA	ENSMUSG00000081540	-3.63483	-2.22162
NA	NA	ENSMUSG00000081111	-3.64178	-2.90167
NA	NA	ENSMUSG00000081611	-3.64831	-3.34729
NA	NA	ENSMUSG00000081164	-3.64923	-2.84073
NA	NA	ENSMUSG00000081390	-3.6643	-3.76464
NA	NA	ENSMUSG00000083557	-3.6653	-2.44321
Tmem184c	transmembrane protein 184C	ENSMUSG00000031617	-3.66896	-2.50196
Zfp317	zinc finger protein 317	ENSMUSG00000057551	-3.67323	-3.27948
NA	NA	ENSMUSG00000094683	-3.67414	-2.5456
NA	NA	ENSMUSG00000100204	-3.68586	-2.35905
NA	NA	ENSMUSG00000104802	-3.68803	-2.51832
Ahcy	S-adenosylhomocysteine hydrolase	ENSMUSG00000048087	-3.68884	-3.45262
NA	NA	ENSMUSG00000098198	-3.68918	-2.49597
NA	NA	ENSMUSG00000082454	-3.70314	-2.72602
NA	NA	ENSMUSG00000082674	-3.71016	-2.28415
NA	NA	ENSMUSG00000099998	-3.71421	-2.8803
NA	NA	ENSMUSG00000094594	-3.71652	-2.83604
NA	NA	ENSMUSG00000106885	-3.72285	-4.33044
Casp3	caspase 3	ENSMUSG00000031628	-3.72692	-4.62067
NA	NA	ENSMUSG00000081295	-3.73866	-2.59859
Zscan25	zinc finger and SCAN domain containing 25	ENSMUSG00000070420	-3.74082	-2.93321
NA	NA	ENSMUSG00000100362	-3.76177	-2.59078
NA	NA	ENSMUSG00000096157	-3.7633	-3.32732
NA	NA	ENSMUSG00000106889	-3.76451	-2.75295
Cep55	centrosomal protein 55	ENSMUSG00000024989	-3.76579	-2.13395
NA	NA	ENSMUSG00000097657	-3.76848	-2.08013
Med12	mediator complex subunit 12	ENSMUSG00000079487	-3.77145	-2.98047
NA	NA	ENSMUSG00000044268	-3.77369	-2.87622
NA	NA	ENSMUSG00000082607	-3.77369	-3.31421
1700055N04Rik	RIKEN cDNA 1700055N04 gene	ENSMUSG00000037263	-3.77787	-4.2955
Aldh3b2	aldehyde dehydrogenase 3 family, member B2	ENSMUSG00000037263	-3.77787	-4.2955
Slc39a7	solute carrier family 39 (zinc transporter), member 7	ENSMUSG00000024327	-3.79059	-4.56448
NA	NA	ENSMUSG00000089703	-3.80415	-3.53506
NA	NA	ENSMUSG00000081476	-3.81979	-3.242
NA	NA	ENSMUSG00000084390	-3.83127	-2.85902
NA	NA	ENSMUSG00000083139	-3.84375	-2.44515
NA	NA	ENSMUSG00000102550	-3.84742	-2.58201
NA	NA	ENSMUSG00000044285	-3.84941	-2.4449
NA	NA	ENSMUSG00000089659	-3.85066	-2.35155
Kif20b	kinesin family member 20B	ENSMUSG00000024795	-3.87903	-2.27992
NA	NA	ENSMUSG00000082810	-3.87915	-2.99334
Fgfbp1	fibroblast growth factor binding protein 1	ENSMUSG00000048373	-3.88715	-3.24413
Prdx6b	peroxiredoxin 6B	ENSMUSG00000050114	-3.90608	-2.40734
NA	NA	ENSMUSG00000081553	-3.90851	-2.40723
NA	NA	ENSMUSG00000073233	-3.91798	-3.00762
Wee1	WEE 1 homolog 1 (S. pombe)	ENSMUSG00000031016	-3.92516	-2.7766
NA	NA	ENSMUSG00000081578	-3.93796	-4.65085
NA	NA	ENSMUSG00000097989	-3.94758	-2.39236
NA	NA	ENSMUSG00000082791	-3.9737	-3.60603
NA	NA	ENSMUSG00000083819	-3.97534	-4.12628
Nefm	neurofilament, medium polypeptide	ENSMUSG00000022054	-3.98833	-2.72513
NA	NA	ENSMUSG00000081308	-4.02207	-2.30977
Aldoart1	aldolase 1 A, retrogene 1	ENSMUSG00000059343	-4.02606	-2.63876
NA	NA	ENSMUSG00000100913	-4.03412	-2.50164
Tmx2	thioredoxin-related transmembrane protein 2	ENSMUSG00000071035	-4.03564	-3.36427
NA	NA	ENSMUSG00000092438	-4.04455	-5.26597
Gm11397	predicted gene 11397	ENSMUSG00000071452	-4.05108	-2.48105
NA	NA	ENSMUSG00000074026	-4.08665	-2.37445
NA	NA	ENSMUSG00000103260	-4.08975	-3.28927
NA	NA	ENSMUSG00000099104	-4.09241	-3.76592
NA	NA	ENSMUSG00000043618	-4.11319	-2.57022
NA	NA	ENSMUSG00000083443	-4.11537	-3.08357
NA	NA	ENSMUSG00000061724	-4.12291	-3.4988
NA	NA	ENSMUSG00000083856	-4.14078	-3.75862
NA	NA	ENSMUSG00000093537	-4.16226	-3.59611
Dlgap5	discs, large (Drosophila) homolog-associated protein 5	ENSMUSG00000037544	-4.16804	-2.44941
NA	NA	ENSMUSG00000105666	-4.19577	-3.27217
Ccdc85c	coiled-coil domain containing 85C	ENSMUSG00000084883	-4.19744	-4.7808
NA	NA	ENSMUSG00000030735	-4.19796	-3.44604
NA	NA	ENSMUSG00000082279	-4.1997	-3.14123
NA	NA	ENSMUSG00000083893	-4.20149	-4.43183
NA	NA	ENSMUSG00000049460	-4.20866	-2.4324
NA	NA	ENSMUSG00000091363	-4.22449	-3.02746
NA	NA	ENSMUSG00000106038	-4.24384	-5.76257
NA	NA	ENSMUSG00000084183	-4.24456	-3.55866
NA	NA	ENSMUSG00000103733	-4.24562	-3.81133
NA	NA	ENSMUSG00000094463	-4.249	-3.81611
Cxx1c	CAAX box 1C	ENSMUSG00000051851	-4.25674	-2.10249
NA	NA	ENSMUSG00000083798	-4.26086	-2.97593
NA	NA	ENSMUSG00000078636	-4.26783	-2.947
NA	NA	ENSMUSG00000080966	-4.27116	-3.12131
NA	NA	ENSMUSG00000084158	-4.27218	-3.88381
NA	NA	ENSMUSG00000044141	-4.27588	-4.29079
Apoo	apolipoprotein O	ENSMUSG00000079508	-4.28853	-2.94014
NA	NA	ENSMUSG00000091697	-4.2907	-3.90109
NA	NA	ENSMUSG00000067189	-4.30486	-3.51971
NA	NA	ENSMUSG00000082539	-4.31383	-2.98042
NA	NA	ENSMUSG00000082329	-4.32713	-2.79784
NA	NA	ENSMUSG00000081232	-4.34179	-3.24731
NA	NA	ENSMUSG00000107770	-4.35765	-2.75815
NA	NA	ENSMUSG00000085401	-4.35888	-3.0638
NA	NA	ENSMUSG00000048188	-4.39567	-3.01717
NA	NA	ENSMUSG00000100309	-4.40338	-3.70283
NA	NA	ENSMUSG00000104309	-4.40474	-2.51584
NA	NA	ENSMUSG00000082461	-4.41569	-3.95859
NA	NA	ENSMUSG00000081664	-4.41818	-3.31009
NA	NA	ENSMUSG00000081483	-4.42308	Inf
NA	NA	ENSMUSG00000082189	-4.43582	-2.35972
NA	NA	ENSMUSG00000042938	-4.437	-4.7682
Atp6v0c	ATPase, H+ transporting, lysosomal V0 subunit C	ENSMUSG00000024121	-4.4923	-2.40816
NA	NA	ENSMUSG00000081451	-4.50633	-2.74863
Miat	myocardial infarction associated transcript (non-protein coding)	ENSMUSG00000097767	-4.51876	-3.93192
NA	NA	ENSMUSG00000074482	-4.52576	-2.82644
NA	NA	ENSMUSG00000084099	-4.55115	-3.91982
Tfap2b	transcription factor AP-2 beta	ENSMUSG00000025927	-4.55501	-4.30973
NA	NA	ENSMUSG00000091730	-4.55915	-3.59271
NA	NA	ENSMUSG00000091421	-4.56422	-3.12733
NA	NA	ENSMUSG00000107465	-4.59604	-5.15496
NA	NA	ENSMUSG00000097954	-4.59613	-2.66417
NA	NA	ENSMUSG00000083725	-4.63042	-1.93861
NA	NA	ENSMUSG00000107145	-4.64015	-3.47766
NA	NA	ENSMUSG00000082420	-4.65778	-4.01566
NA	NA	ENSMUSG00000083200	-4.67035	-4.75953
NA	NA	ENSMUSG00000093862	-4.67903	-3.4285
NA	NA	ENSMUSG00000106963	-4.68223	-3.17411
NA	NA	ENSMUSG00000080708	-4.70007	-2.81328
NA	NA	ENSMUSG00000096647	-4.71071	-2.76191
NA	NA	ENSMUSG00000075312	-4.71692	-3.50497
NA	NA	ENSMUSG00000083836	-4.73482	-3.52506
NA	NA	ENSMUSG00000024437	-4.76983	-4.67337
NA	NA	ENSMUSG00000106181	-4.77082	-2.39277
Mark4	MAP/microtubule affinity-regulating kinase 4	ENSMUSG00000030397	-4.7815	-5.04923
Slc25a30	solute carrier family 25, member 30	ENSMUSG00000022003	-4.8019	-3.43401
NA	NA	ENSMUSG00000074868	-4.80496	-5.74053
Serpinb9f	serine (or cysteine) peptidase inhibitor, clade B, member 9f	ENSMUSG00000038327	-4.8233	-3.48191
NA	NA	ENSMUSG00000084329	-4.82362	-2.99235
NA	NA	ENSMUSG00000080902	-4.83692	-2.47239
NA	NA	ENSMUSG00000082332	-4.88103	-2.73076
NA	NA	ENSMUSG00000097245	-4.89317	-3.91604
NA	NA	ENSMUSG00000100615	-4.92614	-3.31696
NA	NA	ENSMUSG00000103847	-4.94396	-3.34357
Anxa11	annexin A11	ENSMUSG00000021866	-4.95302	-4.92414
Gm2260	predicted gene 2260	ENSMUSG00000021866	-4.95302	-4.92414
Gm2274	predicted gene 2274	ENSMUSG00000021866	-4.95302	-4.92414
NA	NA	ENSMUSG00000107066	-4.96419	-4.06569
NA	NA	ENSMUSG00000085917	-4.98431	-3.67979
NA	NA	ENSMUSG00000080935	-5.0981	-4.25186
NA	NA	ENSMUSG00000091123	-5.13729	-3.48313
NA	NA	ENSMUSG00000040078	-5.14289	-3.81421
NA	NA	ENSMUSG00000083937	-5.22183	-3.3644
NA	NA	ENSMUSG00000082905	-5.22364	-4.25924
NA	NA	ENSMUSG00000047657	-5.22829	-3.74852
NA	NA	ENSMUSG00000063586	-5.23451	-4.25844
Rhox13	reproductive homeobox 13	ENSMUSG00000050197	-5.24647	-1.75755
Aldoart2	aldolase 1 A, retrogene 2	ENSMUSG00000063129	-5.24776	-3.42432
NA	NA	ENSMUSG00000083253	-5.33442	-3.95635
Kpna2	karyopherin (importin) alpha 2	ENSMUSG00000018362	-5.33875	-2.24878
NA	NA	ENSMUSG00000080899	-5.36537	-3.63122
NA	NA	ENSMUSG00000094518	-5.46643	-3.65268
NA	NA	ENSMUSG00000082134	-5.48496	-4.3058
NA	NA	ENSMUSG00000086926	-5.52793	-3.5003
NA	NA	ENSMUSG00000100701	-5.56945	-4.03776
Camkmt	calmodulin-lysine N-methyltransferase	ENSMUSG00000071037	-5.57718	-3.22238
NA	NA	ENSMUSG00000093402	-5.63687	-4.99456
NA	NA	ENSMUSG00000084230	-5.70091	-3.34173
NA	NA	ENSMUSG00000105461	-5.71638	-2.00685
NA	NA	ENSMUSG00000083305	-5.72777	-3.38441
NA	NA	ENSMUSG00000081068	-5.74452	-2.98166
NA	NA	ENSMUSG00000092458	-5.81254	-2.71602
NA	NA	ENSMUSG00000050900	-5.85283	-3.28511
Dyrk3	dual-specificity tyrosine-(Y)-phosphorylation regulated kinase 3	ENSMUSG00000016526	-5.91033	-2.36664
NA	NA	ENSMUSG00000099997	-5.92312	-3.01146
NA	NA	ENSMUSG00000089648	-5.94668	-4.46983
NA	NA	ENSMUSG00000083627	-6.10467	-3.36467
NA	NA	ENSMUSG00000082988	-6.11356	-4.49482
Kif18a	kinesin family member 18A	ENSMUSG00000027115	-6.17722	-2.51851
NA	NA	ENSMUSG00000044757	-6.30113	-3.75466
NA	NA	ENSMUSG00000082028	-6.30829	-3.69492
NA	NA	ENSMUSG00000090243	-6.5247	-3.87069
NA	NA	ENSMUSG00000102298	-6.64202	-4.07686
NA	NA	ENSMUSG00000085711	-6.75357	-4.18132
NA	NA	ENSMUSG00000082070	-6.8328	-4.28838
NA	NA	ENSMUSG00000083668	-7.26597	-4.74249
NA	NA	ENSMUSG00000043870	Inf	-3.87914
NA	NA	ENSMUSG00000072978	Inf	-3.69951
NA	NA	ENSMUSG00000081052	Inf	-4.02299
NA	NA	ENSMUSG00000081716	Inf	Inf
NA	NA	ENSMUSG00000082111	Inf	-4.50758
NA	NA	ENSMUSG00000082154	Inf	-3.36461
NA	NA	ENSMUSG00000082458	Inf	-4.05829
NA	NA	ENSMUSG00000082745	Inf	-3.67622
NA	NA	ENSMUSG00000083154	Inf	-4.65382
NA	NA	ENSMUSG00000083159	Inf	-5.80368
NA	NA	ENSMUSG00000083681	Inf	-6.33456
NA	NA	ENSMUSG00000083930	Inf	-6.17429
NA	NA	ENSMUSG00000084133	Inf	-6.23039
NA	NA	ENSMUSG00000084378	Inf	Inf
NA	NA	ENSMUSG00000089931	Inf	-4.46538
NA	NA	ENSMUSG00000091269	Inf	Inf
NA	NA	ENSMUSG00000092374	Inf	Inf
NA	NA	ENSMUSG00000092552	Inf	-6.03745
NA	NA	ENSMUSG00000096789	Inf	-3.82042
NA	NA	ENSMUSG00000099178	Inf	Inf
NA	NA	ENSMUSG00000101862	Inf	-5.71304
NA	NA	ENSMUSG00000102270	Inf	-4.10857
NA	NA	ENSMUSG00000104843	Inf	-2.79167
NA	NA	ENSMUSG00000107755	Inf	-6.61403
NA	NA	ENSMUSG00000107771	Inf	-3.20203
