# Supplementary material for: Placental H3K27me3 establishes female resilience to prenatal insults
Source: Nat Commun. 2018 Jul 2;9:2555. doi: 10.1038/s41467-018-04992-1 (PMC6028627; doi:10.1038/s41467-018-04992-1)
Supplement: Supplementary file 5 — Supplementary Data 3 [file 41467_2018_4992_MOESM5_ESM.xlsx]

## Sheet: Sup. 3 - Sex OGT hypothal
Supplementary Data File 3. List of genes with significant sex differences in expression which were significantly altered by placental Ogt reduction in females from hypothalamic RNA-seq,
SYMBOL	GENENAME	Ensembl.Gene.ID	log2FoldChange..male relative to female	log2FoldChange..OGT hemi relative to WT female
Ngfr	nerve growth factor receptor (TNFR superfamily, member 16)	ENSMUSG00000000120	0.904142	0.871611
Ltbp1	latent transforming growth factor beta binding protein 1	ENSMUSG00000001870	-0.579622	-0.76755
Rec8	REC8 meiotic recombination protein	ENSMUSG00000002324	-1.32345	-2.43497
Stxbp2	syntaxin binding protein 2	ENSMUSG00000004626	-0.499868	-0.623645
Ubc	ubiquitin C	ENSMUSG00000008348	0.482063	0.849119
Pou2f2	POU domain, class 2, transcription factor 2	ENSMUSG00000008496	-0.518449	-0.637071
Rarres2	retinoic acid receptor responder (tazarotene induced) 2	ENSMUSG00000009281	-0.535242	-0.61968
Pou6f2	POU domain, class 6, transcription factor 2	ENSMUSG00000009734	0.875733	0.781079
Zmynd10	zinc finger, MYND domain containing 10	ENSMUSG00000010044	-0.779264	-0.457178
Pifo	primary cilia formation	ENSMUSG00000010136	-0.412642	-0.587814
Prox1	prospero homeobox 1	ENSMUSG00000010175	0.491294	0.477219
Aldh1a3	aldehyde dehydrogenase family 1, subfamily A3	ENSMUSG00000015134	2.15611	2.53125
Esr1	estrogen receptor 1 (alpha)	ENSMUSG00000019768	-1.14214	-1.29474
Plagl1	pleiomorphic adenoma gene-like 1	ENSMUSG00000019817	0.762596	0.665695
Socs2	suppressor of cytokine signaling 2	ENSMUSG00000020027	0.305563	0.735525
Igf1	insulin-like growth factor 1	ENSMUSG00000020053	1.0014	0.810523
Cpm	carboxypeptidase M	ENSMUSG00000020183	0.0840696	0.986175
Tekt1	tektin 1	ENSMUSG00000020799	-0.63779	-0.75181
Foxg1	forkhead box G1	ENSMUSG00000020950	-1.17614	-0.942369
Scgn	secretagogin, EF-hand calcium binding protein	ENSMUSG00000021337	-0.787216	-1.07933
Mctp1	multiple C2 domains, transmembrane 1	ENSMUSG00000021596	-1.06058	-0.902329
Hapln1	hyaluronan and proteoglycan link protein 1	ENSMUSG00000021613	-1.20548	-1.01442
Fam107a	family with sequence similarity 107, member A	ENSMUSG00000021750	-0.395629	-0.798823
Gdf10	growth differentiation factor 10	ENSMUSG00000021943	-0.871524	-0.766284
Prkcd	protein kinase C, delta	ENSMUSG00000021948	0.547473	0.710511
Cldn10	claudin 10	ENSMUSG00000022132	0.93125	0.841733
Rhpn1	rhophilin, Rho GTPase binding protein 1	ENSMUSG00000022580	-0.48516	-0.539501
Aifm3	apoptosis-inducing factor, mitochondrion-associated 3	ENSMUSG00000022763	-0.52934	-0.780655
Calcr	calcitonin receptor	ENSMUSG00000023964	-0.338736	-0.825221
Aqp4	aquaporin 4	ENSMUSG00000024411	0.822287	0.706635
Grp	gastrin releasing peptide	ENSMUSG00000024517	1.23901	1.0262
Rax	retina and anterior neural fold homeobox	ENSMUSG00000024518	0.999457	0.602086
Slc14a2	solute carrier family 14 (urea transporter), member 2	ENSMUSG00000024552	-0.848933	-0.681606
Tcf7l2	transcription factor 7 like 2, T cell specific, HMG box	ENSMUSG00000024985	0.287669	2.14047
Nr0b1	nuclear receptor subfamily 0, group B, member 1	ENSMUSG00000025056	1.21937	1.13142
Tac2	tachykinin 2	ENSMUSG00000025400	1.07082	1.27442
Oprk1	opioid receptor, kappa 1	ENSMUSG00000025905	-0.560886	-0.819661
Cnga3	cyclic nucleotide gated channel alpha 3	ENSMUSG00000026114	-0.729364	-1.0206
Syt2	synaptotagmin II	ENSMUSG00000026452	0.92407	1.10448
Tbx19	T-box 19	ENSMUSG00000026572	3.33511	2.89947
Esrrg	estrogen-related receptor gamma	ENSMUSG00000026610	1.22875	1.70498
Meig1	meiosis expressed gene 1	ENSMUSG00000026650	-0.405365	-0.524797
Nr5a1	nuclear receptor subfamily 5, group A, member 1	ENSMUSG00000026751	2.08059	1.60963
Nr4a2	nuclear receptor subfamily 4, group A, member 2	ENSMUSG00000026826	-1.63837	-1.5287
Acvr1c	activin A receptor, type IC	ENSMUSG00000026834	1.48794	1.69014
Frzb	frizzled-related protein	ENSMUSG00000027004	1.05412	1.672
Meis2	Meis homeobox 2	ENSMUSG00000027210	1.84473	2.47525
Oxt	oxytocin	ENSMUSG00000027301	1.92997	2.09039
Rasgrp1	RAS guanyl releasing protein 1	ENSMUSG00000027347	-0.633064	-0.603314
Nkx2-2	NK2 homeobox 2	ENSMUSG00000027434	0.855901	0.729701
Chrna4	cholinergic receptor, nicotinic, alpha polypeptide 4	ENSMUSG00000027577	0.698311	0.622192
Slc7a11	solute carrier family 7 (cationic amino acid transporter, y+ system), member 11	ENSMUSG00000027737	1.30215	0.911658
Npy2r	neuropeptide Y receptor Y2	ENSMUSG00000028004	-0.394583	-0.63135
Rps3a1	ribosomal protein S3A1	ENSMUSG00000028081	1.26432	2.00193
Epha7	Eph receptor A7	ENSMUSG00000028289	0.408183	0.573754
Ndufs5	NADH dehydrogenase (ubiquinone) Fe-S protein 5	ENSMUSG00000028648	-0.773102	-0.625808
Sema3a	sema domain, immunoglobulin domain (Ig), short basic domain, secreted, (semaphorin) 3A	ENSMUSG00000028883	0.554769	0.893022
Slc30a3	solute carrier family 30 (zinc transporter), member 3	ENSMUSG00000029151	1.15545	2.18245
Cckar	cholecystokinin A receptor	ENSMUSG00000029193	1.03168	0.722565
Epha5	Eph receptor A5	ENSMUSG00000029245	0.381833	0.548514
Ibsp	integrin binding sialoprotein	ENSMUSG00000029306	-2.37617	-2.26412
Wdr66	WD repeat domain 66	ENSMUSG00000029442	-0.431927	-0.744667
Foxp2	forkhead box P2	ENSMUSG00000029563	0.299412	0.549219
Dlx6	distal-less homeobox 6	ENSMUSG00000029754	-0.466349	-0.464352
Npvf	neuropeptide VF precursor	ENSMUSG00000029831	3.99958	3.40633
Fam131b	family with sequence similarity 131, member B	ENSMUSG00000029861	0.409121	0.547124
Dbpht2	DNA binding protein with his-thr domain	ENSMUSG00000029878	-0.683899	-0.627231
Prok2	prokineticin 2	ENSMUSG00000030069	-1.12444	-1.23453
A2m	alpha-2-macroglobulin	ENSMUSG00000030111	0.74585	0.841043
Lrrc23	leucine rich repeat containing 23	ENSMUSG00000030125	-0.664537	-0.423791
Rerg	RAS-like, estrogen-regulated, growth-inhibitor	ENSMUSG00000030222	0.569788	0.458347
Slc17a6	solute carrier family 17 (sodium-dependent inorganic phosphate cotransporter), member 6	ENSMUSG00000030500	0.639966	0.510502
Gpc4	glypican 4	ENSMUSG00000031119	-0.614847	-0.869178
Pgr15l	G protein-coupled receptor 15-like	ENSMUSG00000031212	1.05413	0.563901
Gabre	gamma-aminobutyric acid (GABA) A receptor, subunit epsilon	ENSMUSG00000031340	-0.414088	-0.938494
Gpr83	G protein-coupled receptor 83	ENSMUSG00000031932	-0.660844	-0.788684
Cyp19a1	cytochrome P450, family 19, subfamily a, polypeptide 1	ENSMUSG00000032274	-1.36493	-0.900766
Zswim6	zinc finger SWIM-type containing 6	ENSMUSG00000032846	0.386087	0.494141
Asic4	acid-sensing (proton-gated) ion channel family member 4	ENSMUSG00000033007	-0.609023	-0.873749
Ndn	necdin	ENSMUSG00000033585	-0.338009	-0.608129
St18	suppression of tumorigenicity 18	ENSMUSG00000033740	0.988042	0.60386
Gucy1a3	guanylate cyclase 1, soluble, alpha 3	ENSMUSG00000033910	0.407058	0.511854
Foxj1	forkhead box J1	ENSMUSG00000034227	-0.39157	-0.452554
Tmem132c	transmembrane protein 132C	ENSMUSG00000034324	0.539359	0.75618
Dnaic2	dynein, axonemal, intermediate chain 2	ENSMUSG00000034706	-0.521881	-0.510826
Pmch	pro-melanin-concentrating hormone	ENSMUSG00000035383	3.2532	3.29419
Rorb	RAR-related orphan receptor beta	ENSMUSG00000036192	-0.269718	-0.514075
Arhgap36	Rho GTPase activating protein 36	ENSMUSG00000036198	-0.43933	-0.845383
Gpr101	G protein-coupled receptor 101	ENSMUSG00000036357	-1.00321	-1.02257
Islr	immunoglobulin superfamily containing leucine-rich repeat	ENSMUSG00000037206	-0.386725	-0.750291
Kctd8	potassium channel tetramerisation domain containing 8	ENSMUSG00000037653	0.683244	0.649824
Egr2	early growth response 2	ENSMUSG00000037868	-1.05429	-1.58432
Pbx3	pre B cell leukemia homeobox 3	ENSMUSG00000038718	0.703758	0.796408
Zfhx3	zinc finger homeobox 3	ENSMUSG00000038872	-0.70347	-0.404443
Zfp503	zinc finger protein 503	ENSMUSG00000039081	0.398953	0.934675
Cdh6	cadherin 6	ENSMUSG00000039385	0.574828	0.635628
Cacna2d1	calcium channel, voltage-dependent, alpha2/delta subunit 1	ENSMUSG00000040118	0.860074	0.537955
Thbs1	thrombospondin 1	ENSMUSG00000040152	0.380524	0.971361
Sema3d	sema domain, immunoglobulin domain (Ig), short basic domain, secreted, (semaphorin) 3D	ENSMUSG00000040254	1.27991	0.626868
Cdh12	cadherin 12	ENSMUSG00000040452	0.572329	0.597284
Prdm13	PR domain containing 13	ENSMUSG00000040478	-0.640862	-1.07279
Dlx1	distal-less homeobox 1	ENSMUSG00000041911	-0.400628	-0.611061
S100a10	S100 calcium binding protein A10 (calpactin)	ENSMUSG00000041959	0.703329	1.13521
Bpifa2	BPI fold containing family A, member 2	ENSMUSG00000042459	3.61058	5.55543
Gpr149	G protein-coupled receptor 149	ENSMUSG00000043441	2.09734	1.88664
Emx2	empty spiracles homeobox 2	ENSMUSG00000043969	1.43985	1.30909
Gpr133	G protein-coupled receptor 133	ENSMUSG00000044017	-1.10407	-1.39875
Snhg11	small nucleolar RNA host gene 11	ENSMUSG00000044349	-0.437553	-0.462326
Abca6	ATP-binding cassette, sub-family A (ABC1), member 6	ENSMUSG00000044749	-1.1057	-1.16882
Rtn4rl1	reticulon 4 receptor-like 1	ENSMUSG00000045287	0.238079	0.660511
Insm2	insulinoma-associated 2	ENSMUSG00000045440	-0.870538	-1.52232
Hcrt	hypocretin	ENSMUSG00000045471	3.88752	4.77497
Fam216b	family with sequence similarity 216, member B	ENSMUSG00000045655	-0.960869	-1.13326
Gldn	gliomedin	ENSMUSG00000046167	-1.02378	-0.958264
AI464131	expressed sequence AI464131	ENSMUSG00000046312	0.420572	0.520681
Stxbp6	syntaxin binding protein 6 (amisyn)	ENSMUSG00000046314	0.494324	0.496422
Fam19a4	family with sequence similarity 19, member A4	ENSMUSG00000046500	1.44177	1.17665
Kctd4	potassium channel tetramerisation domain containing 4	ENSMUSG00000046523	0.507895	0.534442
Smgc	submandibular gland protein C	ENSMUSG00000047295	5.00601	6.60519
Fgfbp3	fibroblast growth factor binding protein 3	ENSMUSG00000047632	0.474776	0.620345
Vstm2a	V-set and transmembrane domain containing 2A	ENSMUSG00000048834	0.59082	0.637442
Efna5	ephrin A5	ENSMUSG00000048915	-0.500216	-0.659616
Fbxw13	F-box and WD-40 domain protein 13	ENSMUSG00000049314	-2.45324	-2.30862
Vgll2	vestigial like 2 homolog (Drosophila)	ENSMUSG00000049641	4.66628	3.80336
Sprr2b	small proline-rich protein 2B	ENSMUSG00000050092	5.67424	5.40321
Prokr2	prokineticin receptor 2	ENSMUSG00000050558	0.438733	0.94187
Muc15	mucin 15	ENSMUSG00000050808	2.42937	2.16298
Cited1	Cbp/p300-interacting transactivator with Glu/Asp-rich carboxy-terminal domain 1	ENSMUSG00000051159	-0.848661	-0.860637
B3glct	beta-3-glucosyltransferase	ENSMUSG00000051950	0.515837	0.495932
Hbb-b2	hemoglobin, beta adult minor chain	ENSMUSG00000052305	0.447209	0.538396
Robo2	roundabout homolog 2 (Drosophila)	ENSMUSG00000052516	0.513991	0.775972
Daw1	dynein assembly factor with WDR repeat domains 1	ENSMUSG00000053161	-0.5783	-0.730281
Tll1	tolloid-like	ENSMUSG00000053626	0.941773	1.495
Sox14	SRY (sex determining region Y)-box 14	ENSMUSG00000053747	1.57401	0.985549
Nkx2-4	NK2 homeobox 4	ENSMUSG00000054160	3.75686	3.32759
Bsx	brain specific homeobox	ENSMUSG00000054360	2.73128	2.10111
Irs4	insulin receptor substrate 4	ENSMUSG00000054667	-0.534413	-0.818195
Foxd2	forkhead box D2	ENSMUSG00000055210	3.93084	2.77095
Nap1l5	nucleosome assembly protein 1-like 5	ENSMUSG00000055430	-0.318925	-0.544911
Dach1	dachshund 1 (Drosophila)	ENSMUSG00000055639	0.354915	0.641458
Gpr50	G-protein-coupled receptor 50	ENSMUSG00000056380	1.0663	0.403122
Pou3f4	POU domain, class 3, transcription factor 4	ENSMUSG00000056854	0.42863	0.689727
Mab21l1	mab-21-like 1 (C. elegans)	ENSMUSG00000056947	1.29454	1.63806
Nptx2	neuronal pentraxin 2	ENSMUSG00000059991	1.13953	0.82908
Rpl3	ribosomal protein L3	ENSMUSG00000060036	-0.699015	-0.522879
Dmkn	dermokine	ENSMUSG00000060962	-0.587609	-0.747715
Rpl34-ps1	ribosomal protein L34, pseudogene 1	ENSMUSG00000062006	0.892405	1.09214
Trank1	tetratricopeptide repeat and ankyrin repeat containing 1	ENSMUSG00000062296	-0.458817	-0.484428
NA	NA	ENSMUSG00000062611	0.736278	1.36484
Sim2	single-minded homolog 2 (Drosophila)	ENSMUSG00000062713	-1.02458	-1.35088
Chia1	chitinase, acidic 1	ENSMUSG00000062778	-0.723044	-0.946409
Lrrc43	leucine rich repeat containing 43	ENSMUSG00000063409	-0.572331	-0.958734
Cyp26b1	cytochrome P450, family 26, subfamily b, polypeptide 1	ENSMUSG00000063415	1.47152	0.886367
Ddo	D-aspartate oxidase	ENSMUSG00000063428	-0.730872	-0.658524
Col23a1	collagen, type XXIII, alpha 1	ENSMUSG00000063564	1.1341	1.11268
Mapk15	mitogen-activated protein kinase 15	ENSMUSG00000063704	-0.67922	-0.754786
Cbln4	cerebellin 4 precursor protein	ENSMUSG00000067578	0.858419	0.598341
Gbx1	gastrulation brain homeobox 1	ENSMUSG00000067724	1.41438	0.665742
Gstm6	glutathione S-transferase, mu 6	ENSMUSG00000068762	-0.530851	-1.31893
NA	NA	ENSMUSG00000069755	-0.447685	-0.633715
Hba-a2	hemoglobin alpha, adult chain 2	ENSMUSG00000069917	0.506402	0.544096
Hba-a1	hemoglobin alpha, adult chain 1	ENSMUSG00000069919	0.430771	0.482945
5930412G12Rik	RIKEN cDNA 5930412G12 gene	ENSMUSG00000072591	2.32754	2.90291
4933439C10Rik	RIKEN cDNA 4933439C10 gene	ENSMUSG00000072893	-0.480997	-0.511881
NA	NA	ENSMUSG00000073867	-0.566766	-1.08899
Hbb-bs	hemoglobin, beta adult s chain	ENSMUSG00000073940	0.570854	0.617751
Omp	olfactory marker protein	ENSMUSG00000074006	-1.52041	-1.6481
Amy1	amylase 1, salivary	ENSMUSG00000074264	-0.475695	-0.505958
Mafb	v-maf musculoaponeurotic fibrosarcoma oncogene family, protein B (avian)	ENSMUSG00000074622	0.652815	0.667562
Chrm5	cholinergic receptor, muscarinic 5	ENSMUSG00000074939	1.04196	0.823735
Sp5	trans-acting transcription factor 5	ENSMUSG00000075304	4.28684	3.82591
Fzd10	frizzled homolog 10 (Drosophila)	ENSMUSG00000081683	1.43785	2.27769
NA	NA	ENSMUSG00000085396	-0.484128	-0.635065
NA	NA	ENSMUSG00000089788	-0.702033	-0.505509
Skor2	SKI family transcriptional corepressor 2	ENSMUSG00000091519	-0.298783	-2.01038
NA	NA	ENSMUSG00000092914	5.10025	4.17094
NA	NA	ENSMUSG00000097141	0.587848	0.582848
Miat	myocardial infarction associated transcript (non-protein coding)	ENSMUSG00000097767	-0.504279	-0.459303
1110015O18Rik	RIKEN cDNA 1110015O18 gene	ENSMUSG00000098659	0.640044	0.764119
NA	NA	ENSMUSG00000106883	1.11423	2.00774
NA	NA	ENSMUSG00000109094	-1.20247	-1.14945
NA	NA	ENSMUSG00000109095	-0.69185	-0.76432
