# Supplementary material for: Placental H3K27me3 establishes female resilience to prenatal insults
Source: Nat Commun. 2018 Jul 2;9:2555. doi: 10.1038/s41467-018-04992-1 (PMC6028627; doi:10.1038/s41467-018-04992-1)
Supplement: Supplementary file 6 — Supplementary Data 4 [file 41467_2018_4992_MOESM6_ESM.xlsx]

## Sheet: Sup. 4 - EZH2 PS hypothal
Supplementary Data File 4. List of genes significantly altered by exposure to prenatal stress in females with placental Ezh2 reduction from hypothalamic RNA-seq,
SYMBOL	GENENAME	Ensembl.Gene.ID	Mean.EZH2KO...Control	Mean.EZH2KO...PS	log2FoldChange	pval	padj
NA	NA	ENSMUSG00000000031	3563.19	2180.91	-0.708244	3.08258e-14	9.31741e-12
Klf6	Kruppel-like factor 6	ENSMUSG00000000078	2175.66	1706.41	-0.350494	0.00324578	0.0381696
Axin2	axin2	ENSMUSG00000000142	978.162	723.871	-0.434341	0.000700272	0.0119442
Btbd17	BTB (POZ) domain containing 17	ENSMUSG00000000202	309.924	466.01	0.588448	6.00752e-05	0.00178182
Comt	catechol-O-methyltransferase	ENSMUSG00000000326	1505.46	2039.23	0.437821	0.000232676	0.0051277
Cttnbp2	cortactin binding protein 2	ENSMUSG00000000416	1114.68	699.419	-0.672401	8.5418e-08	7.12673e-06
Gm2a	GM2 ganglioside activator protein	ENSMUSG00000000594	1519.19	2035.5	0.422078	0.000435195	0.00841604
Krit1	KRIT1, ankyrin repeat containing	ENSMUSG00000000600	1425.52	980.033	-0.540582	7.11743e-06	0.000303496
Kat2b	K(lysine) acetyltransferase 2B	ENSMUSG00000000708	492.94	341.858	-0.528014	0.000163915	0.00386702
Oprm1	opioid receptor, mu 1	ENSMUSG00000000766	54.9887	23.0863	-1.2521	0.000141706	0.00344063
Ddx3x	DEAD/H (Asp-Glu-Ala-Asp/His) box polypeptide 3, X-linked	ENSMUSG00000000787	9440.01	6968.26	-0.437991	9.31739e-05	0.00249006
Kcnn3	potassium intermediate/small conductance calcium-activated channel, subfamily N, member 3	ENSMUSG00000000794	1058.08	629.151	-0.749973	1.58365e-09	2.12908e-07
Usp32	ubiquitin specific peptidase 32	ENSMUSG00000000804	4602.94	3285.1	-0.486617	2.0579e-05	0.000740146
Fmr1	fragile X mental retardation syndrome 1	ENSMUSG00000000838	2006.37	1330.08	-0.593072	7.30922e-07	4.54604e-05
Snrpn	small nuclear ribonucleoprotein N	ENSMUSG00000000948	190.166	97.7714	-0.959779	5.19057e-07	3.44401e-05
B9d1	B9 protein domain 1	ENSMUSG00000001039	558.233	770.921	0.465716	0.000652403	0.0113584
Nhp2	NHP2 ribonucleoprotein	ENSMUSG00000001056	708.105	987.818	0.480282	0.000150887	0.00361505
C1ql4	complement component 1, q subcomponent-like 4	ENSMUSG00000001076	4.38078	15.7704	1.84796	0.00267279	0.0333552
Col6a1	collagen, type VI, alpha 1	ENSMUSG00000001119	288.019	199.275	-0.531402	3.03043e-05	0.00102205
Lgals9	lectin, galactose binding, soluble 9	ENSMUSG00000001123	93.2062	150.813	0.694265	0.0011561	0.0176639
Snrnp27	small nuclear ribonucleoprotein 27 (U4/U6.U5)	ENSMUSG00000001158	1114.55	1420.76	0.350206	0.00323816	0.0381471
Ramp2	receptor (calcitonin) activity modifying protein 2	ENSMUSG00000001240	449.352	598.43	0.413336	0.00355027	0.040667
Pfdn5	prefoldin 5	ENSMUSG00000001289	3982.73	5487.1	0.462287	3.91058e-05	0.00126465
Rnd2	Rho family GTPase 2	ENSMUSG00000001313	2168.96	2973.84	0.455321	0.000129621	0.00322086
Acp5	acid phosphatase 5, tartrate resistant	ENSMUSG00000001348	97.1809	19.3154	-2.33092	6.90784e-18	3.2223e-15
Zmat2	zinc finger, matrin type 2	ENSMUSG00000001383	3010.51	3822.04	0.344335	0.00227679	0.0295139
Tmem79	transmembrane protein 79	ENSMUSG00000001420	14.3217	33.2095	1.21339	0.00416763	0.0457756
Tubb6	tubulin, beta 6 class V	ENSMUSG00000001473	195.612	131.502	-0.57291	0.000706218	0.0120123
Nkx2-1	NK2 homeobox 1	ENSMUSG00000001496	3076.13	2248.07	-0.452428	9.40695e-06	0.000385635
Col1a1	collagen, type I, alpha 1	ENSMUSG00000001506	3824.71	1724.97	-1.14878	4.20105e-34	4.79028e-31
Gstt1	glutathione S-transferase, theta 1	ENSMUSG00000001663	289.6	454.008	0.648653	1.14855e-05	0.000454763
Ddt	D-dopachrome tautomerase	ENSMUSG00000001666	267.79	387.351	0.532543	0.000469815	0.00886741
Folh1	folate hydrolase 1	ENSMUSG00000001773	27.7587	51.5034	0.891727	0.0012674	0.0189642
Cpa3	carboxypeptidase A3, mast cell	ENSMUSG00000001865	76.6883	6.83798	-3.48736	3.6725e-23	2.56967e-20
Ltbp1	latent transforming growth factor beta binding protein 1	ENSMUSG00000001870	523.689	373.784	-0.486507	0.000133638	0.00329145
Vwf	Von Willebrand factor homolog	ENSMUSG00000001930	590.613	776.628	0.395011	0.00279329	0.0343438
Grik3	glutamate receptor, ionotropic, kainate 3	ENSMUSG00000001985	6444.44	4455.82	-0.532365	8.00704e-07	4.91061e-05
Ap4e1	adaptor-related protein complex AP-4, epsilon 1	ENSMUSG00000001998	615.484	397.914	-0.629263	3.52431e-06	0.000170056
Srpk3	serine/arginine-rich protein specific kinase 3	ENSMUSG00000002007	29.1538	10.7567	-1.43845	0.00161013	0.0226249
Ssr4	signal sequence receptor, delta	ENSMUSG00000002014	1538.96	1961.58	0.35006	0.00320805	0.0379099
Kmt2a	lysine (K)-specific methyltransferase 2A	ENSMUSG00000002028	5839.66	3658.35	-0.674691	1.8216e-09	2.40694e-07
Peg3	paternally expressed 3	ENSMUSG00000002265	28580.8	20984.1	-0.445748	2.63435e-05	0.000911278
Zim1	zinc finger, imprinted 1	ENSMUSG00000002266	8215.13	5626.93	-0.545935	1.09125e-07	8.81796e-06
Metrn	meteorin, glial cell differentiation regulator	ENSMUSG00000002274	1340.43	1830.27	0.449364	0.000663052	0.0114618
Tm9sf1	transmembrane 9 superfamily member 1	ENSMUSG00000002320	671.224	519.63	-0.36931	0.00435811	0.0473942
Gm4943	predicted pseudogene 4943	ENSMUSG00000002379	2302.5	3399.2	0.561994	1.28842e-06	7.27829e-05
Use1	unconventional SNARE in the ER 1 homolog (S. cerevisiae)	ENSMUSG00000002395	1927.82	2532.35	0.393505	0.0006877	0.0118215
Braf	Braf transforming gene	ENSMUSG00000002413	3379.25	2679.15	-0.334928	0.00370267	0.0419405
Mien1	migration and invasion enhancer 1	ENSMUSG00000002580	1636.83	2423.88	0.566414	2.02215e-06	0.00010642
Zfp40	zinc finger protein 40	ENSMUSG00000002617	1315.59	982.752	-0.420813	0.00045654	0.00869233
Shh	sonic hedgehog	ENSMUSG00000002633	437.341	300.148	-0.543082	8.28285e-05	0.00226469
Clpp	caseinolytic mitochondrial matrix peptidase proteolytic subunit	ENSMUSG00000002660	1349.17	1729.42	0.358211	0.00293609	0.035616
Alkbh7	alkB, alkylation repair homolog 7 (E. coli)	ENSMUSG00000002661	376.82	520.174	0.465117	0.00160568	0.0225984
Dennd1c	DENN/MADD domain containing 1C	ENSMUSG00000002668	359.657	261.489	-0.459874	0.00169372	0.0236054
Mea1	male enhanced antigen 1	ENSMUSG00000002768	2926.94	3739.19	0.353333	0.00271374	0.0336731
Nudt14	nudix (nucleoside diphosphate linked moiety X)-type motif 14	ENSMUSG00000002804	321.5	441.348	0.457096	0.00160075	0.0225755
Kcnn1	potassium intermediate/small conductance calcium-activated channel, subfamily N, member 1	ENSMUSG00000002908	540.366	708.591	0.391016	0.00334801	0.0390302
Apoe	apolipoprotein E	ENSMUSG00000002985	7752.88	11604.8	0.581923	9.33571e-07	5.58094e-05
Hmgn2	high mobility group nucleosomal binding domain 2	ENSMUSG00000003038	711.228	1585.51	1.15656	3.17303e-25	2.4422e-22
Atp5d	ATP synthase, H+ transporting, mitochondrial F1 complex, delta subunit	ENSMUSG00000003072	3522.37	4997.98	0.504798	1.04759e-05	0.000421597
Cdk12	cyclin-dependent kinase 12	ENSMUSG00000003119	961.87	711.88	-0.434206	0.000678469	0.0116889
Mpnd	MPN domain containing	ENSMUSG00000003199	3395.35	4277.6	0.333239	0.00323944	0.0381471
Ranbp2	RAN binding protein 2	ENSMUSG00000003226	2785.69	1972.25	-0.498191	1.99179e-05	0.000721425
Edar	ectodysplasin-A receptor	ENSMUSG00000003227	103.328	57.5514	-0.844305	0.000148266	0.00356614
Dvl3	dishevelled 3, dsh homolog (Drosophila)	ENSMUSG00000003233	2004.45	1516.57	-0.402396	0.000445619	0.00853326
Car11	carbonic anhydrase 11	ENSMUSG00000003273	1680.81	2128.69	0.340815	0.00348327	0.0400847
Plag1	pleiomorphic adenoma gene 1	ENSMUSG00000003282	45.0373	20.1304	-1.16174	0.00132522	0.0195519
Glg1	golgi apparatus protein 1	ENSMUSG00000003316	6138.43	4953.74	-0.309352	0.00440531	0.0477389
Abhd17a	abhydrolase domain containing 17A	ENSMUSG00000003346	2039.76	2714.08	0.412061	0.000442268	0.0085252
Rabac1	Rab acceptor 1 (prenylated)	ENSMUSG00000003380	2221.27	3004.69	0.435835	0.000301114	0.0062765
Etv3	ets variant 3	ENSMUSG00000003382	504.735	377.628	-0.41856	0.00252989	0.0320526
Rab3b	RAB3B, member RAS oncogene family	ENSMUSG00000003411	2166.43	3392.25	0.646922	4.22262e-09	4.92431e-07
Rps11	ribosomal protein S11	ENSMUSG00000003429	5119.57	6929.78	0.436787	0.000128904	0.00321083
Bicd1	bicaudal D homolog 1 (Drosophila)	ENSMUSG00000003452	1521.12	1107.61	-0.45768	0.000178957	0.00415816
Cp	ceruloplasmin	ENSMUSG00000003617	184.128	325.488	0.821894	5.61196e-07	3.66032e-05
Calb2	calbindin 2	ENSMUSG00000003657	3069.87	4690.78	0.611652	2.30132e-08	2.28551e-06
Man1a	mannosidase 1, alpha	ENSMUSG00000003746	260.485	164.4	-0.663993	6.25078e-05	0.00183563
Nfat5	nuclear factor of activated T cells 5	ENSMUSG00000003847	2615.5	1586.47	-0.721262	4.10658e-10	6.25887e-08
Lin7b	lin-7 homolog B (C. elegans)	ENSMUSG00000003872	219.654	325.528	0.567547	0.000562688	0.0101963
Bax	BCL2-associated X protein	ENSMUSG00000003873	2289.22	2951.55	0.366617	0.00201768	0.0269845
Rpl8	ribosomal protein L8	ENSMUSG00000003970	14595.1	18795	0.36486	0.00109798	0.0169867
Gstm5	glutathione S-transferase, mu 5	ENSMUSG00000004032	2658.42	3476.29	0.386978	0.000790612	0.0131429
Hmox2	heme oxygenase (decycling) 2	ENSMUSG00000004070	2039.73	2608.12	0.354633	0.00229236	0.0296533
Cacna1b	calcium channel, voltage-dependent, N type, alpha 1B subunit	ENSMUSG00000004113	5177	4107.9	-0.333715	0.0027793	0.0342266
Etv1	ets variant 1	ENSMUSG00000004151	454.242	306.638	-0.566926	0.000110286	0.00284209
Atn1	atrophin 1	ENSMUSG00000004263	916.601	1238.96	0.434769	0.00102968	0.0161987
Eno2	enolase 2, gamma neuronal	ENSMUSG00000004267	4177.58	5325.56	0.350266	0.00235426	0.0302129
Atp6v1f	ATPase, H+ transporting, lysosomal V1 subunit F	ENSMUSG00000004285	1955.08	2690.29	0.460536	0.00010731	0.00279058
Clcn5	chloride channel 5	ENSMUSG00000004317	1839.62	1412.85	-0.380797	0.00133883	0.019703
Clcn3	chloride channel 3	ENSMUSG00000004319	4759.73	3460.39	-0.459945	6.70974e-05	0.0019433
Pde1c	phosphodiesterase 1C	ENSMUSG00000004347	759.606	500.881	-0.600784	1.92575e-06	0.00010187
Sst	somatostatin	ENSMUSG00000004366	475.136	754.559	0.667292	1.3208e-07	1.03733e-05
Ndrg2	N-myc downstream regulated gene 2	ENSMUSG00000004558	8617.23	11767.6	0.44952	4.42801e-05	0.00139821
Stxbp2	syntaxin binding protein 2	ENSMUSG00000004626	1202.44	891.391	-0.431838	7.21242e-05	0.00206174
Hdac9	histone deacetylase 9	ENSMUSG00000004698	406.289	280.464	-0.534693	0.00030618	0.00634345
Ulk2	unc-51 like kinase 2	ENSMUSG00000004798	7302.21	5653.35	-0.369227	0.00118067	0.0179503
Grap	GRB2-related adaptor protein	ENSMUSG00000004837	146.147	220.642	0.594291	0.000550408	0.0100361
Ap1s1	adaptor protein complex AP-1, sigma 1	ENSMUSG00000004849	5082.42	6755.96	0.410648	0.000283663	0.00597765
Slc25a18	solute carrier family 25 (mitochondrial carrier), member 18	ENSMUSG00000004902	842.604	1142.67	0.439484	0.000688816	0.0118223
Tmem242	transmembrane protein 242	ENSMUSG00000004945	1525.73	2034.71	0.415326	0.000268127	0.00570478
Prkacb	protein kinase, cAMP dependent, catalytic, beta	ENSMUSG00000005034	15773.8	12259.9	-0.36359	0.00101717	0.0160429
Wisp1	WNT1 inducible signaling pathway protein 1	ENSMUSG00000005124	32.6174	10.0733	-1.6951	2.2064e-05	0.000786208
Plekha8	pleckstrin homology domain containing, family A (phosphoinositide binding specific) member 8	ENSMUSG00000005225	1266.4	958.875	-0.401325	0.00159904	0.0225617
Prlr	prolactin receptor	ENSMUSG00000005268	486.848	355.939	-0.451839	0.00104519	0.0163425
Fbxo11	F-box protein 11	ENSMUSG00000005371	4959.92	3908.24	-0.343795	0.00265957	0.0332036
Pafah1b3	platelet-activating factor acetylhydrolase, isoform 1b, subunit 3	ENSMUSG00000005447	6006.26	7858.13	0.387719	0.000644453	0.0112854
Igf1r	insulin-like growth factor I receptor	ENSMUSG00000005533	3598.56	2561.02	-0.490703	1.6863e-05	0.000627766
Insr	insulin receptor	ENSMUSG00000005534	3008.64	2307.2	-0.382966	0.000838879	0.0137962
Ube2m	ubiquitin-conjugating enzyme E2M	ENSMUSG00000005575	4637.95	6341.77	0.451396	8.51304e-05	0.00231734
Adcy9	adenylate cyclase 9	ENSMUSG00000005580	292.443	213.789	-0.451969	0.00436142	0.0474135
Tomm40l	translocase of outer mitochondrial membrane 40 homolog-like (yeast)	ENSMUSG00000005674	1444.14	1833.52	0.344409	0.00372571	0.0421394
Pard6a	par-6 family cell polarity regulator alpha	ENSMUSG00000005699	708.391	927.949	0.389499	0.00255439	0.0322832
Psmb4	proteasome (prosome, macropain) subunit, beta type 4	ENSMUSG00000005779	4562.88	5890.69	0.368492	0.00104065	0.0163046
Trh	thyrotropin releasing hormone	ENSMUSG00000005892	1040.64	1465.49	0.493914	6.9645e-05	0.00200952
Tpr	translocated promoter region, nuclear basket protein	ENSMUSG00000006005	3841.99	2860.87	-0.425399	0.000198706	0.00451147
Snf8	SNF8, ESCRT-II complex subunit, homolog (S. cerevisiae)	ENSMUSG00000006058	1316.8	1707.26	0.374647	0.00152993	0.0218875
Tbcb	tubulin folding cofactor B	ENSMUSG00000006095	3686.73	4958.25	0.427487	0.000190392	0.00438414
Clint1	clathrin interactor 1	ENSMUSG00000006169	1443.46	1023.9	-0.495461	3.5701e-05	0.00116569
Hspb7	heat shock protein family, member 7 (cardiovascular)	ENSMUSG00000006221	35.5424	1.34006	-4.72917	1.90952e-14	5.99882e-12
Mob1b	MOB kinase activator 1B	ENSMUSG00000006262	903.101	638.687	-0.49978	0.000108806	0.00282447
Tmem147	transmembrane protein 147	ENSMUSG00000006315	2228.06	2977.2	0.418169	0.000346641	0.00701185
Rps9	ribosomal protein S9	ENSMUSG00000006333	6961.35	8706.38	0.322706	0.00424553	0.0464336
Crip2	cysteine rich protein 2	ENSMUSG00000006356	5915.04	7716.38	0.383535	0.000682082	0.0117446
Galr3	galanin receptor 3	ENSMUSG00000006378	217.08	303.661	0.484234	0.00257581	0.0324606
Elovl1	elongation of very long chain fatty acids (FEN1/Elo2, SUR4/Elo3, yeast)-like 1	ENSMUSG00000006390	372.69	526.426	0.498255	0.000228633	0.00506033
Neurl1a	neuralized homolog 1A (Drosophila)	ENSMUSG00000006435	2789.61	3517.18	0.334357	0.00277679	0.0342093
Itih3	inter-alpha trypsin inhibitor, heavy chain 3	ENSMUSG00000006522	295.689	397.018	0.425123	0.00301852	0.0362614
Prkag3	protein kinase, AMP-activated, gamma 3 non-catatlytic subunit	ENSMUSG00000006542	8.49602	0	#NAME?	4.51234e-05	0.00141901
Pknox1	Pbx/knotted 1 homeobox	ENSMUSG00000006705	787.126	591.344	-0.412598	0.00157055	0.0223337
D130043K22Rik	RIKEN cDNA D130043K22 gene	ENSMUSG00000006711	843.714	601.558	-0.48805	9.46254e-05	0.00251575
Kif5b	kinesin family member 5B	ENSMUSG00000006740	2632.05	1329.04	-0.985799	1.12987e-17	5.07987e-15
Clic1	chloride intracellular channel 1	ENSMUSG00000007041	659.396	880.722	0.417542	0.00116592	0.01777
Atp1a2	ATPase, Na+/K+ transporting, alpha 2 polypeptide	ENSMUSG00000007097	7549.43	10323	0.451422	4.89723e-05	0.0015047
Casq1	calsequestrin 1	ENSMUSG00000007122	89.2256	33.4703	-1.41457	1.03533e-07	8.45482e-06
Lrrc8a	leucine rich repeat containing 8A	ENSMUSG00000007476	917.667	1315.86	0.519964	2.17543e-05	0.000776072
Tgfbr1	transforming growth factor, beta receptor I	ENSMUSG00000007613	2919.59	2102.23	-0.473848	3.48869e-05	0.00114541
Gabrb2	gamma-aminobutyric acid (GABA) A receptor, subunit beta 2	ENSMUSG00000007653	1199.38	690.857	-0.795831	1.50893e-10	2.5525e-08
Ccdc124	coiled-coil domain containing 124	ENSMUSG00000007721	1338.18	1898.72	0.504756	5.55788e-05	0.00166752
Zmiz1	zinc finger, MIZ-type containing 1	ENSMUSG00000007817	10379.8	8179.5	-0.343698	0.00180426	0.0248091
Ankrd26	ankyrin repeat domain 26	ENSMUSG00000007827	641.402	365.422	-0.811663	2.46319e-09	3.09528e-07
Hnrnph1	heterogeneous nuclear ribonucleoprotein H1	ENSMUSG00000007850	13214.5	9209.71	-0.520896	1.75435e-06	9.40964e-05
Tcap	titin-cap	ENSMUSG00000007877	19.6054	6.1705	-1.66779	0.00255981	0.032312
Arid1a	AT rich interactive domain 1A (SWI-like)	ENSMUSG00000007880	8269.79	6445.13	-0.35964	0.00118281	0.0179739
Gm13777	predicted gene 13777	ENSMUSG00000007892	6475.18	8502.77	0.393013	0.000740651	0.0124765
Hmgcll1	3-hydroxymethyl-3-methylglutaryl-Coenzyme A lyase-like 1	ENSMUSG00000007908	1291.71	993.958	-0.37802	0.00211991	0.0280111
Ttc9b	tetratricopeptide repeat domain 9B	ENSMUSG00000007944	1975.52	2912.6	0.560075	2.4546e-06	0.000124909
Fzd3	frizzled homolog 3 (Drosophila)	ENSMUSG00000007989	417.686	275.522	-0.600251	0.000101394	0.00267261
Ap2s1	adaptor-related protein complex 2, sigma 1 subunit	ENSMUSG00000008036	5030.71	6848.35	0.444995	0.000115492	0.0029483
Emc10	ER membrane protein complex subunit 10	ENSMUSG00000008140	4088.51	5304.14	0.375544	0.00127692	0.0190468
Fnbp4	formin binding protein 4	ENSMUSG00000008200	3054.79	2345.43	-0.381224	0.00090113	0.0145863
Ubc	ubiquitin C	ENSMUSG00000008348	4387.72	6861	0.644947	3.79273e-08	3.46489e-06
Mgst1	microsomal glutathione S-transferase 1	ENSMUSG00000008540	273.956	378.38	0.465891	0.00261185	0.0327807
Rps18	ribosomal protein S18	ENSMUSG00000008668	1473.78	1933.87	0.391967	0.000847596	0.0138922
Gabpa	GA repeat binding protein, alpha	ENSMUSG00000008976	775.184	445.878	-0.79789	8.06381e-10	1.14935e-07
Pdcl	phosducin-like	ENSMUSG00000009030	1227.2	954.1	-0.363158	0.00412754	0.0454487
Ewsr1	Ewing sarcoma breakpoint region 1	ENSMUSG00000009079	5137.49	4001.39	-0.360561	0.00130069	0.0192985
Lnp	limb and neural patterns	ENSMUSG00000009207	1370.93	974.894	-0.491838	5.87475e-05	0.00175428
Tmem8c	transmembrane protein 8C	ENSMUSG00000009214	29.6357	4.90528	-2.59493	3.34282e-07	2.3823e-05
Nav1	neuron navigator 1	ENSMUSG00000009418	16090.7	11720.8	-0.457162	2.69217e-05	0.000927113
Tnpo1	transportin 1	ENSMUSG00000009470	4591.08	2994.12	-0.616704	6.43675e-08	5.55093e-06
Gm6988	predicted gene 6988	ENSMUSG00000009927	1502.32	2069.75	0.462267	0.000127799	0.00319103
Tusc2	tumor suppressor candidate 2	ENSMUSG00000010054	1983.41	2587.77	0.383725	0.0007855	0.013072
Slc38a3	solute carrier family 38, member 3	ENSMUSG00000010064	1080.23	1497.23	0.470957	9.56338e-05	0.00253817
Cacna2d2	calcium channel, voltage-dependent, alpha 2/delta subunit 2	ENSMUSG00000010066	9326.53	7320.58	-0.349382	0.00112068	0.0172599
Nedd8	neural precursor cell expressed, developmentally down-regulated gene 8	ENSMUSG00000010376	3476.88	4708.43	0.437453	0.000124964	0.00314833
Gosr1	golgi SNAP receptor complex member 1	ENSMUSG00000010392	1504.89	1148.03	-0.390497	0.00086005	0.0140543
Mrpl52	mitochondrial ribosomal protein L52	ENSMUSG00000010406	845.046	1185.86	0.488836	0.000154241	0.0036811
Ebf3	early B cell factor 3	ENSMUSG00000010476	444.006	605.686	0.447991	2.53719e-05	0.000884627
Pigyl	phosphatidylinositol glycan anchor biosynthesis, class Y-like	ENSMUSG00000010607	459.89	637.811	0.471842	0.00083018	0.0136824
Rbm25	RNA binding motif protein 25	ENSMUSG00000010608	6258.72	4667.23	-0.423301	0.000169821	0.00398193
Gabra1	gamma-aminobutyric acid (GABA) A receptor, subunit alpha 1	ENSMUSG00000010803	854.804	615.388	-0.474098	0.000247242	0.00537511
Zfp296	zinc finger protein 296	ENSMUSG00000011267	10.7836	28.914	1.42293	0.001863	0.0254238
Zfp790	zinc finger protein 790	ENSMUSG00000011427	739.576	554.108	-0.416531	0.0023787	0.0304503
Evi5	ecotropic viral integration site 5	ENSMUSG00000011831	1637.54	1297.75	-0.335524	0.00409615	0.0452162
Zfp715	zinc finger protein 715	ENSMUSG00000012640	1488.48	1149.91	-0.372319	0.00223434	0.0290644
Rps5	ribosomal protein S5	ENSMUSG00000012848	14043.5	18791.4	0.420172	0.000179462	0.0041636
Amotl1	angiomotin-like 1	ENSMUSG00000013076	2201.05	1661.83	-0.40542	0.000420313	0.0081693
Iglon5	IgLON family member 5	ENSMUSG00000013367	2317.98	3061.13	0.401196	0.00046511	0.00880648
Tango2	transport and golgi organization 2	ENSMUSG00000013539	1111.51	1416	0.349291	0.00445631	0.0481053
Lypd8	LY6/PLAUR domain containing 8	ENSMUSG00000013643	0	23.2135	Inf	3.30281e-11	6.18687e-09
Elof1	elongation factor 1 homolog (ELF1, S. cerevisiae)	ENSMUSG00000013822	1978.08	2745.67	0.473058	4.47353e-05	0.00140969
Pax5	paired box 5	ENSMUSG00000014030	42.8469	13.1375	-1.7055	1.92236e-05	0.000702514
Pigl	phosphatidylinositol glycan anchor biosynthesis, class L	ENSMUSG00000014245	301.17	217.239	-0.471294	0.00312784	0.0371659
Ndufa2	NADH dehydrogenase (ubiquinone) 1 alpha subcomplex, 2	ENSMUSG00000014294	1446.19	2067.79	0.515838	2.54336e-05	0.000884772
Anapc1	anaphase promoting complex subunit 1	ENSMUSG00000014355	4023.02	3112.51	-0.3702	0.0012879	0.0191641
Hps5	Hermansky-Pudlak syndrome 5 homolog (human)	ENSMUSG00000014418	905.932	693.882	-0.384713	0.00267835	0.0334006
Ankrd28	ankyrin repeat domain 28	ENSMUSG00000014496	1124.78	683.58	-0.718455	1.33898e-08	1.38333e-06
Wdfy2	WD repeat and FYVE domain containing 2	ENSMUSG00000014547	201.562	128.497	-0.649491	0.000343613	0.00696891
Psmb1	proteasome (prosome, macropain) subunit, beta type 1	ENSMUSG00000014769	3882.89	4928.15	0.343914	0.00258794	0.0325735
Dll1	delta-like 1 (Drosophila)	ENSMUSG00000014773	526.309	345.57	-0.606932	2.11584e-05	0.000758329
Tppp3	tubulin polymerization-promoting protein family member 3	ENSMUSG00000014846	2792.21	3588.49	0.361967	0.00194801	0.026258
Yes1	Yamaguchi sarcoma viral (v-yes) oncogene homolog 1	ENSMUSG00000014932	658.454	451.817	-0.543346	5.40343e-05	0.00163736
Trappc2l	trafficking protein particle complex 2-like	ENSMUSG00000015013	1596.06	2219.74	0.475877	4.82992e-05	0.00148848
Ptgds	prostaglandin D2 synthase (brain)	ENSMUSG00000015090	95.2442	472.017	2.30914	4.75021e-37	6.35847e-34
Gm11964	predicted gene 11964	ENSMUSG00000015092	1922.22	2468.55	0.360895	0.00254522	0.0321938
Unkl	unkempt-like (Drosophila)	ENSMUSG00000015127	369.613	221.829	-0.736564	5.85613e-07	3.74829e-05
Endog	endonuclease G	ENSMUSG00000015337	192.705	290.121	0.590263	0.0004815	0.00903348
Cd83	CD83 antigen	ENSMUSG00000015396	627.089	844.567	0.429541	0.000693797	0.0118801
Arnt	aryl hydrocarbon receptor nuclear translocator	ENSMUSG00000015522	1253.62	969.61	-0.370619	0.00210918	0.0279195
Itga2	integrin alpha 2	ENSMUSG00000015533	73.5952	28.5435	-1.36645	1.73707e-06	9.3495e-05
Hspa8	heat shock protein 8	ENSMUSG00000015656	7756.06	12717	0.713367	1.32615e-09	1.79071e-07
Pdzd11	PDZ domain containing 11	ENSMUSG00000015668	1055.1	1357.24	0.363304	0.00220816	0.0288062
Cnih1	cornichon homolog 1 (Drosophila)	ENSMUSG00000015759	2917.28	3760.49	0.3663	0.00123135	0.0185015
Med28	mediator complex subunit 28	ENSMUSG00000015804	1984.18	2480.34	0.321996	0.00416506	0.0457637
Lcorl	ligand dependent nuclear receptor corepressor-like	ENSMUSG00000015882	2111.57	1252.67	-0.753313	3.51514e-10	5.46569e-08
Stk32c	serine/threonine kinase 32C	ENSMUSG00000015981	1996.85	2553.09	0.354516	0.00192185	0.0260487
Tenm1	teneurin transmembrane protein 1	ENSMUSG00000016150	3067.29	2390.44	-0.359691	0.00234772	0.0301666
Syt14	synaptotagmin XIV	ENSMUSG00000016200	1376.81	1009.36	-0.447887	0.000297116	0.00620577
Atp5e	ATP synthase, H+ transporting, mitochondrial F1 complex, epsilon subunit	ENSMUSG00000016252	3400.82	4895.25	0.525497	3.86559e-06	0.000183657
Sertad4	SERTA domain containing 4	ENSMUSG00000016262	1161.38	831.153	-0.482655	0.000101849	0.00267773
Atp1b4	ATPase, (Na+)/K+ transporting, beta 4 polypeptide	ENSMUSG00000016327	126.084	2.96483	-5.41029	3.97561e-48	6.44196e-45
Ppdpf	pancreatic progenitor cell differentiation and proliferation factor homolog (zebrafish)RIKEN cDNA 2700038C09 gene	ENSMUSG00000016344	1354.97	1740.03	0.360852	0.00419252	0.0459833
Ndufa1	NADH dehydrogenase (ubiquinone) 1 alpha subcomplex, 1	ENSMUSG00000016427	1248.72	1717.73	0.460059	0.00019845	0.00450899
Ppfibp1	PTPRF interacting protein, binding protein 1 (liprin beta 1)	ENSMUSG00000016487	807.391	571.511	-0.498486	7.46756e-05	0.00211309
Mrps18c	mitochondrial ribosomal protein S18C	ENSMUSG00000016833	404.96	550.241	0.442285	0.00117922	0.017937
Sulf1	sulfatase 1	ENSMUSG00000016918	2883.98	2073.46	-0.476022	3.57047e-05	0.00116569
Coa3	cytochrome C oxidase assembly factor 3	ENSMUSG00000017188	2117.11	2956.2	0.481651	2.41271e-05	0.000852813
Taok1	TAO kinase 1	ENSMUSG00000017291	5190.17	3892.6	-0.415047	0.000330607	0.00675856
Tnnc2	troponin C2, fast	ENSMUSG00000017300	248.174	5.38489	-5.52629	2.2675e-84	5.36997e-81
Vtn	vitronectin	ENSMUSG00000017344	519.827	703.958	0.437457	0.00214553	0.0282767
Aldoc	aldolase C, fructose-bisphosphate	ENSMUSG00000017390	2535.57	4332.2	0.772789	7.28046e-12	1.61254e-09
Rpl19	ribosomal protein L19	ENSMUSG00000017404	1193.49	1589.95	0.4138	0.000644244	0.0112854
Cacnb4	calcium channel, voltage-dependent, beta 4 subunit	ENSMUSG00000017412	1011.23	624.321	-0.695759	6.70135e-08	5.74692e-06
Arl5b	ADP-ribosylation factor-like 5B	ENSMUSG00000017418	1756.86	1342.85	-0.387702	0.00131406	0.01945
Top2b	topoisomerase (DNA) II beta	ENSMUSG00000017485	8723.62	6665.47	-0.388221	0.000650701	0.0113438
Suz12	suppressor of zeste 12 homolog (Drosophila)	ENSMUSG00000017548	1595.09	1045.38	-0.609617	5.42792e-07	3.58604e-05
Atad5	ATPase family, AAA domain containing 5	ENSMUSG00000017550	443.213	248.323	-0.83578	1.39411e-08	1.43069e-06
Wsb1	WD repeat and SOCS box-containing 1	ENSMUSG00000017677	8943.53	6296.88	-0.506207	5.54305e-06	0.000247683
Etv4	ets variant 4	ENSMUSG00000017724	636.218	842.826	0.405714	0.00242774	0.0309751
Mmp9	matrix metallopeptidase 9	ENSMUSG00000017737	400.239	248.905	-0.685262	1.08094e-06	6.27907e-05
Crk	v-crk sarcoma virus CT10 oncogene homolog (avian)	ENSMUSG00000017776	3451.54	2550.4	-0.436514	0.000153327	0.00366496
Jph2	junctophilin 2	ENSMUSG00000017817	156.097	222.835	0.513528	0.0025582	0.032312
Rab5a	RAB5A, member RAS oncogene family	ENSMUSG00000017831	2240.12	1691.51	-0.405264	0.000617354	0.0109451
Rac3	RAS-related C3 botulinum substrate 3	ENSMUSG00000018012	7356.95	9958.79	0.436864	0.000122731	0.00310165
Ints2	integrator complex subunit 2	ENSMUSG00000018068	800.564	453.579	-0.819664	4.96277e-10	7.41694e-08
Med13l	mediator complex subunit 13-like	ENSMUSG00000018076	2678.7	2053.56	-0.383404	0.000971043	0.0154739
Psmb6	proteasome (prosome, macropain) subunit, beta type 6	ENSMUSG00000018286	4613.92	6016.99	0.383048	0.000738583	0.0124664
Gpx3	glutathione peroxidase 3	ENSMUSG00000018339	1573.1	2673.83	0.765298	7.45696e-10	1.07298e-07
Kansl1	KAT8 regulatory NSL complex subunit 1	ENSMUSG00000018412	3769.11	2736.63	-0.461823	4.53804e-05	0.00142564
Ncor1	nuclear receptor co-repressor 1	ENSMUSG00000018501	5789.02	4523.76	-0.355795	0.00149518	0.0214603
Cenpv	centromere protein V	ENSMUSG00000018509	1210.72	1553.72	0.359865	0.00292791	0.0355448
Elp5	elongator acetyltransferase complex subunit 5	ENSMUSG00000018565	2637.14	3345.95	0.343441	0.00260688	0.0327317
Gabarap	gamma-aminobutyric acid receptor associated protein	ENSMUSG00000018567	6922.29	9626.65	0.475784	1.96633e-05	0.000714726
Atox1	ATX1 (antioxidant protein 1) homolog 1 (yeast)	ENSMUSG00000018585	820.008	1113.28	0.441109	0.000468395	0.00884691
Mmp20	matrix metallopeptidase 20 (enamelysin)	ENSMUSG00000018620	11.4644	0	#NAME?	5.75012e-07	3.6958e-05
Lhx1	LIM homeobox protein 1	ENSMUSG00000018698	360.545	215.545	-0.742191	2.46949e-06	0.000125459
Mpdu1	mannose-P-dolichol utilization defect 1	ENSMUSG00000018761	2239.36	2827.58	0.336482	0.00320631	0.0379081
Abca5	ATP-binding cassette, sub-family A (ABC1), member 5	ENSMUSG00000018800	1090.72	806.452	-0.435615	0.000223597	0.0049811
Pank3	pantothenate kinase 3	ENSMUSG00000018846	3116.75	1909.01	-0.707217	9.23056e-10	1.29763e-07
Ict1	immature colon carcinoma transcript 1	ENSMUSG00000018858	1322.7	1742.43	0.397614	0.000771367	0.0128996
Sult4a1	sulfotransferase family 4A, member 1	ENSMUSG00000018865	4027.98	5164.18	0.358484	0.00174086	0.0241097
Tm4sf5	transmembrane 4 superfamily member 5	ENSMUSG00000018919	128.359	188.709	0.555984	0.00271448	0.0336731
E2f2	E2F transcription factor 2	ENSMUSG00000018983	242.206	114.3	-1.08341	7.79825e-12	1.71489e-09
Fis1	fission 1 (mitochondrial outer membrane) homolog (yeast)	ENSMUSG00000019054	3855.92	5292.46	0.456862	7.14873e-05	0.00204924
Tmem160	transmembrane protein 160	ENSMUSG00000019158	379.013	517.023	0.447981	0.0023368	0.0300766
Atp6v1e1	ATPase, H+ transporting, lysosomal V1 subunit E1	ENSMUSG00000019210	5134.73	6558.66	0.353113	0.00148291	0.0213238
Lhx9	LIM homeobox protein 9	ENSMUSG00000019230	615.555	792.082	0.363763	0.00327067	0.0383597
D8Ertd738e	DNA segment, Chr 8, ERATO Doi 738, expressed	ENSMUSG00000019362	1485.37	1978.57	0.413637	0.000456365	0.00869233
Calm3	calmodulin 3	ENSMUSG00000019370	35359.2	44329.9	0.326194	0.00348415	0.0400847
Gipc1	GIPC PDZ domain containing family, member 1	ENSMUSG00000019433	1905.93	2411.71	0.339561	0.00432586	0.0471107
Rab4a	RAB4A, member RAS oncogene family	ENSMUSG00000019478	1121.94	1432.05	0.352085	0.00368987	0.0418416
Cops6	COP9 (constitutive photomorphogenic) homolog, subunit 6 (Arabidopsis thaliana)	ENSMUSG00000019494	3410.87	4363.16	0.355234	0.00164125	0.0230201
D17Wsu104e	DNA segment, Chr 17, Wayne State University 104, expressed	ENSMUSG00000019579	1413.7	1878.15	0.409829	0.000659114	0.0114258
1110001J03Rik	RIKEN cDNA 1110001J03 gene	ENSMUSG00000019689	626.229	883.535	0.496598	0.000209643	0.00474231
Akt3	thymoma viral proto-oncogene 3	ENSMUSG00000019699	6042.57	4820.15	-0.326084	0.00441203	0.0477613
Lyst	lysosomal trafficking regulator	ENSMUSG00000019726	699.512	417.878	-0.743266	4.44869e-08	4.00473e-06
Polr2i	polymerase (RNA) II (DNA directed) polypeptide I	ENSMUSG00000019738	928.403	1320.81	0.508603	5.38085e-05	0.00163212
Esr1	estrogen receptor 1 (alpha)	ENSMUSG00000019768	970.739	743.75	-0.384265	0.000525085	0.00969753
Trdn	triadin	ENSMUSG00000019787	15.9242	0.490253	-5.02155	3.04e-07	2.19186e-05
Utrn	utrophin	ENSMUSG00000019820	845.239	550.672	-0.618166	1.26717e-06	7.18461e-05
Rev3l	REV3-like, catalytic subunit of DNA polymerase zeta RAD54 like (S. cerevisiae)	ENSMUSG00000019841	9557.77	6990	-0.451381	7.09634e-05	0.00204182
D10Bwg1379e	DNA segment, Chr 10, Brigham & Women's Genetics 1379 expressed	ENSMUSG00000019852	354.029	180.265	-0.973746	1.30304e-09	1.76725e-07
Fam184a	family with sequence similarity 184, member A	ENSMUSG00000019856	757.992	524.136	-0.532242	5.56254e-05	0.00166752
Serinc1	serine incorporator 1	ENSMUSG00000019877	12815.7	9680.93	-0.404692	0.000235685	0.00517266
Lrriq1	leucine-rich repeats and IQ motif containing 1	ENSMUSG00000019892	66.8801	34.4854	-0.955589	0.000743441	0.0125073
Slc6a15	solute carrier family 6 (neurotransmitter transporter), member 15	ENSMUSG00000019894	2330.09	1815.92	-0.359688	0.00138016	0.0201571
Ppp1r12a	protein phosphatase 1, regulatory (inhibitor) subunit 12A	ENSMUSG00000019907	1319.8	810.702	-0.703078	1.68856e-08	1.7157e-06
2014-09-09	septin 10	ENSMUSG00000019917	216.734	144.494	-0.584918	0.00100443	0.0158581
Lims1	LIM and senescent cell antigen-like domains 1	ENSMUSG00000019920	1418.03	970.025	-0.547793	7.16096e-06	0.000304509
Dcn	decorin	ENSMUSG00000019929	128.904	92.6441	-0.47653	0.00110281	0.0170357
Arid5b	AT rich interactive domain 5B (MRF1-like)	ENSMUSG00000019947	427.086	272.829	-0.64653	2.54632e-05	0.000884803
Actr6	ARP6 actin-related protein 6	ENSMUSG00000019948	568.351	409.064	-0.474456	0.00047679	0.00897245
Kitl	kit ligand	ENSMUSG00000019966	1803.63	1066.89	-0.75749	2.34941e-10	3.78697e-08
Cep290	centrosomal protein 290	ENSMUSG00000019971	304.766	187.092	-0.703955	1.5591e-05	0.000588956
Apaf1	apoptotic peptidase activating factor 1	ENSMUSG00000019979	1198.61	869.337	-0.463372	0.000176053	0.00409686
Cfap54	cilia and flagella associated protein 54	ENSMUSG00000020014	691.547	480.667	-0.52479	8.46131e-05	0.00230734
Ntn4	netrin 4	ENSMUSG00000020019	473.504	302.062	-0.648529	2.05131e-06	0.000107587
Fgd6	FYVE, RhoGEF and PH domain containing 6	ENSMUSG00000020021	386.979	275.847	-0.48839	0.00109472	0.0169539
Ndufa12	NADH dehydrogenase (ubiquinone) 1 alpha subcomplex, 12	ENSMUSG00000020022	616.061	1277.26	1.05191	2.69914e-18	1.29841e-15
Tcp11l2	t-complex 11 (mouse) like 2	ENSMUSG00000020034	654.073	503.693	-0.376907	0.00415471	0.0456988
Igf1	insulin-like growth factor 1	ENSMUSG00000020053	131.018	71.3609	-0.876563	1.83504e-05	0.00067659
Mybpc1	myosin binding protein C, slow-type	ENSMUSG00000020061	201.888	2.15865	-6.54728	2.23426e-79	4.58575e-76
Sirt1	sirtuin 1	ENSMUSG00000020063	825.309	599.372	-0.461483	0.000654527	0.0113783
Mypn	myopalladin	ENSMUSG00000020067	47.2249	19.6497	-1.26504	0.000157818	0.00374326
Rufy2	RUN and FYVE domain-containing 2	ENSMUSG00000020070	2555.04	1968.11	-0.376534	0.000975335	0.0155262
Ccar1	cell division cycle and apoptosis regulator 1	ENSMUSG00000020074	2521.28	1843.74	-0.451523	0.000127563	0.00319103
Ddx21	DEAD (Asp-Glu-Ala-Asp) box polypeptide 21	ENSMUSG00000020075	1484.58	1144.5	-0.375339	0.00236983	0.0303747
2010107G23Rik	RIKEN cDNA 2010107G23 gene	ENSMUSG00000020083	2396.06	3043.82	0.345218	0.00342044	0.0396481
Eif4ebp2	eukaryotic translation initiation factor 4E binding protein 2	ENSMUSG00000020091	977.503	760.292	-0.362548	0.00399516	0.0443399
Tbk1	TANK-binding kinase 1	ENSMUSG00000020115	837.786	630.288	-0.410572	0.00130151	0.0193013
Usp15	ubiquitin specific peptidase 15	ENSMUSG00000020124	1721.64	1227.56	-0.487993	4.69212e-05	0.00145915
2310011J03Rik	RIKEN cDNA 2310011J03 gene	ENSMUSG00000020133	440.29	593.317	0.430351	0.00158535	0.0224716
Peli1	pellino 1	ENSMUSG00000020134	1518.78	1098.77	-0.467021	0.000156103	0.00371977
Thap2	THAP domain containing, apoptosis associated protein 2	ENSMUSG00000020137	500.938	303.497	-0.722949	4.2459e-07	2.91133e-05
Ndufs7	NADH dehydrogenase (ubiquinone) Fe-S protein 7	ENSMUSG00000020153	1324.94	1709.64	0.367773	0.00326126	0.0382785
Uqcr11	ubiquinol-cytochrome c reductase, complex III subunit XI	ENSMUSG00000020163	1290.19	1879.35	0.542649	7.65601e-06	0.000322002
Frs2	fibroblast growth factor receptor substrate 2	ENSMUSG00000020170	1807.17	1329.12	-0.443261	0.000159663	0.00378119
Nav3	neuron navigator 3	ENSMUSG00000020181	2634.33	1857.21	-0.504298	2.15141e-05	0.000768546
Ddc	dopa decarboxylase	ENSMUSG00000020182	556.693	787.711	0.500785	9.93971e-05	0.00262899
Cpm	carboxypeptidase M	ENSMUSG00000020183	171.224	385.253	1.16992	5.78822e-16	2.1732e-13
Csrp2	cysteine and glycine-rich protein 2	ENSMUSG00000020186	1373.5	1797.58	0.388197	0.00128506	0.0191311
Osbpl8	oxysterol binding protein-like 8	ENSMUSG00000020189	2046.57	1297.21	-0.657791	3.6226e-08	3.33919e-06
Mdm1	transformed mouse 3T3 cell double minute 1	ENSMUSG00000020212	575.62	388.321	-0.567867	4.72211e-05	0.00146257
Timm13	translocase of inner mitochondrial membrane 13	ENSMUSG00000020219	1932.14	2679.64	0.471838	6.99264e-05	0.00201575
Vps13d	vacuolar protein sorting 13 D (yeast)	ENSMUSG00000020220	2744.69	2058.08	-0.415346	0.000292126	0.00610984
Dip2a	DIP2 disco-interacting protein 2 homolog A (Drosophila)	ENSMUSG00000020231	2611.32	2031.44	-0.362282	0.00169915	0.0236277
Aldh1l2	aldehyde dehydrogenase 1 family, member L2	ENSMUSG00000020256	1533.93	1179.37	-0.379214	0.00150273	0.0215485
Hint1	histidine triad nucleotide binding protein 1	ENSMUSG00000020267	4722.8	6269.21	0.408642	0.000302211	0.00628737
Papolg	poly(A) polymerase gamma	ENSMUSG00000020273	794.825	586.087	-0.439521	0.00077205	0.012904
Xpo1	exportin 1, CRM1 homolog (yeast)	ENSMUSG00000020290	7182.96	5320.66	-0.432974	0.000114959	0.00293714
Cpeb4	cytoplasmic polyadenylation element binding protein 4	ENSMUSG00000020300	5308.85	3849.23	-0.463831	4.75342e-05	0.00146784
Tpgs1	tubulin polyglutamylase complex subunit 1	ENSMUSG00000020308	458.686	670.698	0.548156	0.000168478	0.00396555
Acsl6	acyl-CoA synthetase long-chain family member 6	ENSMUSG00000020333	2513.12	1992.68	-0.334766	0.00291361	0.0353991
Cnot6	CCR4-NOT transcription complex, subunit 6	ENSMUSG00000020362	4340.75	3266.75	-0.410087	0.000332957	0.00678616
Gnb2l1	guanine nucleotide binding protein (G protein), beta polypeptide 2 like 1	ENSMUSG00000020372	16065.7	20077.8	0.321617	0.00356503	0.0408169
Arf5	ADP-ribosylation factor 5	ENSMUSG00000020440	3127.04	4487.88	0.521236	6.21481e-06	0.000269867
Guk1	guanylate kinase 1	ENSMUSG00000020444	2336.25	2976.87	0.349596	0.00311954	0.0370959
Pgam2	phosphoglycerate mutase 2	ENSMUSG00000020475	71.4375	9.75357	-2.87268	4.37628e-16	1.66336e-13
Mrps24	mitochondrial ribosomal protein S24	ENSMUSG00000020477	764.001	1107.79	0.536033	3.03091e-05	0.00102205
Supt4a	suppressor of Ty 4A	ENSMUSG00000020485	430.533	573.725	0.414235	0.00265822	0.0332003
Rnf187	ring finger protein 187	ENSMUSG00000020496	14675.3	18837.7	0.360233	0.00104719	0.0163571
Rps6kb1	ribosomal protein S6 kinase, polypeptide 1	ENSMUSG00000020516	1494.66	1120.42	-0.415775	0.000760279	0.0127557
Mfap3	microfibrillar-associated protein 3	ENSMUSG00000020522	1925.87	1257.73	-0.61468	1.99044e-07	1.48377e-05
Myo19	myosin XIX	ENSMUSG00000020527	581.949	420.125	-0.470074	0.000417408	0.00811797
Rock2	Rho-associated coiled-coil containing protein kinase 2	ENSMUSG00000020580	2590.82	2011.19	-0.365358	0.00190929	0.0259177
Snx13	sorting nexin 13	ENSMUSG00000020590	1646.36	1104.28	-0.576174	1.59026e-06	8.61961e-05
Ntsr2	neurotensin receptor 2	ENSMUSG00000020591	148.789	261.571	0.813936	3.98793e-06	0.000188308
Apob	apolipoprotein B	ENSMUSG00000020609	0.620106	234.152	8.56072	3.96889e-84	8.72787e-81
Gna13	guanine nucleotide binding protein, alpha 13	ENSMUSG00000020611	2163.87	1719.05	-0.332003	0.00427675	0.0467074
Abca8b	ATP-binding cassette, sub-family A (ABC1), member 8b	ENSMUSG00000020620	837.886	647.98	-0.370804	0.00376308	0.0424218
Adi1	acireductone dioxygenase 1	ENSMUSG00000020629	505.495	666.048	0.39793	0.00347817	0.0400758
Itsn2	intersectin 2	ENSMUSG00000020640	853.116	571.295	-0.578506	6.58936e-06	0.000284127
Rnf144a	ring finger protein 144A	ENSMUSG00000020642	1536.25	1124.04	-0.450722	0.000290607	0.00608634
Pxdn	peroxidasin homolog (Drosophila)	ENSMUSG00000020674	4957.75	3964.63	-0.3225	0.00374187	0.0422291
Rasl10b	RAS-like, family 10, member B	ENSMUSG00000020684	5157.73	6546.19	0.343919	0.00359471	0.0410498
Cdc27	cell division cycle 27	ENSMUSG00000020687	3032.07	2403.82	-0.334973	0.00394994	0.0439807
Psmc5	protease (prosome, macropain) 26S subunit, ATPase 5	ENSMUSG00000020708	3620.8	4583.39	0.340105	0.0031017	0.0369265
Ern1	endoplasmic reticulum (ER) to nucleus signalling 1	ENSMUSG00000020715	630.844	479.176	-0.39673	0.00311865	0.0370959
Helz	helicase with zinc finger domain	ENSMUSG00000020721	1836.64	1443.57	-0.347435	0.00345818	0.0399125
Slc9a3r1	solute carrier family 9 (sodium/hydrogen exchanger), member 3 regulator 1	ENSMUSG00000020733	1263.33	1613.92	0.35334	0.00180704	0.0248363
Nt5c	5',3'-nucleotidase, cytosolic	ENSMUSG00000020736	1002.65	1323.45	0.40048	0.00118873	0.017984
Hn1	hematological and neurological expressed sequence 1	ENSMUSG00000020737	14522.5	18277.6	0.331781	0.00239401	0.0306082
Ten1	TEN1 telomerase capping complex subunit	ENSMUSG00000020778	705.375	947.547	0.425808	0.000747873	0.012575
4933427D14Rik	RIKEN cDNA 4933427D14 gene	ENSMUSG00000020807	2116	1618.61	-0.386582	0.000804918	0.013359
Wscd1	WSC domain containing 1	ENSMUSG00000020811	1982.61	2577.93	0.378808	0.000654976	0.0113796
Mxra7	matrix-remodelling associated 7	ENSMUSG00000020814	456.74	628.897	0.461449	0.00044443	0.0085252
Dhrs13	dehydrogenase/reductase (SDR family) member 13	ENSMUSG00000020834	1271.58	1646.43	0.372712	0.00156255	0.0222817
Cpd	carboxypeptidase D	ENSMUSG00000020841	2247.55	1758.28	-0.354187	0.00237741	0.0304474
Timm22	translocase of inner mitochondrial membrane 22	ENSMUSG00000020843	1202.13	1522.76	0.341092	0.00357744	0.0408981
Spag9	sperm associated antigen 9	ENSMUSG00000020859	11098.1	8282.61	-0.422158	0.000173861	0.00405504
Cacna1g	calcium channel, voltage-dependent, T type, alpha 1G subunit	ENSMUSG00000020866	5197.63	3907.72	-0.411528	0.000118174	0.0030043
Fbxl20	F-box and leucine-rich repeat protein 20	ENSMUSG00000020883	2207.32	1663.06	-0.408455	0.00038876	0.00768705
Ntn1	netrin 1	ENSMUSG00000020902	2002.5	1393.07	-0.523536	7.40195e-06	0.000312598
Myh3	myosin, heavy polypeptide 3, skeletal muscle, embryonic	ENSMUSG00000020908	315.582	10.7135	-4.88051	3.26684e-91	1.00576e-87
Gfap	glial fibrillary acidic protein	ENSMUSG00000020932	160.885	513.413	1.67409	5.16402e-21	3.24459e-18
Klhl28	kelch-like 28	ENSMUSG00000020948	248.032	123.07	-1.01105	8.66175e-09	9.29161e-07
Foxg1	forkhead box G1	ENSMUSG00000020950	3204.86	2340.79	-0.453266	2.87702e-05	0.000979809
Ston2	stonin 2	ENSMUSG00000020961	263.119	184.096	-0.515251	0.00275237	0.0340037
Nemf	nuclear export mediator factor	ENSMUSG00000020982	1248.58	904.133	-0.465679	0.00012754	0.00319103
Ttc8	tetratricopeptide repeat domain 8	ENSMUSG00000021013	722.686	505.377	-0.516009	7.31572e-05	0.00208352
Psma6	proteasome (prosome, macropain) subunit, alpha type 6	ENSMUSG00000021024	4388.8	5556.49	0.340347	0.00207472	0.0275916
Mbip	MAP3K12 binding inhibitory protein 1	ENSMUSG00000021028	902.74	599.873	-0.589654	2.00697e-06	0.000105803
Nin	ninein	ENSMUSG00000021068	870.206	545.081	-0.674887	2.35712e-07	1.73609e-05
Lrrc9	leucine rich repeat containing 9	ENSMUSG00000021090	204.302	114.143	-0.839857	4.08329e-06	0.000191634
Gsc	goosecoid homeobox	ENSMUSG00000021095	26.1693	54.4805	1.05786	0.000132166	0.00326565
4930447C04Rik	RIKEN cDNA 4930447C04 gene	ENSMUSG00000021098	291.177	214.62	-0.440113	0.00243866	0.0310886
Six6	sine oculis-related homeobox 6	ENSMUSG00000021099	276.002	388.065	0.491621	0.000658083	0.0114143
Glrx5	glutaredoxin 5 homolog (S. cerevisiae)	ENSMUSG00000021102	1124.6	1511.21	0.426292	0.000617924	0.0109451
Snapc1	small nuclear RNA activating complex, polypeptide 1	ENSMUSG00000021113	811.071	591.358	-0.455798	0.000472943	0.00891641
Plek2	pleckstrin 2	ENSMUSG00000021118	47.2628	79.218	0.745122	0.00372906	0.0421618
Vti1b	vesicle transport through interaction with t-SNAREs 1B	ENSMUSG00000021124	2912.59	3641.53	0.322242	0.00460272	0.0493227
Srsf5	serine/arginine-rich splicing factor 5	ENSMUSG00000021134	4436.56	3042.49	-0.544192	9.87963e-07	5.86058e-05
Pcnx	pecanex homolog (Drosophila)	ENSMUSG00000021140	4056.89	3041.48	-0.4156	0.000214271	0.00480616
Rps6ka5	ribosomal protein S6 kinase, polypeptide 5	ENSMUSG00000021180	501.022	315.571	-0.66691	5.91304e-06	0.000259323
Trip11	thyroid hormone receptor interactor 11	ENSMUSG00000021188	1244.96	951.456	-0.387889	0.00148543	0.0213501
Chga	chromogranin A	ENSMUSG00000021194	4370.63	5486.98	0.328172	0.00366048	0.0415872
Unc79	unc-79 homolog (C. elegans)	ENSMUSG00000021198	1789	1218.28	-0.554303	2.24706e-06	0.000116092
Net1	neuroepithelial cell transforming gene 1	ENSMUSG00000021215	452.578	642.536	0.50561	0.000106168	0.00276998
Aldh6a1	aldehyde dehydrogenase family 6, subfamily A1	ENSMUSG00000021238	993.274	766.092	-0.374675	0.00320892	0.0379099
Ylpm1	YLP motif containing 1	ENSMUSG00000021244	3559.64	2806.82	-0.342798	0.0027266	0.033753
0610007P14Rik	RIKEN cDNA 0610007P14 gene	ENSMUSG00000021252	1679.05	2112.62	0.331385	0.00357894	0.0409
Evl	Ena-vasodilator stimulated phosphoprotein	ENSMUSG00000021262	14079.2	18097.9	0.362261	0.000872905	0.0142335
Slc25a29	solute carrier family 25 (mitochondrial carrier, palmitoylcarnitine transporter), member 29	ENSMUSG00000021265	273.695	366.109	0.419706	0.00385663	0.0431602
Tecpr2	tectonin beta-propeller repeat containing 2	ENSMUSG00000021275	1600.93	1222.76	-0.388762	0.00158801	0.0224885
Traf3	TNF receptor-associated factor 3	ENSMUSG00000021277	4587.25	3551.15	-0.369344	0.00089961	0.0145847
2010107E04Rik	RIKEN cDNA 2010107E04 gene	ENSMUSG00000021290	2074.97	2771.71	0.417687	0.000227659	0.00504602
Ggps1	geranylgeranyl diphosphate synthase 1	ENSMUSG00000021302	985.704	755.459	-0.383802	0.00198971	0.0266683
Mtr	5-methyltetrahydrofolate-homocysteine methyltransferase	ENSMUSG00000021311	241.376	167.722	-0.525211	0.0019949	0.02672
Ryr2	ryanodine receptor 2, cardiac	ENSMUSG00000021313	933.519	659.04	-0.502313	8.74513e-05	0.0023638
Zkscan3	zinc finger with KRAB and SCAN domains 3	ENSMUSG00000021327	1239.77	738.007	-0.748371	1.25361e-09	1.71533e-07
Mrs2	MRS2 magnesium homeostasis factor homolog (S. cerevisiae)	ENSMUSG00000021339	399.136	265.847	-0.586285	9.32891e-05	0.00249097
Tfap2a	transcription factor AP-2, alpha	ENSMUSG00000021359	8.94432	37.2552	2.0584	5.87643e-07	3.75348e-05
Hivep1	human immunodeficiency virus type I enhancer binding protein 1	ENSMUSG00000021366	2478.83	1745.31	-0.506175	1.17217e-05	0.000462662
Tbc1d7	TBC1 domain family, member 7	ENSMUSG00000021368	961.197	1226.53	0.351674	0.00359093	0.0410219
Nup153	nucleoporin 153	ENSMUSG00000021374	2152.37	1420.9	-0.599114	3.7086e-07	2.60083e-05
Aspn	asporin	ENSMUSG00000021388	70.7223	13.7635	-2.36132	7.38777e-14	2.14573e-11
Ogn	osteoglycin	ENSMUSG00000021390	98.2734	36.0825	-1.4455	2.54957e-09	3.15235e-07
Nol8	nucleolar protein 8	ENSMUSG00000021392	488.257	352.654	-0.469386	0.000906655	0.0146526
Serpinb9b	serine (or cysteine) peptidase inhibitor, clade B, member 9b	ENSMUSG00000021403	2.32168	19.5817	3.07627	1.43746e-05	0.0005525
Prpf4b	PRP4 pre-mRNA processing factor 4 homolog B (yeast)	ENSMUSG00000021413	2867.03	1890.1	-0.601098	1.68969e-07	1.28446e-05
Shc3	src homology 2 domain-containing transforming protein C3	ENSMUSG00000021448	347.55	217.054	-0.679167	1.12844e-05	0.000448274
Ercc6l2	excision repair cross-complementing rodent repair deficiency, complementation group 6 like 2	ENSMUSG00000021470	799.565	587.459	-0.444726	0.00066444	0.0114793
Prelid1	PRELI domain containing 1	ENSMUSG00000021486	3085.96	3979.16	0.366741	0.00155849	0.0222548
Pcbd2	pterin 4 alpha carbinolamine dehydratase/dimerization cofactor of hepatocyte nuclear factor 1 alpha (TCF1) 2	ENSMUSG00000021496	95.8614	155.698	0.699725	0.00066037	0.0114346
Txndc15	thioredoxin domain containing 15	ENSMUSG00000021497	1954.88	2501.11	0.355492	0.00208764	0.0277057
Ddx46	DEAD (Asp-Glu-Ala-Asp) box polypeptide 46	ENSMUSG00000021500	2840.89	2254.91	-0.333275	0.00369637	0.0418999
Zfp369	zinc finger protein 369	ENSMUSG00000021514	610.335	437.55	-0.480153	0.000506718	0.00943758
Mterf3	mitochondrial transcription termination factor 3	ENSMUSG00000021519	617.399	394.109	-0.647607	2.30504e-06	0.000118671
Smad5	SMAD family member 5	ENSMUSG00000021540	3811.16	2870.93	-0.408714	0.000411625	0.00803142
Trpc7	transient receptor potential cation channel, subfamily C, member 7	ENSMUSG00000021541	254.547	182.709	-0.478384	0.00293984	0.0356405
Rasa1	RAS p21 protein activator 1	ENSMUSG00000021549	2642.83	1721.87	-0.618107	1.4605e-07	1.12976e-05
Rhobtb3	Rho-related BTB domain containing 3	ENSMUSG00000021589	1770.41	1327.08	-0.415831	0.000636245	0.0111996
Ankrd32	ankyrin repeat domain 32	ENSMUSG00000021597	789.475	547.752	-0.52737	7.80306e-05	0.00217012
Gm6415	predicted pseudogene 6415	ENSMUSG00000021606	808.517	1173.16	0.537049	2.46009e-05	0.000862628
Vcan	versican	ENSMUSG00000021614	4550.68	2986.22	-0.60776	7.76915e-08	6.5174e-06
Ckmt2	creatine kinase, mitochondrial 2	ENSMUSG00000021622	13.9366	1.53011	-3.18717	0.000102286	0.00268693
Polk	polymerase (DNA directed), kappa	ENSMUSG00000021668	238.05	138.555	-0.780808	8.49742e-06	0.00035305
Hmgcr	3-hydroxy-3-methylglutaryl-Coenzyme A reductase	ENSMUSG00000021670	10534.2	8254.01	-0.351908	0.00164636	0.0230708
Otp	orthopedia homolog (Drosophila)	ENSMUSG00000021685	1569.88	2663.27	0.762542	3.89198e-13	1.02412e-10
Pde4d	phosphodiesterase 4D, cAMP specific	ENSMUSG00000021699	989.186	744.421	-0.410122	0.00115366	0.0176526
Serinc5	serine incorporator 5	ENSMUSG00000021703	1484.75	1138.25	-0.3834	0.00136143	0.0199497
Mtx3	metaxin 3	ENSMUSG00000021704	1464.79	1124.45	-0.381472	0.00177383	0.0244563
Zfyve16	zinc finger, FYVE domain containing 16	ENSMUSG00000021706	768.101	463.511	-0.728691	5.85568e-08	5.12155e-06
Erbb2ip	Erbb2 interacting protein	ENSMUSG00000021709	2031.6	1297.28	-0.647128	4.79048e-08	4.28734e-06
Trim23	tripartite motif-containing 23	ENSMUSG00000021712	1497.99	905.838	-0.725701	3.17588e-09	3.83434e-07
Parp8	poly (ADP-ribose) polymerase family, member 8	ENSMUSG00000021725	1552.65	1165.29	-0.414035	0.000546725	0.00997749
Slc4a7	solute carrier family 4, sodium bicarbonate cotransporter, member 7	ENSMUSG00000021733	1258.78	725.148	-0.795678	1.69392e-10	2.81897e-08
Atxn7	ataxin 7	ENSMUSG00000021738	555.503	393.342	-0.498012	0.000299979	0.00625707
Ptprg	protein tyrosine phosphatase, receptor type, G	ENSMUSG00000021745	4796.34	3679.32	-0.382497	0.000622268	0.0109976
Ndufs4	NADH dehydrogenase (ubiquinone) Fe-S protein 4	ENSMUSG00000021764	2978.45	3760.65	0.336422	0.00241924	0.0308922
Nr1d2	nuclear receptor subfamily 1, group D, member 2	ENSMUSG00000021775	721.336	492.693	-0.549981	1.63797e-05	0.000612736
Sftpd	surfactant associated protein D	ENSMUSG00000021795	0	18.3264	Inf	5.28212e-09	6.00077e-07
Bmpr1a	bone morphogenetic protein receptor, type 1A	ENSMUSG00000021796	1917.38	1455.05	-0.398071	0.000942596	0.0151223
Ldb3	LIM domain binding 3	ENSMUSG00000021798	195.77	113.107	-0.791476	1.14921e-05	0.000454763
Ero1l	ERO1-like (S. cerevisiae)	ENSMUSG00000021831	798.311	608.826	-0.39092	0.00192232	0.0260487
Slmap	sarcolemma associated protein	ENSMUSG00000021870	1589.77	1234.65	-0.364716	0.00229053	0.0296421
Eaf1	ELL associated factor 1	ENSMUSG00000021890	491.013	370.346	-0.406888	0.00286119	0.0350249
NA	NA	ENSMUSG00000021908	473.513	319.42	-0.567947	8.03123e-05	0.00221299
Spcs1	signal peptidase complex subunit 1 homolog (S. cerevisiae)	ENSMUSG00000021917	1823.19	2335.27	0.357126	0.00217764	0.0286263
Gdf10	growth differentiation factor 10	ENSMUSG00000021943	701.399	1397.98	0.995039	6.32174e-19	3.19061e-16
N6amt2	N-6 adenine-specific DNA methyltransferase 2 (putative)	ENSMUSG00000021951	643.583	889.113	0.46624	0.000302885	0.00629637
Xpo4	exportin 4	ENSMUSG00000021952	221.58	134.519	-0.720017	6.54984e-05	0.00190956
Dcp1a	DCP1 decapping enzyme homolog A (S. cerevisiae)	ENSMUSG00000021962	975.617	717.484	-0.443368	0.000512185	0.00951097
Hmbox1	homeobox containing 1	ENSMUSG00000021972	1794.6	1361.01	-0.398989	0.000668712	0.0115402
Mtmr6	myotubularin related protein 6	ENSMUSG00000021987	2885.28	2216.27	-0.380576	0.000855752	0.0140064
Dnajc15	DnaJ (Hsp40) homolog, subfamily C, member 15	ENSMUSG00000022013	509.493	694.566	0.44705	0.000740802	0.0124765
Clu	clusterin	ENSMUSG00000022037	2704.94	3549.86	0.392163	0.000931267	0.0149824
Dpysl2	dihydropyrimidinase-like 2	ENSMUSG00000022048	22377.4	31593.1	0.497564	6.52877e-06	0.000281909
Rbm26	RNA binding motif protein 26	ENSMUSG00000022119	2269.8	1576	-0.526297	7.29558e-06	0.000308529
Fbxl3	F-box and leucine-rich repeat protein 3	ENSMUSG00000022124	1025.33	668.282	-0.617566	1.38708e-06	7.75027e-05
Mbnl2	muscleblind-like 2	ENSMUSG00000022139	704.332	475.028	-0.568243	1.43391e-05	0.000551823
Nipbl	Nipped-B homolog (Drosophila)	ENSMUSG00000022141	1950.4	1175.21	-0.730854	9.37281e-10	1.31164e-07
Nup155	nucleoporin 155	ENSMUSG00000022142	1229.52	920.851	-0.417056	0.00070188	0.011953
Dad1	defender against cell death 1	ENSMUSG00000022174	2219.66	2822.15	0.346455	0.00335704	0.0391193
Fitm1	fat storage-inducing transmembrane protein 1	ENSMUSG00000022215	9.38909	0.562016	-4.0623	0.000288217	0.00604862
Psme1	proteasome (prosome, macropain) activator subunit 1 (PA28 alpha)	ENSMUSG00000022216	2501.11	3284.96	0.393304	0.00056748	0.010271
Cma1	chymase 1, mast cell	ENSMUSG00000022225	61.6118	5.74926	-3.42176	7.2831e-19	3.61653e-16
Rai14	retinoic acid induced 14	ENSMUSG00000022246	237.666	156.067	-0.606774	0.000321202	0.00660136
Nadk2	NAD kinase 2, mitochondrial	ENSMUSG00000022253	789.594	474.121	-0.735855	3.68167e-08	3.38351e-06
Mtdh	metadherin	ENSMUSG00000022255	1961.1	1544.63	-0.344404	0.00295881	0.0357789
Dnah5	dynein, axonemal, heavy chain 5	ENSMUSG00000022262	312.485	187.68	-0.735511	6.90099e-06	0.000294675
Trio	triple functional domain (PTPRF interacting)	ENSMUSG00000022263	5432.71	3309.45	-0.715077	1.64669e-10	2.75525e-08
Pabpc1	poly(A) binding protein, cytoplasmic 1	ENSMUSG00000022283	4248.95	3212	-0.403635	0.00028367	0.00597765
Zfpm2	zinc finger protein, multitype 2	ENSMUSG00000022306	465.233	302.286	-0.622036	1.55296e-05	0.000587951
Csmd3	CUB and Sushi multiple domains 3	ENSMUSG00000022311	888.339	512.198	-0.79441	1.84881e-09	2.42837e-07
Eif3h	eukaryotic translation initiation factor 3, subunit H	ENSMUSG00000022312	4947.29	6192.66	0.323921	0.00334454	0.0390302
Sybu	syntabulin (syntaxin-interacting)	ENSMUSG00000022340	4222.53	3375.94	-0.322817	0.00369941	0.041919
Ndufb9	NADH dehydrogenase (ubiquinone) 1 beta subcomplex, 9	ENSMUSG00000022354	2475.67	3503.6	0.501024	1.22198e-05	0.000479861
Tbc1d31	TBC1 domain family, member 31	ENSMUSG00000022364	296.496	205.169	-0.531197	0.00100376	0.0158581
Mrpl13	mitochondrial ribosomal protein L13	ENSMUSG00000022370	985.439	1293.71	0.392675	0.00158687	0.0224828
Col14a1	collagen, type XIV, alpha 1	ENSMUSG00000022371	94.4629	55.1629	-0.776049	0.000459438	0.00872083
Wnt7b	wingless-type MMTV integration site family, member 7B	ENSMUSG00000022382	1371.8	1797.69	0.39008	0.00046752	0.00884124
Xpnpep3	X-prolyl aminopeptidase (aminopeptidase P) 3, putative	ENSMUSG00000022401	449.353	317.05	-0.503136	0.000516207	0.00955076
Adamts20	a disintegrin-like and metallopeptidase (reprolysin type) with thrombospondin type 1 motif, 20	ENSMUSG00000022449	182.629	118.505	-0.62397	0.00105241	0.0164137
Ndufa6	NADH dehydrogenase (ubiquinone) 1 alpha subcomplex, 6 (B14)	ENSMUSG00000022450	1710.28	2376.94	0.474875	8.05358e-05	0.00221578
Smdt1	single-pass membrane protein with aspartate rich tail 1	ENSMUSG00000022452	1879.78	2710.41	0.527946	9.72469e-06	0.000395501
Slc38a2	solute carrier family 38, member 2	ENSMUSG00000022462	5636.99	4132.93	-0.447762	8.66718e-05	0.00234891
Pmm1	phosphomannomutase 1	ENSMUSG00000022474	1752.42	2420.6	0.466015	9.69451e-05	0.00257076
Ppp1r1a	protein phosphatase 1, regulatory (inhibitor) subunit 1A	ENSMUSG00000022490	1972.31	2730.44	0.469248	3.65217e-05	0.00118983
Il1rap	interleukin 1 receptor accessory protein	ENSMUSG00000022514	335.26	231.923	-0.531637	0.000332377	0.00678125
Atp13a3	ATPase type 13A3	ENSMUSG00000022533	1721.49	1200.18	-0.520414	1.58164e-05	0.000594539
Apod	apolipoprotein D	ENSMUSG00000022548	201.712	419.958	1.05795	1.94694e-11	3.89223e-09
Cyc1	cytochrome c-1	ENSMUSG00000022551	4370.48	5769.86	0.400745	0.000372586	0.00741487
Ly6h	lymphocyte antigen 6 complex, locus H	ENSMUSG00000022577	9528.46	12068.4	0.340921	0.00361867	0.041247
Ly6e	lymphocyte antigen 6 complex, locus E	ENSMUSG00000022587	2745.7	3516.2	0.35684	0.00216634	0.02849
Zbtb11	zinc finger and BTB domain containing 11	ENSMUSG00000022601	1103.28	857.117	-0.364234	0.00420043	0.0460372
Cep97	centrosomal protein 97	ENSMUSG00000022604	707.15	489.929	-0.529445	7.11077e-05	0.00204406
Kif21a	kinesin family member 21A	ENSMUSG00000022629	4663.06	3252.54	-0.519711	5.08925e-06	0.000230416
Cblb	Casitas B-lineage lymphoma b	ENSMUSG00000022637	1210.71	903.722	-0.421905	0.000751968	0.01263
Bbx	bobby sox homolog (Drosophila)	ENSMUSG00000022641	597.467	380.996	-0.64908	2.65446e-06	0.000133753
Slc35a5	solute carrier family 35, member A5	ENSMUSG00000022664	1140.51	855.965	-0.414059	0.000930598	0.0149824
B3gnt5	UDP-GlcNAc:betaGal beta-1,3-N-acetylglucosaminyltransferase 5	ENSMUSG00000022686	1394.19	1035.29	-0.429397	0.000551036	0.0100383
Mrpl40	mitochondrial ribosomal protein L40	ENSMUSG00000022706	724.826	930.653	0.360609	0.00442135	0.0478333
Zbtb20	zinc finger and BTB domain containing 20	ENSMUSG00000022708	4700.69	2829.77	-0.732186	3.79831e-11	6.91944e-09
Tbc1d23	TBC1 domain family, member 23	ENSMUSG00000022749	1448.09	1083.35	-0.418646	0.000588017	0.0105191
Aifm3	apoptosis-inducing factor, mitochondrion-associated 3	ENSMUSG00000022763	2210.24	1733.87	-0.350205	0.00159639	0.0225562
Senp5	SUMO/sentrin specific peptidase 5	ENSMUSG00000022772	785.571	515.989	-0.6064	4.84613e-06	0.000220056
Fgd4	FYVE, RhoGEF and PH domain containing 4	ENSMUSG00000022788	1005.51	551.542	-0.866385	1.55635e-11	3.15232e-09
Lrch3	leucine-rich repeats and calponin homology (CH) domain containing 3	ENSMUSG00000022801	2066.96	1470.34	-0.491362	2.8851e-05	0.000981476
Lmln	leishmanolysin-like (metallopeptidase M8 family)	ENSMUSG00000022802	530.151	390.537	-0.440945	0.00147793	0.0212622
Abcc5	ATP-binding cassette, sub-family C (CFTR/MRP), member 5	ENSMUSG00000022822	6999.29	5474.66	-0.354439	0.00114957	0.0175991
Gtf2e1	general transcription factor II E, polypeptide 1 (alpha subunit)	ENSMUSG00000022828	844.3	614.52	-0.458296	0.000394662	0.00778559
Stxbp5l	syntaxin binding protein 5-like	ENSMUSG00000022829	188.945	85.1967	-1.1491	5.75258e-09	6.47777e-07
Usp25	ubiquitin specific peptidase 25	ENSMUSG00000022867	288.438	165.285	-0.803302	1.11924e-06	6.44078e-05
Kng1	kininogen 1	ENSMUSG00000022875	0.310053	41.7788	7.07411	5.00094e-18	2.36867e-15
Robo1	roundabout homolog 1 (Drosophila)	ENSMUSG00000022883	3609.33	2656.84	-0.442019	0.000121871	0.00308556
Arl13b	ADP-ribosylation factor-like 13B	ENSMUSG00000022911	514.871	346.214	-0.572547	4.76861e-05	0.00147106
Atp5o	ATP synthase, H+ transporting, mitochondrial F1 complex, O subunit	ENSMUSG00000022956	4148.61	5678.43	0.452866	5.36359e-05	0.0016301
Son	Son DNA binding protein	ENSMUSG00000022961	10006.6	7600.03	-0.396879	0.000409231	0.00799936
Ifngr2	interferon gamma receptor 2	ENSMUSG00000022965	2287.39	2916.28	0.350427	0.00216616	0.02849
Synj1	synaptojanin 1	ENSMUSG00000022973	6652.25	5103.21	-0.382437	0.00054658	0.00997749
Paxbp1	PAX3 and PAX7 binding protein 1	ENSMUSG00000022974	3234.8	2467.6	-0.390567	0.000785386	0.013072
Sod1	superoxide dismutase 1, soluble	ENSMUSG00000022982	2500.93	3358.24	0.425237	0.000329978	0.00675715
Scaf4	SR-related CTD-associated factor 4	ENSMUSG00000022983	1055.81	772.631	-0.450496	0.000231073	0.00509968
Cox14	cytochrome c oxidase assembly protein 14	ENSMUSG00000023020	860.016	1129.2	0.392869	0.0024443	0.0311348
Larp4	La ribonucleoprotein domain family, member 4	ENSMUSG00000023025	1016.98	735.248	-0.467994	0.000222507	0.0049604
Atf1	activating transcription factor 1	ENSMUSG00000023027	233.47	164.971	-0.501024	0.00325247	0.038219
Slc4a8	solute carrier family 4 (anion exchanger), member 8	ENSMUSG00000023032	4359.11	3456.02	-0.334925	0.00299297	0.0360557
Pcdhga8	protocadherin gamma subfamily A, 8	ENSMUSG00000023036	1938.24	1299.11	-0.57723	5.68302e-07	3.66032e-05
Krt7	keratin 7	ENSMUSG00000023039	18.755	53.6017	1.515	6.88352e-05	0.00198989
Krt18	keratin 18	ENSMUSG00000023043	19.7623	101.74	2.36406	8.06772e-15	2.69979e-12
Prr13	proline rich 13	ENSMUSG00000023048	1441.41	1855.29	0.364169	0.00226301	0.0293847
Rttn	rotatin	ENSMUSG00000023066	166.916	103.009	-0.696354	0.000414833	0.0080848
Cdkn1a	cyclin-dependent kinase inhibitor 1A (P21)	ENSMUSG00000023067	1717.63	2260.03	0.395923	0.00058334	0.0104476
Ndufa5	NADH dehydrogenase (ubiquinone) 1 alpha subcomplex, 5	ENSMUSG00000023089	1882.58	2605.91	0.469075	7.00881e-05	0.00201852
Ivns1abp	influenza virus NS1A binding protein	ENSMUSG00000023150	6970.15	5535.68	-0.33243	0.00366221	0.0415893
Bsg	basigin	ENSMUSG00000023175	11720.6	15732.1	0.424655	0.000152658	0.00365466
Tpi1	triosephosphate isomerase 1	ENSMUSG00000023456	6856.58	8837.86	0.366207	0.000965957	0.0154008
Igf2r	insulin-like growth factor 2 receptor	ENSMUSG00000023830	1807.32	1377.39	-0.39192	0.000739853	0.0124765
Acat2	acetyl-Coenzyme A acetyltransferase 2	ENSMUSG00000023832	5504.27	6990.47	0.344839	0.0017377	0.0240768
Lnpep	leucyl/cystinyl aminopeptidase	ENSMUSG00000023845	191.905	82.7211	-1.21407	7.71702e-10	1.10504e-07
Pde10a	phosphodiesterase 10A	ENSMUSG00000023868	1242.97	766.902	-0.696677	2.31532e-08	2.28969e-06
Thbs2	thrombospondin 2	ENSMUSG00000023885	159.66	106.523	-0.583832	0.00135078	0.0198314
Smoc2	SPARC related modular calcium binding 2	ENSMUSG00000023886	63.2891	24.1747	-1.38846	2.94867e-06	0.000146421
Zfp51	zinc finger protein 51	ENSMUSG00000023892	156.486	88.8057	-0.817308	6.08435e-05	0.00179941
Hcfc1r1	host cell factor C1 regulator 1 (XPO1-dependent)	ENSMUSG00000023904	2378.43	3155.95	0.408063	0.000409901	0.00800738
Paqr4	progestin and adipoQ receptor family member IV	ENSMUSG00000023909	1321.72	1776.89	0.426936	0.000374704	0.0074522
Pla2g7	phospholipase A2, group VII (platelet-activating factor acetylhydrolase, plasma)	ENSMUSG00000023913	410.037	742.014	0.855692	1.06435e-11	2.25988e-09
Satb1	special AT-rich sequence binding protein 1	ENSMUSG00000023927	1333.78	1012.94	-0.396976	0.0017968	0.0247287
Slc5a7	solute carrier family 5 (choline transporter), member 7	ENSMUSG00000023945	93.9068	40.4534	-1.21497	3.01205e-06	0.000149087
Vegfa	vascular endothelial growth factor A	ENSMUSG00000023951	2266.43	1677.26	-0.43431	0.000121161	0.00307011
Mrps18a	mitochondrial ribosomal protein S18A	ENSMUSG00000023967	1288.51	1643.17	0.350781	0.00329913	0.0386199
Mtch1	mitochondrial carrier homolog 1 (C. elegans)	ENSMUSG00000024012	20266.1	25603.8	0.337286	0.00259837	0.0326514
Glo1	glyoxalase 1	ENSMUSG00000024026	2162.95	3322.14	0.619112	7.37822e-08	6.22609e-06
Ndufv3	NADH dehydrogenase (ubiquinone) flavoprotein 3	ENSMUSG00000024038	2313.26	2999.11	0.374608	0.00164857	0.0230913
Myom1	myomesin 1	ENSMUSG00000024049	95.5834	29.1427	-1.71362	2.10031e-10	3.42128e-08
Clip4	CAP-GLY domain containing linker protein family, member 4	ENSMUSG00000024059	808.496	606.153	-0.415557	0.00142439	0.0206171
Prkd3	protein kinase D3	ENSMUSG00000024070	801.046	582.009	-0.460845	0.000459736	0.00872083
Crim1	cysteine rich transmembrane BMP regulator 1 (chordin like)	ENSMUSG00000024074	2468.92	1867.78	-0.402552	0.000434183	0.00840176
Pja2	praja 2, RING-H2 motif containing	ENSMUSG00000024083	9475.42	6186.27	-0.61512	2.59112e-08	2.51649e-06
Qpct	glutaminyl-peptide cyclotransferase (glutaminyl cyclase)	ENSMUSG00000024084	591.442	406.808	-0.539889	7.52947e-05	0.00212086
Hnrnpll	heterogeneous nuclear ribonucleoprotein L-like	ENSMUSG00000024095	2510.8	1823.13	-0.461731	7.99133e-05	0.00220609
Twsg1	twisted gastrulation homolog 1 (Drosophila)	ENSMUSG00000024098	1487.53	1068.57	-0.47724	4.9263e-05	0.00151085
Pdpk1	3-phosphoinositide dependent protein kinase 1	ENSMUSG00000024122	3249.28	2036.27	-0.67419	3.26037e-09	3.92098e-07
Cript	cysteine-rich PDZ-binding protein	ENSMUSG00000024146	2053.96	2621.92	0.352215	0.00212167	0.0280223
St6gal2	beta galactoside alpha 2,6 sialyltransferase 2	ENSMUSG00000024172	2097.9	1487.1	-0.496446	5.41669e-05	0.00163939
Tpsab1	tryptase alpha/beta 1	ENSMUSG00000024173	37.8912	0	#NAME?	4.29571e-21	2.75525e-18
Mrpl28	mitochondrial ribosomal protein L28	ENSMUSG00000024181	1524.53	1968.75	0.368916	0.00139393	0.0202907
Cuta	cutA divalent cation tolerance homolog (E. coli)	ENSMUSG00000024194	956.565	1286.98	0.428055	0.000615288	0.0109274
Uqcc2	ubiquinol-cytochrome c reductase complex assembly factor 2	ENSMUSG00000024208	1524.09	2361.92	0.632007	1.28814e-07	1.01948e-05
Sos1	son of sevenless homolog 1 (Drosophila)	ENSMUSG00000024241	4112.86	3214.81	-0.355408	0.0018761	0.0255686
Map4k3	mitogen-activated protein kinase kinase kinase kinase 3	ENSMUSG00000024242	1947.96	1318.76	-0.56278	1.48162e-06	8.18932e-05
Cox7a2l	cytochrome c oxidase subunit VIIa polypeptide 2-like	ENSMUSG00000024248	3079.64	4203.86	0.448949	6.52839e-05	0.00190512
Zfp397	zinc finger protein 397	ENSMUSG00000024276	1532.97	1117.72	-0.45577	0.00019787	0.00449912
Rock1	Rho-associated coiled-coil containing protein kinase 1	ENSMUSG00000024290	1345.62	970.922	-0.470843	0.000136394	0.00334861
Mib1	mindbomb homolog 1 (Drosophila)	ENSMUSG00000024294	2713.59	1850.47	-0.552312	2.79911e-06	0.000140352
Zfp871	zinc finger protein 871	ENSMUSG00000024298	583.545	225.119	-1.37416	3.02238e-21	1.97979e-18
Pfdn6	prefoldin subunit 6	ENSMUSG00000024309	1497.43	1942.43	0.375369	0.00210936	0.0279195
Rnf138	ring finger protein 138	ENSMUSG00000024317	1228.87	890.55	-0.464564	0.000267005	0.00568485
Pfdn1	prefoldin 1	ENSMUSG00000024346	2124.77	2745.32	0.369669	0.00174905	0.0242014
Cyp21a1	cytochrome P450, family 21, subfamily a, polypeptide 1	ENSMUSG00000024365	0	6.65317	Inf	0.00117873	0.017937
Stard4	StAR-related lipid transfer (START) domain containing 4	ENSMUSG00000024378	1082.77	816.542	-0.407131	0.00142301	0.0206069
Iws1	IWS1 homolog (S. cerevisiae)	ENSMUSG00000024384	2159.27	1650.31	-0.387808	0.00110236	0.0170357
Csnk2b	casein kinase 2, beta polypeptide	ENSMUSG00000024387	3512.94	4515.75	0.362289	0.0016608	0.0232203
Apom	apolipoprotein M	ENSMUSG00000024391	12.4053	36.8801	1.57189	0.000571387	0.0103077
Atp6v1g2	ATPase, H+ transporting, lysosomal V1 subunit G2	ENSMUSG00000024403	4531.7	5766.17	0.34756	0.00336613	0.0391808
Myot	myotilin	ENSMUSG00000024471	27.025	0	#NAME?	1.49836e-14	4.80522e-12
Pggt1b	protein geranylgeranyltransferase type I, beta subunit	ENSMUSG00000024477	404.808	279.106	-0.536424	0.000324613	0.00665371
Ankhd1	ankyrin repeat and KH domain containing 1	ENSMUSG00000024483	1714.46	1229.57	-0.4796	7.33681e-05	0.00208567
Spink3	serine peptidase inhibitor, Kazal type 3	ENSMUSG00000024503	0	13.7448	Inf	6.49038e-07	4.11151e-05
Smad4	SMAD family member 4	ENSMUSG00000024515	1294.41	950.786	-0.445106	0.000367313	0.00734483
Grp	gastrin releasing peptide	ENSMUSG00000024517	57.2364	113.637	0.989427	9.62794e-06	0.000392084
Pmaip1	phorbol-12-myristate-13-acetate-induced protein 1	ENSMUSG00000024521	1233.97	706.407	-0.804736	4.32834e-12	1.00193e-09
Cep192	centrosomal protein 192	ENSMUSG00000024542	605.759	410.668	-0.56077	4.31594e-05	0.00136952
Setbp1	SET binding protein 1	ENSMUSG00000024548	2949.12	1856.39	-0.667784	1.22832e-08	1.27757e-06
Slc14a2	solute carrier family 14 (urea transporter), member 2	ENSMUSG00000024552	667.288	989.268	0.568052	5.85499e-07	3.74829e-05
Prrc1	proline-rich coiled-coil 1	ENSMUSG00000024594	1418.99	1060.79	-0.419723	0.000462777	0.00876771
Slc12a2	solute carrier family 12, member 2	ENSMUSG00000024597	1470.78	1149.87	-0.355105	0.00382793	0.0429797
Rps14	ribosomal protein S14	ENSMUSG00000024608	6105.77	8056.75	0.400025	0.000231053	0.00509968
Tmx3	thioredoxin-related transmembrane protein 3	ENSMUSG00000024614	1665.57	1247.61	-0.416846	0.000511471	0.00950885
Timm21	tranlocase of inner mitochondrial membrane 21	ENSMUSG00000024645	414.7	288.246	-0.524767	0.000146577	0.00353656
Slc22a6	solute carrier family 22 (organic anion transporter), member 6	ENSMUSG00000024650	0.545923	17.2269	4.97982	6.78191e-07	4.27858e-05
Fth1	ferritin heavy chain 1	ENSMUSG00000024661	9511.68	12988.8	0.449496	7.56578e-05	0.00212719
Atl3	atlastin GTPase 3	ENSMUSG00000024759	895.264	605.182	-0.564945	7.99864e-06	0.000334584
Otub1	OTU domain, ubiquitin aldehyde binding 1	ENSMUSG00000024767	5101.34	6394.16	0.325879	0.00345181	0.0399065
Kif20b	kinesin family member 20B	ENSMUSG00000024795	108.347	64.3638	-0.751333	0.00103329	0.0162251
Banf1	barrier to autointegration factor 1	ENSMUSG00000024844	2917.67	4015.59	0.460795	5.43696e-05	0.00164105
Cnih2	cornichon homolog 2 (Drosophila)	ENSMUSG00000024873	10285.3	13229.8	0.363207	0.00127911	0.0190702
Yif1a	Yip1 interacting factor homolog A (S. cerevisiae)	ENSMUSG00000024875	402.996	536.412	0.412578	0.00361651	0.0412376
Drap1	Dr1 associated protein 1 (negative cofactor 2 alpha)	ENSMUSG00000024914	3548.78	4855.32	0.452243	7.99689e-05	0.00220609
Smc5	structural maintenance of chromosomes 5	ENSMUSG00000024943	1684.59	1246.44	-0.434577	0.000331472	0.00676926
Arl2	ADP-ribosylation factor-like 2	ENSMUSG00000024944	1939.17	2520.25	0.378125	0.00157109	0.0223337
Prdx5	peroxiredoxin 5	ENSMUSG00000024953	3875.35	5178.02	0.418075	0.000286149	0.00601754
Bad	BCL2-associated agonist of cell death	ENSMUSG00000024959	1133.23	1512.2	0.416209	0.000807764	0.0133846
Gpam	glycerol-3-phosphate acyltransferase, mitochondrial	ENSMUSG00000024978	1457.91	1022.14	-0.51231	2.8961e-05	0.000984131
Tcf7l2	transcription factor 7 like 2, T cell specific, HMG box	ENSMUSG00000024985	373.741	1000.74	1.42095	7.87736e-28	7.3491e-25
Eif3a	eukaryotic translation initiation factor 3, subunit A	ENSMUSG00000024991	4724.78	3182.76	-0.569971	3.93575e-07	2.72292e-05
Hells	helicase, lymphoid specific	ENSMUSG00000025001	288.978	199.699	-0.533133	0.00160751	0.0225984
Sorbs1	sorbin and SH3 domain containing 1	ENSMUSG00000025006	834.606	469.693	-0.829378	2.97713e-10	4.70036e-08
Lcor	ligand dependent nuclear receptor corepressor	ENSMUSG00000025019	244.004	79.6716	-1.61477	1.4472e-17	6.365e-15
Arl3	ADP-ribosylation factor-like 3	ENSMUSG00000025035	2185.47	2846.26	0.381127	0.00150464	0.0215658
Pcgf6	polycomb group ring finger 6	ENSMUSG00000025050	974.787	668.352	-0.544479	1.20641e-05	0.000474352
Gfra1	glial cell line derived neurotrophic factor family receptor alpha 1	ENSMUSG00000025089	2558.76	2077.56	-0.300556	0.00428387	0.0467509
Slc18a2	solute carrier family 18 (vesicular monoamine), member 2	ENSMUSG00000025094	764.462	540.726	-0.499547	2.86493e-05	0.000976773
Bhlhe22	basic helix-loop-helix family, member e22	ENSMUSG00000025128	70.3373	134.73	0.937707	1.26713e-06	7.18461e-05
Arhgdia	Rho GDP dissociation inhibitor (GDI) alpha	ENSMUSG00000025132	14857.3	18873.4	0.345178	0.00233538	0.0300709
Anapc11	anaphase promoting complex subunit 11	ENSMUSG00000025135	2000.79	2664.76	0.413438	0.000557243	0.0101249
Chuk	conserved helix-loop-helix ubiquitous kinase	ENSMUSG00000025199	1509.09	1014.22	-0.573306	2.24741e-06	0.000116092
Ndufb8	NADH dehydrogenase (ubiquinone) 1 beta subcomplex 8	ENSMUSG00000025204	2566.72	3515.43	0.453778	8.85294e-05	0.00238665
Lztfl1	leucine zipper transcription factor-like 1	ENSMUSG00000025245	1317.08	972.15	-0.438092	0.000306117	0.00634345
Zfhx4	zinc finger homeodomain 4	ENSMUSG00000025255	3462.07	2211.11	-0.646862	1.8795e-08	1.90343e-06
Hsd17b10	hydroxysteroid (17-beta) dehydrogenase 10	ENSMUSG00000025260	1258.1	1742.54	0.469939	7.79436e-05	0.00216967
Fam120c	family with sequence similarity 120, member C	ENSMUSG00000025262	840.985	499.318	-0.752119	1.14338e-08	1.20552e-06
Rps24	ribosomal protein S24	ENSMUSG00000025290	4403.66	5621.11	0.352151	0.00116411	0.0177599
Itgb8	integrin beta 8	ENSMUSG00000025321	1288.55	736.575	-0.80685	1.82494e-10	3.00451e-08
Sp4	trans-acting transcription factor 4	ENSMUSG00000025323	1491.76	994.402	-0.585117	2.31662e-06	0.000119068
Atp10a	ATPase, class V, type 10A	ENSMUSG00000025324	318.832	224.547	-0.505783	0.000414915	0.0080848
Ube3a	ubiquitin protein ligase E3A	ENSMUSG00000025326	6631.58	5002.23	-0.406782	0.000266349	0.00567732
Rps26	ribosomal protein S26	ENSMUSG00000025362	2666.64	3475.39	0.38215	0.000993898	0.0157484
Cdh9	cadherin 9	ENSMUSG00000025370	241.524	168.467	-0.519695	0.00302744	0.0362909
Rnf165	ring finger protein 165	ENSMUSG00000025427	3440.3	2676.72	-0.362072	0.00196251	0.0263958
Cox8b	cytochrome c oxidase subunit VIIIb	ENSMUSG00000025488	5.12253	0	#NAME?	0.00264621	0.0330905
Ifitm3	interferon induced transmembrane protein 3	ENSMUSG00000025492	80.4537	130.739	0.70046	0.00308302	0.036761
Irf7	interferon regulatory factor 7	ENSMUSG00000025498	19.5635	42.8778	1.13207	0.0034031	0.0394768
Hras	Harvey rat sarcoma virus oncogene	ENSMUSG00000025499	3391.65	4795.6	0.499723	1.33216e-05	0.00051739
Rplp2	ribosomal protein, large P2	ENSMUSG00000025508	1064.83	1527.81	0.52084	0.000107129	0.00279034
Tspan4	tetraspanin 4	ENSMUSG00000025511	870.283	1208.59	0.473773	0.000190814	0.00438729
Tmem192	transmembrane protein 192	ENSMUSG00000025521	313.252	417.39	0.414073	0.00426936	0.0466433
Zfp711	zinc finger protein 711	ENSMUSG00000025529	1542.99	1120.13	-0.462061	0.000194015	0.00442937
Chm	choroidermia	ENSMUSG00000025531	1069.53	618.785	-0.789471	5.27605e-10	7.84704e-08
Crcp	calcitonin gene-related peptide-receptor component protein	ENSMUSG00000025532	1672.29	2136.61	0.353494	0.00188607	0.0256576
Clybl	citrate lyase beta like	ENSMUSG00000025545	435.925	642.799	0.560288	1.06128e-05	0.00042544
Fgf14	fibroblast growth factor 14	ENSMUSG00000025551	1463.6	1130.63	-0.3724	0.00161174	0.0226371
Dock9	dedicator of cytokinesis 9	ENSMUSG00000025558	3066.28	2288.42	-0.422137	0.000215604	0.00482641
Klhl4	kelch-like 4	ENSMUSG00000025597	375.055	242.17	-0.631085	3.5551e-05	0.00116313
Mkln1	muskelin 1, intracellular mediator containing kelch motifs	ENSMUSG00000025609	2997.43	2297.09	-0.383917	0.000842157	0.0138428
Phf6	PHD finger protein 6	ENSMUSG00000025626	3528.19	2424.11	-0.541475	3.14596e-06	0.000154227
Shisa5	shisa homolog 5 (Xenopus laevis)	ENSMUSG00000025647	1150.12	1504.86	0.387849	0.00145143	0.020979
Arhgef9	CDC42 guanine nucleotide exchange factor (GEF) 9	ENSMUSG00000025656	3697.45	2906.37	-0.347312	0.00261551	0.0327998
Fam195a	family with sequence similarity 195, member A	ENSMUSG00000025732	129.662	192.954	0.573495	0.00204495	0.0272427
Plk4	polo-like kinase 4	ENSMUSG00000025758	209.093	145.004	-0.528053	0.00333008	0.0389083
Mfsd8	major facilitator superfamily domain containing 8	ENSMUSG00000025759	347.668	248.122	-0.486661	0.00146035	0.0210584
Itih5	inter-alpha (globulin) inhibitor H5	ENSMUSG00000025780	1361.07	1054.76	-0.367826	0.0010494	0.0163833
Pgm2	phosphoglucomutase 2	ENSMUSG00000025791	2126.59	3010.64	0.50153	5.65322e-06	0.000251511
Rpl14	ribosomal protein L14	ENSMUSG00000025794	3588.74	4552.61	0.343215	0.00203224	0.0271086
Nrp1	neuropilin 1	ENSMUSG00000025810	4232.89	2887.8	-0.551674	9.22455e-07	5.52522e-05
Dhtkd1	dehydrogenase E1 and transketolase domain containing 1	ENSMUSG00000025815	623.314	421.68	-0.563811	2.74475e-05	0.000943108
Xiap	X-linked inhibitor of apoptosis	ENSMUSG00000025860	2879.18	1673.84	-0.782501	1.43517e-11	2.94564e-09
Higd2a	HIG1 domain family, member 2A	ENSMUSG00000025868	1724.45	2218.28	0.36331	0.00294898	0.035702
Tspan17	tetraspanin 17	ENSMUSG00000025875	896.655	1160.84	0.37254	0.0042815	0.0467427
Cwf19l2	CWF19-like 2, cell cycle control (S. pombe)	ENSMUSG00000025898	477.77	348.365	-0.455715	0.00218842	0.0286945
Alkbh8	alkB, alkylation repair homolog 8 (E. coli)	ENSMUSG00000025899	944.772	574.744	-0.717046	2.92451e-08	2.79618e-06
Oprk1	opioid receptor, kappa 1	ENSMUSG00000025905	896.654	463.597	-0.951679	6.73135e-14	1.99267e-11
Rb1cc1	RB1-inducible coiled-coil 1	ENSMUSG00000025907	2080.79	1557.59	-0.417813	0.000500934	0.00934117
Sntg1	syntrophin, gamma 1	ENSMUSG00000025909	325.465	231.23	-0.493177	0.00170143	0.023643
Tfap2b	transcription factor AP-2 beta	ENSMUSG00000025927	9.38166	76.8438	3.03401	2.56139e-19	1.35961e-16
Paqr8	progestin and adipoQ receptor family member VIII	ENSMUSG00000025931	1431.07	1809.58	0.338558	0.00127548	0.0190346
Slco5a1	solute carrier organic anion transporter family, member 5A1	ENSMUSG00000025938	916.986	600.057	-0.6118	2.9335e-06	0.000146139
Pikfyve	phosphoinositide kinase, FYVE finger containing	ENSMUSG00000025949	1320.74	964.072	-0.454133	0.000262646	0.00562314
Klf7	Kruppel-like factor 7 (ubiquitous)	ENSMUSG00000025959	5064.97	3535.64	-0.51858	4.37618e-06	0.000202601
Eef1b2	eukaryotic translation elongation factor 1 beta 2	ENSMUSG00000025967	8825.48	11016.4	0.319902	0.00378503	0.0426003
Nrp2	neuropilin 2	ENSMUSG00000025969	11082	8730.48	-0.34408	0.00269478	0.0335315
Sf3b1	splicing factor 3b, subunit 1	ENSMUSG00000025982	10150.8	8002.54	-0.34307	0.0019303	0.0261337
Kansl1l	KAT8 regulatory NSL complex subunit 1-like	ENSMUSG00000026004	451.109	324.118	-0.476957	0.00102272	0.0161212
Carf	calcium response factor	ENSMUSG00000026017	569.348	379.732	-0.584329	3.05232e-05	0.00102814
Als2	amyotrophic lateral sclerosis 2 (juvenile)	ENSMUSG00000026024	1762.99	1378.14	-0.355301	0.00289104	0.0352636
Clk1	CDC-like kinase 1	ENSMUSG00000026034	4201.55	2989.94	-0.490803	1.73894e-05	0.00064658
Col5a2	collagen, type V, alpha 2	ENSMUSG00000026042	998.655	621.972	-0.683137	4.89239e-09	5.57859e-07
Col3a1	collagen, type III, alpha 1	ENSMUSG00000026043	1167.54	696.2	-0.745892	8.36013e-14	2.36132e-11
Ercc5	excision repair cross-complementing rodent repair deficiency, complementation group 5	ENSMUSG00000026048	956.613	743.172	-0.364239	0.00449374	0.0484584
Rev1	REV1 homolog (S. cerevisiae)	ENSMUSG00000026082	1331.36	940.482	-0.501434	5.18365e-05	0.00158009
Gls	glutaminase	ENSMUSG00000026103	6420.66	5144.12	-0.319798	0.00345615	0.0399125
Nabp1	nucleic acid binding protein 1	ENSMUSG00000026107	178.047	123.173	-0.531572	0.00390493	0.0435584
Tmem131	transmembrane protein 131	ENSMUSG00000026116	3416.96	2657.49	-0.362649	0.00126637	0.018963
Dst	dystonin	ENSMUSG00000026131	5257.94	3611.03	-0.542087	1.26558e-06	7.18461e-05
Col19a1	collagen, type XIX, alpha 1	ENSMUSG00000026141	45.4901	18.7976	-1.275	0.000251673	0.0054284
Fam135a	family with sequence similarity 135, member A	ENSMUSG00000026153	2021.24	1583.27	-0.352331	0.00342994	0.0397432
Cxcr2	chemokine (C-X-C motif) receptor 2	ENSMUSG00000026180	3.5248	15.1559	2.10427	0.00345605	0.0399125
Tuba4a	tubulin, alpha 4A	ENSMUSG00000026202	475.263	643.263	0.436682	0.00277594	0.0342093
Slc23a3	solute carrier family 23 (nucleobase transporters), member 3	ENSMUSG00000026205	0.938166	24.0757	4.68159	6.4208e-09	7.13636e-07
Des	desmin	ENSMUSG00000026208	178.163	19.5783	-3.18587	7.84706e-38	1.09812e-34
Epha4	Eph receptor A4	ENSMUSG00000026235	1100.92	763.498	-0.52801	2.41746e-05	0.000853515
Chrnd	cholinergic receptor, nicotinic, delta polypeptide	ENSMUSG00000026251	16.2844	0	#NAME?	4.43661e-09	5.09664e-07
Chrng	cholinergic receptor, nicotinic, gamma polypeptide	ENSMUSG00000026253	17.4585	0.238923	-6.19124	1.06952e-08	1.13152e-06
Ndufa10	NADH dehydrogenase (ubiquinone) 1 alpha subcomplex 10	ENSMUSG00000026260	2923.56	3711.87	0.344421	0.00248319	0.0315258
Bok	BCL2-related ovarian killer	ENSMUSG00000026278	1168.28	1504.03	0.364448	0.00295842	0.0357789
Spp2	secreted phosphoprotein 2	ENSMUSG00000026295	7.34095	36.2332	2.30327	2.23359e-06	0.000115962
2310035C23Rik	RIKEN cDNA 2310035C23 gene	ENSMUSG00000026319	2314.02	1796.98	-0.364828	0.00177644	0.0244706
Ccdc93	coiled-coil domain containing 93	ENSMUSG00000026339	1456.62	1075.88	-0.437107	0.000348427	0.00704336
Slc35f5	solute carrier family 35, member F5	ENSMUSG00000026342	860.607	663.66	-0.37491	0.00328954	0.0385517
Ccnt2	cyclin T2	ENSMUSG00000026349	3602.28	2624.67	-0.456775	6.047e-05	0.00179009
Cdc73	cell division cycle 73, Paf1/RNA polymerase II complex component	ENSMUSG00000026361	1275.47	989.521	-0.366226	0.00291139	0.0353991
Ptpn4	protein tyrosine phosphatase, non-receptor type 4	ENSMUSG00000026384	2113.46	1446.09	-0.547454	3.0991e-06	0.000152659
Dbi	diazepam binding inhibitor	ENSMUSG00000026385	8421.51	11112.2	0.399989	0.00041689	0.00811301
Pfkfb2	6-phosphofructo-2-kinase/fructose-2,6-biphosphatase 2	ENSMUSG00000026409	826.863	498.442	-0.730222	3.32622e-08	3.1126e-06
Tnnt2	troponin T2, cardiac	ENSMUSG00000026414	58.8419	20.4056	-1.52788	2.06027e-06	0.000107873
Tnni1	troponin I, skeletal, slow 1	ENSMUSG00000026418	95.6353	3.84428	-4.63676	2.33587e-33	2.56838e-30
Rassf5	Ras association (RalGDS/AF-6) domain family member 5	ENSMUSG00000026430	267.053	193.213	-0.466938	0.00338317	0.0393196
Myog	myogenin	ENSMUSG00000026459	29.328	0.800939	-5.19444	7.10883e-13	1.765e-10
Xpr1	xenotropic and polytropic retrovirus receptor 1	ENSMUSG00000026469	20169	15872.2	-0.345643	0.00202429	0.0270259
Glul	glutamate-ammonia ligase (glutamine synthetase)	ENSMUSG00000026473	5980.33	7464.61	0.319841	0.00466317	0.0498133
Ahctf1	AT hook containing transcription factor 1	ENSMUSG00000026491	1506.37	990.612	-0.604682	1.03429e-06	6.08848e-05
Trp53bp2	transformation related protein 53 binding protein 2	ENSMUSG00000026510	1026.74	634.397	-0.694617	4.619e-08	4.14592e-06
Pou2f1	POU domain, class 2, transcription factor 1	ENSMUSG00000026565	1551.03	1067.63	-0.538807	7.19393e-06	0.000305068
Dpt	dermatopontin	ENSMUSG00000026574	26.3019	2.28119	-3.52731	4.65847e-09	5.33161e-07
Prrx1	paired related homeobox 1	ENSMUSG00000026586	494.71	326.425	-0.599834	7.1337e-06	0.000303769
Abl2	v-abl Abelson murine leukemia viral oncogene 2 (arg, Abelson-related gene)	ENSMUSG00000026596	2444.78	1836.63	-0.412646	0.000474595	0.0089396
Lpgat1	lysophosphatidylglycerol acyltransferase 1	ENSMUSG00000026623	3227.86	2401.95	-0.426375	0.000232113	0.00511895
Plxna2	plexin A2	ENSMUSG00000026640	3838.9	2662.4	-0.527969	2.35913e-06	0.00012085
Dclre1c	DNA cross-link repair 1C, PSO2 homolog (S. cerevisiae)	ENSMUSG00000026648	279.93	194.72	-0.523663	0.000949395	0.0152155
1700009P17Rik	RIKEN cDNA 1700009P17 gene	ENSMUSG00000026649	259.529	382.91	0.561109	0.00012593	0.0031675
Frmd4a	FERM domain containing 4A	ENSMUSG00000026657	7038.95	5289.27	-0.412292	0.00022764	0.00504602
Ddr2	discoidin domain receptor family, member 2	ENSMUSG00000026674	196.854	124.909	-0.656244	0.000249617	0.00540054
Mgst3	microsomal glutathione S-transferase 3	ENSMUSG00000026688	1606.61	2180.93	0.440928	0.000241419	0.00527132
Prdx6	peroxiredoxin 6	ENSMUSG00000026701	3152.67	4064.88	0.366638	0.00177036	0.0244231
Stam	signal transducing adaptor molecule (SH3 domain and ITAM motif) 1	ENSMUSG00000026718	2321.11	1775.61	-0.3865	0.00113096	0.0173487
Rabgap1l	RAB GTPase activating protein 1-like	ENSMUSG00000026721	5423.25	4196.75	-0.369883	0.00129808	0.0192783
Mllt10	myeloid/lymphoid or mixed-lineage leukemia (trithorax homolog, Drosophila); translocated to, 10	ENSMUSG00000026743	982.003	609.654	-0.687738	6.06189e-08	5.27196e-06
Psmb7	proteasome (prosome, macropain) subunit, beta type 7	ENSMUSG00000026750	4293.47	5432.02	0.339344	0.0027319	0.0337915
Orc4	origin recognition complex, subunit 4	ENSMUSG00000026761	1778.23	1358.18	-0.388764	0.00134218	0.0197333
Itga8	integrin alpha 8	ENSMUSG00000026768	62.944	36.0749	-0.803072	0.00319491	0.0378119
Spopl	speckle-type POZ protein-like	ENSMUSG00000026771	480.873	292.466	-0.717385	8.81477e-07	5.3004e-05
Acbd5	acyl-Coenzyme A binding domain containing 5	ENSMUSG00000026781	2217.85	1646.12	-0.430096	0.000250244	0.00540884
Gad2	glutamic acid decarboxylase 2	ENSMUSG00000026787	8371.85	6312.57	-0.407319	0.000242906	0.0052888
Ttf1	transcription termination factor, RNA polymerase I	ENSMUSG00000026803	411.176	260.23	-0.659967	7.72512e-06	0.000324466
Dpm2	dolichol-phosphate (beta-D) mannosyltransferase 2	ENSMUSG00000026810	1556.51	1980.61	0.347636	0.00417983	0.0458931
St6galnac6	ST6 (alpha-N-acetyl-neuraminyl-2,3-beta-galactosyl-1,3)-N-acetylgalactosaminide alpha-2,6-sialyltransferase 6	ENSMUSG00000026811	1376.01	1770.73	0.36386	0.00225344	0.0292976
Tsc1	tuberous sclerosis 1	ENSMUSG00000026812	4419.69	3476.78	-0.346194	0.00183973	0.0251733
Nr4a2	nuclear receptor subfamily 4, group A, member 2	ENSMUSG00000026826	1645.04	1017.11	-0.693653	2.18566e-08	2.19185e-06
Acvr1	activin A receptor, type 1	ENSMUSG00000026836	606.629	452.958	-0.421435	0.00211045	0.027922
Col5a1	collagen, type V, alpha 1	ENSMUSG00000026837	509.329	318.826	-0.675832	1.33562e-07	1.0463e-05
Fubp3	far upstream element (FUSE) binding protein 3	ENSMUSG00000026843	1185.09	817.598	-0.53553	1.61e-05	0.000603741
Zeb2	zinc finger E-box binding homeobox 2	ENSMUSG00000026872	1921.67	1193.27	-0.687439	6.0891e-09	6.81691e-07
Stom	stomatin	ENSMUSG00000026880	622.948	909.035	0.545225	3.33968e-05	0.00110558
Ndufa8	NADH dehydrogenase (ubiquinone) 1 alpha subcomplex, 8	ENSMUSG00000026895	2987.6	3875.73	0.375478	0.00128192	0.0191028
Slc4a10	solute carrier family 4, sodium bicarbonate cotransporter-like, member 10	ENSMUSG00000026904	1365.12	760.444	-0.844116	3.97993e-12	9.28259e-10
Notch1	notch 1	ENSMUSG00000026923	1861.1	1435.25	-0.374849	0.00117111	0.0178402
Tmem141	transmembrane protein 141	ENSMUSG00000026939	676.603	901.705	0.414346	0.00196864	0.0264551
Neb	nebulin	ENSMUSG00000026950	269.214	87.6633	-1.61871	2.83657e-19	1.48016e-16
Arl6ip6	ADP-ribosylation factor-like 6 interacting protein 6	ENSMUSG00000026960	420.139	295.767	-0.506406	0.000609027	0.010843
Ssna1	Sjogren's syndrome nuclear autoantigen 1	ENSMUSG00000026966	1190.19	1515.21	0.348324	0.00439892	0.0476864
Rbms1	RNA binding motif, single stranded interacting protein 1	ENSMUSG00000026970	1041.89	790.804	-0.397816	0.00158142	0.0224293
2014-03-06	membrane-associated ring finger (C3HC4) 7	ENSMUSG00000026977	2219.41	1312.99	-0.757325	1.77736e-10	2.94191e-08
Baz2b	bromodomain adjacent to zinc finger domain, 2B	ENSMUSG00000026987	2127.19	1635.36	-0.379341	0.0013973	0.0203205
Ssfa2	sperm specific antigen 2	ENSMUSG00000027007	357.005	246.211	-0.536052	0.000570721	0.0103077
Itga4	integrin alpha 4	ENSMUSG00000027009	341.645	237.016	-0.527518	0.000616144	0.0109333
Cwc22	CWC22 spliceosome-associated protein homolog (S. cerevisiae)	ENSMUSG00000027014	459.941	317.689	-0.533835	0.000210274	0.00474612
Xirp2	xin actin-binding repeat containing 2	ENSMUSG00000027022	7.33	0	#NAME?	0.000191135	0.0043914
Dhrs9	dehydrogenase/reductase (SDR family) member 9	ENSMUSG00000027068	0.620106	12.3607	4.31711	7.99052e-05	0.00220609
Lrp2	low density lipoprotein receptor-related protein 2	ENSMUSG00000027070	480.218	363.938	-0.399997	0.00373271	0.0421876
Smtnl1	smoothelin-like 1	ENSMUSG00000027077	6.53513	0	#NAME?	0.000541122	0.00992229
Atf2	activating transcription factor 2	ENSMUSG00000027104	4840.64	3755.31	-0.366264	0.00112227	0.0172756
Chrna1	cholinergic receptor, nicotinic, alpha polypeptide 1 (muscle)	ENSMUSG00000027107	22.6474	6.00101	-1.91607	0.000305142	0.00633047
Sp3	trans-acting transcription factor 3	ENSMUSG00000027109	1884.71	1342.58	-0.489335	5.15791e-05	0.00157536
Itga6	integrin alpha 6	ENSMUSG00000027111	2164.54	1658.57	-0.384118	0.00056247	0.0101963
Arl14ep	ADP-ribosylation factor-like 14 effector protein	ENSMUSG00000027122	1138.89	874.797	-0.380613	0.00259807	0.0326514
Nop10	NOP10 ribonucleoprotein	ENSMUSG00000027133	1627.57	2101	0.368357	0.00281316	0.0345193
Lin7c	lin-7 homolog C (C. elegans)	ENSMUSG00000027162	13595.7	10850.4	-0.325397	0.00402253	0.0445474
Traf6	TNF receptor-associated factor 6	ENSMUSG00000027164	678.511	515.036	-0.397698	0.00294897	0.035702
Pax6	paired box 6	ENSMUSG00000027168	183.227	365.917	0.997888	5.60021e-12	1.26775e-09
Tcp11l1	t-complex 11 like 1	ENSMUSG00000027175	694.455	418.543	-0.730507	5.10838e-08	4.5193e-06
Hipk3	homeodomain interacting protein kinase 3	ENSMUSG00000027177	1832.18	1406.93	-0.381009	0.00139197	0.0202719
Meis2	Meis homeobox 2	ENSMUSG00000027210	400.864	710.514	0.825751	2.26794e-11	4.44732e-09
Sord	sorbitol dehydrogenase	ENSMUSG00000027227	483.14	651.805	0.432	0.00120868	0.0182232
Wdr76	WD repeat domain 76	ENSMUSG00000027242	100.489	62.6452	-0.681768	0.00348854	0.0401202
F2	coagulation factor II	ENSMUSG00000027249	1.48409	22.482	3.92112	3.30507e-07	2.36169e-05
Lrp4	low density lipoprotein receptor-related protein 4	ENSMUSG00000027253	368.666	586.486	0.669779	4.63131e-07	3.11319e-05
Ubr1	ubiquitin protein ligase E3 component n-recognin 1	ENSMUSG00000027272	2265.81	1580.4	-0.519733	9.32448e-06	0.000383275
Haus2	HAUS augmin-like complex, subunit 2	ENSMUSG00000027285	806.873	621.971	-0.375495	0.0031693	0.0375282
Zfp106	zinc finger protein 106	ENSMUSG00000027288	4759.38	3663.38	-0.3776	0.000897876	0.0145642
Oxt	oxytocin	ENSMUSG00000027301	12.4955	66.3084	2.40778	4.85322e-12	1.10679e-09
4930402H24Rik	RIKEN cDNA 4930402H24 gene	ENSMUSG00000027309	7395.94	5477.92	-0.433103	0.000117417	0.00298754
Atrn	attractin	ENSMUSG00000027312	5015.15	3930.25	-0.351671	0.00169865	0.0236277
Casc5	cancer susceptibility candidate 5	ENSMUSG00000027326	66.0292	33.4402	-0.981521	0.000701089	0.0119515
Slc23a2	solute carrier family 23 (nucleobase transporters), member 2	ENSMUSG00000027340	2738.01	2105.94	-0.378661	0.000976338	0.0155341
Rasgrp1	RAS guanyl releasing protein 1	ENSMUSG00000027347	1863.09	1286.44	-0.534307	2.19307e-06	0.000114051
Trpm7	transient receptor potential cation channel, subfamily M, member 7	ENSMUSG00000027365	1688.11	1095.26	-0.624138	1.9341e-07	1.44878e-05
Sppl2a	signal peptide peptidase like 2A	ENSMUSG00000027366	1351.27	889.983	-0.602468	8.27288e-07	5.05352e-05
Polr3f	polymerase (RNA) III (DNA directed) polypeptide F	ENSMUSG00000027427	1028.53	801.626	-0.359577	0.0041612	0.0457376
Xrn2	5'-3' exoribonuclease 2	ENSMUSG00000027433	2589.34	2007.01	-0.367538	0.00213488	0.0281604
Nkx2-2	NK2 homeobox 2	ENSMUSG00000027434	105.705	232.112	1.13477	1.41063e-10	2.39939e-08
Cst3	cystatin C	ENSMUSG00000027447	9183.55	12203.2	0.410132	0.000931439	0.0149824
Mylk2	myosin, light polypeptide kinase 2, skeletal muscle	ENSMUSG00000027470	10.3934	1.83556	-2.50138	0.00397055	0.0441463
Pdrg1	p53 and DNA damage regulated 1	ENSMUSG00000027472	3954.27	4992.05	0.336219	0.00236955	0.0303747
Bpifa1	BPI fold containing family A, member 1	ENSMUSG00000027483	23.3581	0.562016	-5.37717	1.84072e-11	3.70393e-09
Car3	carbonic anhydrase 3	ENSMUSG00000027559	115.575	34.0348	-1.76375	5.64557e-13	1.46059e-10
Nkain4	Na+/K+ transporting ATPase interacting 4	ENSMUSG00000027574	838.638	1123.93	0.422431	0.000876153	0.014272
Chrna4	cholinergic receptor, nicotinic, alpha polypeptide 4	ENSMUSG00000027577	1805.43	2391.69	0.405688	0.000288521	0.00605089
Stmn3	stathmin-like 3	ENSMUSG00000027581	20829.2	27788.6	0.415883	0.00022759	0.00504602
Pcmtd2	protein-L-isoaspartate (D-aspartate) O-methyltransferase domain containing 2	ENSMUSG00000027589	1686.55	1126.39	-0.582368	9.83836e-07	5.85868e-05
Itch	itchy, E3 ubiquitin protein ligase	ENSMUSG00000027598	1555.87	1104.04	-0.494937	5.42524e-05	0.00163939
Map1lc3a	microtubule-associated protein 1 light chain 3 alpha	ENSMUSG00000027602	4786.15	6886.3	0.524862	4.22466e-06	0.000197366
Eif6	eukaryotic translation initiation factor 6	ENSMUSG00000027613	1561.7	2151.95	0.462534	0.000130207	0.00323019
Rbm39	RNA binding motif protein 39	ENSMUSG00000027620	8325.77	6637.93	-0.326851	0.00353704	0.040587
1110008F13Rik	RIKEN cDNA 1110008F13 gene	ENSMUSG00000027637	1377.9	1789.85	0.377365	0.00127012	0.0189821
Rbl1	retinoblastoma-like 1 (p107)	ENSMUSG00000027641	299.441	196.103	-0.610658	0.000141608	0.00344063
Skil	SKI-like	ENSMUSG00000027660	2404.99	1882	-0.353767	0.00301891	0.0362614
Ndufb5	NADH dehydrogenase (ubiquinone) 1 beta subcomplex, 5	ENSMUSG00000027673	2842.19	3553.3	0.322156	0.0046708	0.0498612
Ccdc39	coiled-coil domain containing 39	ENSMUSG00000027676	1877.72	1296.24	-0.534647	3.72667e-06	0.000177985
Ttc14	tetratricopeptide repeat domain 14	ENSMUSG00000027677	2686.6	1601.84	-0.746054	9.56601e-11	1.65454e-08
Ect2	ect2 oncogene	ENSMUSG00000027699	145.363	79.9476	-0.862534	4.04805e-05	0.00129997
Postn	periostin, osteoblast specific factor	ENSMUSG00000027750	411.167	141.978	-1.53405	1.26858e-25	1.11588e-22
Supt20	suppressor of Ty 20	ENSMUSG00000027751	2405.86	1731.78	-0.474297	3.06163e-05	0.00102913
Dhx36	DEAH (Asp-Glu-Ala-His) box polypeptide 36	ENSMUSG00000027770	3577.94	2816.81	-0.345064	0.00298924	0.0360477
Ift80	intraflagellar transport 80	ENSMUSG00000027778	551.45	402.717	-0.453463	0.000781431	0.0130325
Slc33a1	solute carrier family 33 (acetyl-CoA transporter), member 1	ENSMUSG00000027822	514.109	338.672	-0.602186	2.72663e-05	0.000937929
Ccnl1	cyclin L1	ENSMUSG00000027829	1682.72	1122.01	-0.584703	1.04874e-06	6.16173e-05
Shox2	short stature homeobox 2	ENSMUSG00000027833	17.011	54.1709	1.67105	4.66815e-07	3.12431e-05
Casq2	calsequestrin 2	ENSMUSG00000027861	142.002	41.5792	-1.77197	3.48153e-15	1.20434e-12
Hsd3b1	hydroxy-delta-5-steroid dehydrogenase, 3 beta- and steroid delta-isomerase 1	ENSMUSG00000027871	0	53.1466	Inf	3.54672e-24	2.66324e-21
Sypl2	synaptophysin-like 2	ENSMUSG00000027887	42.9866	13.1334	-1.71065	4.50287e-06	0.000207402
Gstm4	glutathione S-transferase, mu 4	ENSMUSG00000027890	641.924	834.502	0.378514	0.0036101	0.041195
Slc35a3	solute carrier family 35 (UDP-N-acetylglucosamine (UDP-GlcNAc) transporter), member 3	ENSMUSG00000027957	616.891	427.421	-0.529357	7.74475e-05	0.00216368
Col11a1	collagen, type XI, alpha 1	ENSMUSG00000027966	1032.57	705.587	-0.549344	3.34857e-06	0.000162863
Ndst4	N-deacetylase/N-sulfotransferase (heparin glucosaminyl) 4	ENSMUSG00000027971	716.94	440.563	-0.702506	9.46155e-08	7.83045e-06
Rnpc3	RNA-binding region (RNP1, RRM) containing 3	ENSMUSG00000027981	870.341	482.553	-0.850893	9.11227e-11	1.58497e-08
Sfrp2	secreted frizzled-related protein 2	ENSMUSG00000027996	291.194	641.079	1.13852	2.65215e-18	1.29606e-15
Fga	fibrinogen alpha chain	ENSMUSG00000028001	7.44422	40.5753	2.44641	3.45747e-07	2.44702e-05
Npy2r	neuropeptide Y receptor Y2	ENSMUSG00000028004	627.483	447.704	-0.48703	8.69338e-05	0.00235394
Gucy1b3	guanylate cyclase 1, soluble, beta 3	ENSMUSG00000028005	1612.13	1168.16	-0.464728	7.78938e-05	0.00216967
Glrb	glycine receptor, beta subunit	ENSMUSG00000028020	1332.42	952.409	-0.484392	6.25453e-05	0.00183563
Fubp1	far upstream element (FUSE) binding protein 1	ENSMUSG00000028034	6713.45	4830.28	-0.474947	2.42681e-05	0.000854852
Ash1l	ash1 (absent, small, or homeotic)-like (Drosophila)	ENSMUSG00000028053	2745.67	1687.14	-0.702581	1.09903e-09	1.53103e-07
Lamtor2	late endosomal/lysosomal adaptor, MAPK and MTOR activator 2	ENSMUSG00000028062	1227.33	1625.65	0.405488	0.000778816	0.0129959
Ctsk	cathepsin K	ENSMUSG00000028111	168.94	66.8702	-1.33708	6.52024e-13	1.6454e-10
Myoz2	myozenin 2	ENSMUSG00000028116	40.4528	1.23184	-5.03736	1.58344e-16	6.24991e-14
Tmem56	transmembrane protein 56	ENSMUSG00000028132	487.519	352.875	-0.466304	0.00135975	0.0199346
Ptbp2	polypyrimidine tract binding protein 2	ENSMUSG00000028134	7621.06	6073.06	-0.327568	0.00428528	0.0467509
Nfkb1	nuclear factor of kappa light polypeptide gene enhancer in B cells 1, p105	ENSMUSG00000028163	534.292	397.055	-0.428292	0.0020822	0.027667
Zranb2	zinc finger, RAN-binding domain containing 2	ENSMUSG00000028180	4558.94	3488.38	-0.38614	0.000688158	0.0118223
Lphn2	latrophilin 2	ENSMUSG00000028184	4936.99	3780.23	-0.385157	0.000834913	0.0137457
Cyr61	cysteine rich protein 61	ENSMUSG00000028195	165.555	107.199	-0.627024	0.000582779	0.0104476
Trp53inp1	transformation related protein 53 inducible nuclear protein 1	ENSMUSG00000028211	1531.55	1167.65	-0.39139	0.0014674	0.0211403
Mmp16	matrix metallopeptidase 16	ENSMUSG00000028226	526.52	334.515	-0.654415	5.81852e-06	0.000256273
Rps20	ribosomal protein S20	ENSMUSG00000028234	2924.81	3707.19	0.34198	0.00247896	0.0314851
Atp6v0d2	ATPase, H+ transporting, lysosomal V0 subunit D2	ENSMUSG00000028238	15.2723	4.21141	-1.85855	0.00228956	0.029642
Faxc	failed axon connections homolog (Drosophila)	ENSMUSG00000028246	3525.34	2605.78	-0.436044	0.000144415	0.00348988
Pnisr	PNN interacting serine/arginine-rich	ENSMUSG00000028248	6592.6	4386.84	-0.587665	9.63552e-08	7.95305e-06
Odf2l	outer dense fiber of sperm tails 2-like	ENSMUSG00000028256	336.228	167.975	-1.00119	5.65383e-10	8.2495e-08
Casp8ap2	caspase 8 associated protein 2	ENSMUSG00000028282	634.944	313.252	-1.01931	4.58255e-13	1.19562e-10
Cga	glycoprotein hormones, alpha subunit	ENSMUSG00000028298	0	5.88358	Inf	0.00132052	0.0195081
Smc2	structural maintenance of chromosomes 2	ENSMUSG00000028312	574.584	396.975	-0.533472	0.000116598	0.00296914
Invs	inversin	ENSMUSG00000028344	695.35	509.42	-0.448884	0.000489626	0.0091636
Zfp618	zinc finger protein 618	ENSMUSG00000028358	2040.52	1402.4	-0.541035	4.83613e-06	0.000219926
Slc44a5	solute carrier family 44, member 5	ENSMUSG00000028360	1171.33	765.768	-0.613169	1.5395e-06	8.40365e-05
Txn1	thioredoxin 1	ENSMUSG00000028367	3213.2	4097.53	0.350744	0.00269233	0.0335175
Zfp37	zinc finger protein 37	ENSMUSG00000028389	1595.96	1129.04	-0.499319	3.84338e-05	0.00124685
Tmem261	transmembrane protein 261	ENSMUSG00000028398	605.682	807.801	0.41544	0.00133296	0.0196448
Ptprd	protein tyrosine phosphatase, receptor type, D	ENSMUSG00000028399	4471.37	2931.18	-0.609235	1.16344e-07	9.30363e-06
Mpdz	multiple PDZ domain protein	ENSMUSG00000028402	1291.16	976.238	-0.403365	0.00120296	0.0181669
Zdhhc21	zinc finger, DHHC domain containing 21	ENSMUSG00000028403	1688.26	1155.62	-0.546875	3.31553e-06	0.000161768
Fktn	fukutin	ENSMUSG00000028414	1306.12	948.058	-0.462235	8.27571e-05	0.00226469
Bag1	BCL2-associated athanogene 1	ENSMUSG00000028416	2763.9	3675.23	0.411129	0.000307432	0.0063651
Kif24	kinesin family member 24	ENSMUSG00000028438	141.109	92.7967	-0.604665	0.00271812	0.0337022
Enho	energy homeostasis associated	ENSMUSG00000028445	2587.36	3336.72	0.36695	0.00157746	0.0223906
Dctn3	dynactin 3	ENSMUSG00000028447	2657.54	3367.78	0.341705	0.00378413	0.0426003
Ccdc107	coiled-coil domain containing 107	ENSMUSG00000028461	697.917	1006.05	0.527573	3.35174e-05	0.00110719
Tpm2	tropomyosin 2, beta	ENSMUSG00000028464	475.82	122.202	-1.96115	2.73852e-36	3.37243e-33
Reck	reversion-inducing-cysteine-rich protein with kazal motifs	ENSMUSG00000028476	379.885	230.136	-0.723078	6.74653e-07	4.265e-05
Snapc3	small nuclear RNA activating complex, polypeptide 3	ENSMUSG00000028483	1207.35	922.65	-0.387992	0.00104594	0.0163458
Psip1	PC4 and SFRS1 interacting protein 1	ENSMUSG00000028484	10357.4	7873.53	-0.395574	0.000385511	0.00762772
Usp24	ubiquitin specific peptidase 24	ENSMUSG00000028514	4228.75	3307.81	-0.354356	0.00145763	0.021039
Ppap2b	phosphatidic acid phosphatase type 2B	ENSMUSG00000028517	3103.83	2389.99	-0.377045	0.001003	0.0158581
Prkaa2	protein kinase, AMP-activated, alpha 2 catalytic subunit	ENSMUSG00000028518	1522.46	963.439	-0.660138	7.51985e-08	6.32551e-06
Sgip1	SH3-domain GRB2-like (endophilin) interacting protein 1	ENSMUSG00000028524	2496.25	1846.27	-0.435147	0.000148994	0.00357807
St3gal3	ST3 beta-galactoside alpha-2,3-sialyltransferase 3	ENSMUSG00000028538	1185.66	1539.06	0.376367	0.00151939	0.021757
B4galt2	UDP-Gal:betaGlcNAc beta 1,4- galactosyltransferase, polypeptide 2	ENSMUSG00000028541	5396.57	6799.99	0.333489	0.00299042	0.0360478
Dock7	dedicator of cytokinesis 7	ENSMUSG00000028556	3189.74	2044.63	-0.641596	3.02207e-08	2.854e-06
Hook1	hook homolog 1 (Drosophila)	ENSMUSG00000028572	2793.74	1650.73	-0.759097	3.45249e-11	6.40312e-09
Plaa	phospholipase A2, activating protein	ENSMUSG00000028577	2291.85	1803.14	-0.346003	0.00314301	0.0372886
Caap1	caspase activity and apoptosis inhibitor 1	ENSMUSG00000028578	273.754	194.307	-0.494542	0.00220688	0.0288017
Laptm5	lysosomal-associated protein transmembrane 5	ENSMUSG00000028581	389.223	526.703	0.436392	0.00156602	0.0223187
Pramef12	PRAME family member 12	ENSMUSG00000028591	0.272961	7.26405	4.73401	0.0030189	0.0362614
Tnfrsf8	tumor necrosis factor receptor superfamily, member 8	ENSMUSG00000028602	68.8967	192.131	1.47958	2.26783e-14	7.05249e-12
Dmrtb1	DMRT-like family B with proline-rich C-terminal, 1	ENSMUSG00000028610	864.044	1201.05	0.475113	4.96337e-05	0.00151969
Tceanc2	transcription elongation factor A (SII) N-terminal and central domain containing 2	ENSMUSG00000028619	1037.78	1350.47	0.379965	0.000408342	0.00799214
Dyrk2	dual-specificity tyrosine-(Y)-phosphorylation regulated kinase 2	ENSMUSG00000028630	567.014	324.169	-0.806636	8.59627e-09	9.28257e-07
Kcnq4	potassium voltage-gated channel, subfamily Q, member 4	ENSMUSG00000028631	280.675	397.324	0.501417	0.000156593	0.00372805
Ybx1	Y box protein 1	ENSMUSG00000028639	13416.9	17368.7	0.372435	0.00051513	0.0095423
Ccdc23	coiled-coil domain containing 23	ENSMUSG00000028643	1437.53	1860.63	0.372194	0.00156672	0.0223187
Ndufs5	NADH dehydrogenase (ubiquinone) Fe-S protein 5	ENSMUSG00000028648	215.259	681.147	1.66189	1.79469e-35	2.12511e-32
Macf1	microtubule-actin crosslinking factor 1	ENSMUSG00000028649	14898.6	10307.3	-0.531516	1.09576e-06	6.34118e-05
Hmgcl	3-hydroxy-3-methylglutaryl-Coenzyme A lyase	ENSMUSG00000028672	811.314	1035.14	0.351492	0.00233071	0.0300359
Fuca1	fucosidase, alpha-L- 1, tissue	ENSMUSG00000028673	1229.04	1601.18	0.381602	0.00155487	0.0222236
Akr1a1	aldo-keto reductase family 1, member A1 (aldehyde reductase)	ENSMUSG00000028692	13681.5	17424.8	0.348917	0.00140606	0.0204287
Ipp	IAP promoted placental gene	ENSMUSG00000028696	155.863	104.371	-0.578553	0.00376785	0.04246
Cfap57	cilia and flagella associated protein 57	ENSMUSG00000028730	139.257	202.602	0.540898	0.00118712	0.017984
Pink1	PTEN induced putative kinase 1	ENSMUSG00000028756	4933.13	6420.46	0.380172	0.000712468	0.0120919
Zcchc17	zinc finger, CCHC domain containing 17	ENSMUSG00000028772	1673.18	2260.86	0.434283	0.000136504	0.00334864
Fabp3	fatty acid binding protein 3, muscle and heart	ENSMUSG00000028773	672.17	911.311	0.439118	0.000615426	0.0109274
Tinagl1	tubulointerstitial nephritis antigen-like 1	ENSMUSG00000028776	35.3536	69.8615	0.98264	0.00189867	0.0257849
Hcrtr1	hypocretin (orexin) receptor 1	ENSMUSG00000028778	189.639	264.601	0.480568	0.00326559	0.0383147
Hpca	hippocalcin	ENSMUSG00000028785	1243.55	1957.87	0.654826	4.42886e-08	3.99857e-06
Ccdc28b	coiled coil domain containing 28B	ENSMUSG00000028795	1810.47	2459.52	0.44201	0.000147967	0.00356201
CK137956	cDNA sequence CK137956	ENSMUSG00000028813	65.7577	117.198	0.833717	7.51921e-05	0.00211991
Stmn1	stathmin 1	ENSMUSG00000028832	12658.1	16735.3	0.402831	9.00036e-05	0.00241793
Zfp593	zinc finger protein 593	ENSMUSG00000028840	214.128	290.709	0.441103	0.00373978	0.0422211
Ago3	argonaute RISC catalytic subunit 3	ENSMUSG00000028842	1182.43	817.702	-0.532105	1.43269e-05	0.000551823
Sh3bgrl3	SH3 domain binding glutamic acid-rich protein-like 3	ENSMUSG00000028843	2485.39	3435.93	0.467228	7.93691e-05	0.00219934
Nudc	nuclear distribution gene C homolog (Aspergillus)	ENSMUSG00000028851	2157.19	3107.95	0.526809	2.18192e-06	0.000113663
Tmem222	transmembrane protein 222	ENSMUSG00000028857	2347.9	2969.08	0.338643	0.00298496	0.0360309
Wasf2	WAS protein family, member 2	ENSMUSG00000028868	986.155	709.726	-0.474553	4.16258e-05	0.00133215
Mtf1	metal response element binding transcription factor 1	ENSMUSG00000028890	714.591	515.157	-0.472106	0.000371018	0.00738844
Arhgef19	Rho guanine nucleotide exchange factor (GEF) 19	ENSMUSG00000028919	91.758	144.991	0.660055	0.00118652	0.017984
Smarcd3	SWI/SNF related, matrix associated, actin dependent regulator of chromatin, subfamily d, member 3	ENSMUSG00000028949	7074.68	8860.41	0.324709	0.00448083	0.0483362
Park7	Parkinson disease (autosomal recessive, early onset) 7	ENSMUSG00000028964	3400.89	4719.03	0.472576	3.18265e-05	0.00106505
Masp2	mannan-binding lectin serine peptidase 2	ENSMUSG00000028979	148.314	62.5331	-1.24597	3.31815e-09	3.95953e-07
Klhl7	kelch-like 7	ENSMUSG00000028986	4992.26	3419.38	-0.545958	1.07734e-06	6.26995e-05
Angptl7	angiopoietin-like 7	ENSMUSG00000028989	9.50037	1.41898	-2.74313	0.00278772	0.0343027
Fam126a	family with sequence similarity 126, member A	ENSMUSG00000028995	2427.17	1875.18	-0.372248	0.0015759	0.0223869
Tomm7	translocase of outer mitochondrial membrane 7 homolog (yeast)	ENSMUSG00000028998	1188.54	1579.69	0.410447	0.000686292	0.0118038
Fbxo44	F-box protein 44	ENSMUSG00000029001	1734.89	2430.71	0.48654	2.60017e-05	0.000900465
Mthfr	5,10-methylenetetrahydrofolate reductase	ENSMUSG00000029009	1476.18	1074.19	-0.458627	8.14966e-05	0.00223965
Trp73	transformation related protein 73	ENSMUSG00000029026	1066.32	761.101	-0.486486	0.000132144	0.00326565
Fam213b	family with sequence similarity 213, member B	ENSMUSG00000029059	628.951	848.754	0.432398	0.000984976	0.0156473
Mrpl20	mitochondrial ribosomal protein L20	ENSMUSG00000029066	1892.79	2534.34	0.421091	0.000363136	0.00728561
Ccnl2	cyclin L2	ENSMUSG00000029068	5236.99	4059.13	-0.367568	0.000814338	0.0134755
Gpr125	G protein-coupled receptor 125	ENSMUSG00000029090	1235.4	953.769	-0.373271	0.00252031	0.0319575
Htt	huntingtin	ENSMUSG00000029104	3369.22	2610.71	-0.367972	0.00126866	0.0189696
Pcdh7	protocadherin 7	ENSMUSG00000029108	3159.94	2488.97	-0.344347	0.00455257	0.048911
Zbtb49	zinc finger and BTB domain containing 49	ENSMUSG00000029127	372.81	247.763	-0.58948	0.00010581	0.00276534
Fosl2	fos-like antigen 2	ENSMUSG00000029135	210.352	292.131	0.47381	0.00187799	0.025583
Slc30a3	solute carrier family 30 (zinc transporter), member 3	ENSMUSG00000029151	23.1385	53.5141	1.20963	0.00010612	0.00276998
Cgref1	cell growth regulator with EF hand domain 1	ENSMUSG00000029161	1760.15	2302.09	0.38725	0.00115532	0.0176608
Dhx15	DEAH (Asp-Glu-Ala-His) box polypeptide 15	ENSMUSG00000029169	3378.8	2233.41	-0.597263	1.78174e-07	1.34777e-05
Sepsecs	Sep (O-phosphoserine) tRNA:Sec (selenocysteine) tRNA synthase	ENSMUSG00000029173	655.942	496.961	-0.400436	0.00275371	0.0340066
Klf3	Kruppel-like factor 3 (basic)	ENSMUSG00000029178	759.79	531.355	-0.515923	6.38954e-05	0.00186991
Pi4k2b	phosphatidylinositol 4-kinase type 2 beta	ENSMUSG00000029186	192.127	122.025	-0.654881	0.000399078	0.00785075
Tbc1d14	TBC1 domain family, member 14	ENSMUSG00000029192	3433.66	2526.61	-0.442544	0.00010277	0.00269505
Pds5a	PDS5, regulator of cohesion maintenance, homolog A (S. cerevisiae)	ENSMUSG00000029202	2092.97	1538.77	-0.44377	0.000206687	0.00467887
Guf1	GUF1 GTPase homolog (S. cerevisiae)	ENSMUSG00000029208	2658.88	1966.8	-0.434968	0.000142909	0.00345891
Gnpda2	glucosamine-6-phosphate deaminase 2	ENSMUSG00000029209	330.604	197.849	-0.740704	1.86901e-06	9.93803e-05
Uchl1	ubiquitin carboxy-terminal hydrolase L1	ENSMUSG00000029223	37256.9	47863.1	0.361408	0.00112956	0.0173487
Clock	circadian locomotor output cycles kaput	ENSMUSG00000029238	2157.84	1652.45	-0.384983	0.00175611	0.0242772
Ppat	phosphoribosyl pyrophosphate amidotransferase	ENSMUSG00000029246	363.693	245.757	-0.56549	0.000215387	0.00482614
Rest	RE1-silencing transcription factor	ENSMUSG00000029249	335.259	208.184	-0.687414	1.51096e-05	0.000576247
Cenpc1	centromere protein C1	ENSMUSG00000029253	939.64	615.719	-0.609836	2.17455e-06	0.000113471
Pigg	phosphatidylinositol glycan anchor biosynthesis, class G	ENSMUSG00000029263	340.753	249.839	-0.447724	0.00439661	0.0476782
Dr1	down-regulator of transcription 1	ENSMUSG00000029265	1112.27	673.431	-0.723905	8.12389e-09	8.86916e-07
Mtf2	metal response element binding transcription factor 2	ENSMUSG00000029267	2454.84	1628.75	-0.59187	5.38604e-07	3.56602e-05
Amtn	amelotin	ENSMUSG00000029282	16.2844	0	#NAME?	4.43661e-09	5.09664e-07
Cdc7	cell division cycle 7 (S. cerevisiae)	ENSMUSG00000029283	1488.97	1089.71	-0.450373	0.000190785	0.00438729
Enam	enamelin	ENSMUSG00000029286	13.8387	0	#NAME?	5.56735e-08	4.89437e-06
Ambn	ameloblastin	ENSMUSG00000029288	53.3295	1.57783	-5.07892	8.4969e-22	5.68683e-19
Spp1	secreted phosphoprotein 1	ENSMUSG00000029304	365.756	191.383	-0.934421	2.02726e-11	4.02667e-09
Ibsp	integrin binding sialoprotein	ENSMUSG00000029306	371.99	242.853	-0.615183	2.37597e-08	2.32219e-06
Dck	deoxycytidine kinase	ENSMUSG00000029366	538.953	267.289	-1.01176	2.30216e-12	5.58084e-10
Alb	albumin	ENSMUSG00000029368	1.79414	56.2441	4.97034	1.57253e-19	8.49358e-17
Ccng2	cyclin G2	ENSMUSG00000029385	1379.55	1044.75	-0.401036	0.00130029	0.0192985
Rhof	ras homolog gene family, member f	ENSMUSG00000029449	933.441	1198.6	0.360721	0.00324263	0.0381471
Arpc3	actin related protein 2/3 complex, subunit 3	ENSMUSG00000029465	3047.62	3811.97	0.322852	0.00456234	0.0489922
Tmem106b	transmembrane protein 106B	ENSMUSG00000029571	2829.13	2107.82	-0.424608	0.000224808	0.00499915
Actb	actin, beta	ENSMUSG00000029580	44099.4	61417.5	0.477889	1.66779e-05	0.000622381
Rasal1	RAS protein activator like 1 (GAP1 like)	ENSMUSG00000029602	506.634	675.195	0.414359	0.00194659	0.0262504
Phf14	PHD finger protein 14	ENSMUSG00000029629	3565.77	2798	-0.349814	0.00299662	0.0360801
Ndufa4	NADH dehydrogenase (ubiquinone) 1 alpha subcomplex, 4	ENSMUSG00000029632	3912.67	4923.43	0.331509	0.00387586	0.0433125
NA	NA	ENSMUSG00000029633	517.093	315.842	-0.711221	4.73559e-07	3.16257e-05
Rnf6	ring finger protein (C3H2C3 type) 6	ENSMUSG00000029634	522.835	313.858	-0.736245	1.66089e-07	1.26883e-05
Pomp	proteasome maturation protein	ENSMUSG00000029649	3090.29	3863.52	0.322174	0.00451849	0.0486571
N4bp2l2	NEDD4 binding protein 2-like 2	ENSMUSG00000029655	1334.8	948.268	-0.493253	7.69327e-05	0.00215597
Col1a2	collagen, type I, alpha 2	ENSMUSG00000029661	3031.25	1668.18	-0.861643	1.10056e-20	6.51597e-18
Lmod2	leiomodin 2 (cardiac)	ENSMUSG00000029683	6.16397	0	#NAME?	0.000812418	0.0134545
Wasl	Wiskott-Aldrich syndrome-like (human)	ENSMUSG00000029684	1602.67	1233.4	-0.377828	0.00182773	0.0250424
Ezh2	enhancer of zeste homolog 2 (Drosophila)	ENSMUSG00000029687	1192.41	907.621	-0.393714	0.00167441	0.0233893
Fezf1	Fez family zinc finger 1	ENSMUSG00000029697	568.988	1108.52	0.96217	8.31789e-17	3.41444e-14
Actl6b	actin-like 6B	ENSMUSG00000029712	4378.28	5485.45	0.325246	0.00332125	0.0388345
Avl9	AVL9 homolog (S. cerevisiase)	ENSMUSG00000029787	2599.73	2030.12	-0.356799	0.00327518	0.038398
Herc3	hect domain and RLD 3	ENSMUSG00000029804	2304.99	1519.42	-0.601237	1.17689e-07	9.38678e-06
Tra2a	transformer 2 alpha homolog (Drosophila)	ENSMUSG00000029817	4431.29	3539.85	-0.324035	0.00416072	0.0457376
Luc7l2	LUC7-like 2 (S. cerevisiae)	ENSMUSG00000029823	5096.71	3775.23	-0.433003	0.000115633	0.00294864
Zc3hav1	zinc finger CCCH type, antiviral 1	ENSMUSG00000029826	47.6978	80.8892	0.762024	0.00391623	0.0436527
Ptn	pleiotrophin	ENSMUSG00000029838	8781.02	11255.7	0.358194	0.00044332	0.0085252
Slc13a4	solute carrier family 13 (sodium/sulfate symporters), member 4	ENSMUSG00000029843	5.18896	25.0272	2.26998	0.000160988	0.00380482
Smarcad1	SWI/SNF-related, matrix-associated actin-dependent regulator of chromatin, subfamily a, containing DEAD/H box 1	ENSMUSG00000029920	2560.13	1804.36	-0.504733	1.80034e-05	0.000666994
Zfml	zinc finger, matrin-like	ENSMUSG00000030016	4688.95	3733.74	-0.328644	0.00451339	0.0486192
Prickle2	prickle homolog 2 (Drosophila)	ENSMUSG00000030020	3321.65	2614.59	-0.345314	0.00288828	0.0352636
Uba3	ubiquitin-like modifier activating enzyme 3	ENSMUSG00000030061	2232.47	1753.1	-0.348732	0.00314447	0.0372915
Chchd6	coiled-coil-helix-coiled-coil-helix domain containing 6	ENSMUSG00000030086	2027.97	2562.75	0.337657	0.00412175	0.0454174
Aldh1l1	aldehyde dehydrogenase 1 family, member L1	ENSMUSG00000030088	1955.12	2507.43	0.358955	0.00137497	0.0201194
Itpr1	inositol 1,4,5-trisphosphate receptor 1	ENSMUSG00000030102	466.519	323.773	-0.526952	0.000162249	0.00383064
Edem1	ER degradation enhancer, mannosidase alpha-like 1	ENSMUSG00000030104	555.993	400.533	-0.473145	0.000575628	0.0103515
Slc6a13	solute carrier family 6 (neurotransmitter transporter, GABA), member 13	ENSMUSG00000030108	13.741	70.9261	2.36783	8.07571e-11	1.42073e-08
Ptms	parathymosin	ENSMUSG00000030122	23197.9	29000.2	0.322071	0.00396693	0.044122
Clec2d	C-type lectin domain family 2, member d	ENSMUSG00000030157	41.8833	73.6396	0.814105	0.00418508	0.0459345
Gabarapl1	gamma-aminobutyric acid (GABA) A receptor-associated protein-like 1	ENSMUSG00000030161	7860.52	9796.01	0.31757	0.00463958	0.049614
Kdm5a	lysine (K)-specific demethylase 5A	ENSMUSG00000030180	1599.47	1100.07	-0.540006	5.79172e-06	0.000255706
Emp1	epithelial membrane protein 1	ENSMUSG00000030208	448.808	642.482	0.517558	0.000186649	0.00431409
Grin2b	glutamate receptor, ionotropic, NMDA2B (epsilon 2)	ENSMUSG00000030209	6257.07	4341.39	-0.527329	3.52961e-06	0.000170056
Dera	2-deoxyribose-5-phosphate aldolase homolog (C. elegans)	ENSMUSG00000030225	184.451	320.971	0.799208	2.69538e-07	1.95714e-05
Plekha5	pleckstrin homology domain containing, family A member 5	ENSMUSG00000030231	2424.59	1867.33	-0.376763	0.00137932	0.0201571
Abcc9	ATP-binding cassette, sub-family C (CFTR/MRP), member 9	ENSMUSG00000030249	637.631	473.539	-0.429241	0.00109476	0.0169539
Rassf8	Ras association (RalGDS/AF-6) domain family (N-terminal) member 8	ENSMUSG00000030259	531.827	403.834	-0.397195	0.0029852	0.0360309
Kras	v-Ki-ras2 Kirsten rat sarcoma viral oncogene homolog	ENSMUSG00000030265	4723.14	3716.73	-0.34571	0.00234631	0.0301652
Etnk1	ethanolamine kinase 1	ENSMUSG00000030275	7275.99	4019.58	-0.856097	1.37977e-14	4.47148e-12
C2cd5	C2 calcium-dependent domain containing 5	ENSMUSG00000030279	2712.18	2085.76	-0.37888	0.000977909	0.0155431
Tmtc1	transmembrane and tetratricopeptide repeat containing 1	ENSMUSG00000030306	715.755	507.858	-0.495039	0.000109527	0.0028384
Timp4	tissue inhibitor of metalloproteinase 4	ENSMUSG00000030317	335.454	462.407	0.463046	0.00226482	0.0293959
Zik1	zinc finger protein interacting with K protein 1	ENSMUSG00000030393	2779.26	1839.99	-0.594999	4.3122e-07	2.93784e-05
Ckm	creatine kinase, muscle	ENSMUSG00000030399	365.467	3.26618	-6.80599	3.39219e-128	1.74059e-124
Rtn2	reticulon 2 (Z-band associated protein)	ENSMUSG00000030401	4564.46	5706.31	0.322116	0.00411762	0.0453882
Gipr	gastric inhibitory polypeptide receptor	ENSMUSG00000030406	172.752	105.94	-0.705449	0.000221435	0.00494368
Dmpk	dystrophia myotonica-protein kinase	ENSMUSG00000030409	1201.25	940.611	-0.352862	0.00345623	0.0399125
Pglyrp1	peptidoglycan recognition protein 1	ENSMUSG00000030413	105.263	199.994	0.925965	1.05754e-06	6.2016e-05
Tmem238	transmembrane protein 238	ENSMUSG00000030431	31.6932	61.8063	0.963582	0.00252833	0.032046
Herc2	hect (homologous to the E6-AP (UBE3A) carboxyl terminus) domain and RCC1 (CHC1)-like domain (RLD) 2	ENSMUSG00000030451	7358.85	5629.52	-0.386469	0.000562582	0.0101963
Psd3	pleckstrin and Sec7 domain containing 3	ENSMUSG00000030465	3104.13	1955.57	-0.666603	8.3584e-09	9.09294e-07
Csrp3	cysteine and glycine-rich protein 3	ENSMUSG00000030470	62.6715	9.5253	-2.71797	8.18799e-14	2.33411e-11
Zdhhc13	zinc finger, DHHC domain containing 13	ENSMUSG00000030471	682.204	443.333	-0.621811	2.86261e-06	0.000142838
Slc7a9	solute carrier family 7 (cationic amino acid transporter, y+ system), member 9	ENSMUSG00000030492	0.818884	9.49446	3.53536	0.00272184	0.0337076
Tjp1	tight junction protein 1	ENSMUSG00000030516	2005.78	1458.13	-0.460043	0.00010732	0.00279058
Chrna7	cholinergic receptor, nicotinic, alpha polypeptide 7	ENSMUSG00000030525	88.7915	31.567	-1.492	5.10235e-08	4.5193e-06
Hddc3	HD domain containing 3	ENSMUSG00000030532	636.348	1396.25	1.13367	2.74571e-23	1.96587e-20
Cib1	calcium and integrin binding 1 (calmyrin)	ENSMUSG00000030538	273.842	382.797	0.483235	0.00082809	0.0136586
Mesp2	mesoderm posterior 2	ENSMUSG00000030543	34.8521	74.8061	1.10191	0.000135782	0.00333891
Dpf1	D4, zinc and double PHD fingers family 1	ENSMUSG00000030584	4198.3	5280.51	0.33087	0.00289188	0.0352636
Psmd8	proteasome (prosome, macropain) 26S subunit, non-ATPase, 8	ENSMUSG00000030591	4314.2	5389.42	0.321039	0.00404916	0.0447779
Mfge8	milk fat globule-EGF factor 8 protein	ENSMUSG00000030605	6266.74	8442.81	0.430008	5.56009e-05	0.00166752
Mrps11	mitochondrial ribosomal protein S11	ENSMUSG00000030611	715.47	936.118	0.387799	0.0027066	0.0336272
Tmem126a	transmembrane protein 126A	ENSMUSG00000030615	829.057	1060.85	0.355684	0.0041876	0.0459457
Sh3gl3	SH3-domain GRB2-like 3	ENSMUSG00000030638	2470.35	3296.8	0.416347	0.000165675	0.00390256
Rab30	RAB30, member RAS oncogene family	ENSMUSG00000030643	1856.24	1342.61	-0.467341	8.1978e-05	0.00224742
Smg1	SMG1 homolog, phosphatidylinositol 3-kinase-related kinase (C. elegans)	ENSMUSG00000030655	4020.18	2728.34	-0.55924	8.32493e-07	5.05877e-05
Pik3c2a	phosphatidylinositol 3-kinase, C2 domain containing, alpha polypeptide	ENSMUSG00000030660	696.417	470.576	-0.565523	2.03809e-05	0.000737035
Mylpf	myosin light chain, phosphorylatable, fast skeletal muscle	ENSMUSG00000030672	630.608	26.9576	-4.54798	7.00811e-134	4.31517e-130
Stard10	START domain containing 10	ENSMUSG00000030688	433.99	607.064	0.484186	0.000541559	0.00992439
Aldoa	aldolase A, fructose-bisphosphate	ENSMUSG00000030695	9572.88	12769.5	0.415682	0.000242556	0.00528491
Plekhb1	pleckstrin homology domain containing, family B (evectins) member 1	ENSMUSG00000030701	998.061	1486.86	0.575072	4.29785e-07	2.93784e-05
Dnajb13	DnaJ (Hsp40) related, subfamily B, member 13	ENSMUSG00000030708	265.538	368.849	0.474116	0.000605263	0.0107899
Atp2a1	ATPase, Ca++ transporting, cardiac muscle, fast twitch 1	ENSMUSG00000030730	193.829	5.33909	-5.18205	5.93531e-66	1.14207e-62
Rps3	ribosomal protein S3	ENSMUSG00000030744	13722.9	17993.8	0.390915	0.000551675	0.0100384
Zkscan2	zinc finger with KRAB and SCAN domains 2	ENSMUSG00000030757	3140.87	2476.16	-0.343057	0.00322974	0.0380828
Far1	fatty acyl CoA reductase 1	ENSMUSG00000030759	2379.49	1612.98	-0.56092	1.34267e-06	7.52786e-05
Myo7a	myosin VIIA	ENSMUSG00000030761	1752.01	1049.63	-0.739138	6.17675e-13	1.5716e-10
Dkk3	dickkopf homolog 3 (Xenopus laevis)	ENSMUSG00000030772	1397.92	2355.53	0.752772	8.17142e-12	1.78421e-09
Rbbp6	retinoblastoma binding protein 6	ENSMUSG00000030779	4228.87	3374.35	-0.325662	0.00366068	0.0415872
Dkkl1	dickkopf-like 1	ENSMUSG00000030792	101.204	162.645	0.684457	0.000532841	0.00979964
Lamtor1	late endosomal/lysosomal adaptor, MAPK and MTOR activator 1	ENSMUSG00000030842	1655.89	2219.01	0.42231	0.000263118	0.00562934
Vwa3a	von Willebrand factor A domain containing 3A	ENSMUSG00000030889	771.529	559.935	-0.462462	0.000297101	0.00620577
Lhpp	phospholysine phosphohistidine inorganic pyrophosphate phosphatase	ENSMUSG00000030946	1338.11	1749.03	0.386352	0.00121745	0.0183284
Ctbp2	C-terminal binding protein 2	ENSMUSG00000030970	1303.82	983.53	-0.406699	0.00137591	0.0201236
Dhx32	DEAH (Asp-Glu-Ala-His) box polypeptide 32	ENSMUSG00000030986	1119.65	802.492	-0.480491	7.95252e-05	0.00219977
Usp9x	ubiquitin specific peptidase 9, X chromosome	ENSMUSG00000031010	3323.14	1811.47	-0.875389	3.08354e-14	9.31741e-12
Tub	tubby candidate gene	ENSMUSG00000031028	18513.1	13120.2	-0.496762	3.77442e-06	0.000179881
Eif3f	eukaryotic translation initiation factor 3, subunit F	ENSMUSG00000031029	6951.01	8945.51	0.363942	0.000977352	0.0155422
Ndufb11	NADH dehydrogenase (ubiquinone) 1 beta subcomplex, 11	ENSMUSG00000031059	2138.36	2826.76	0.402644	0.000572888	0.0103232
Glrx3	glutaredoxin 3	ENSMUSG00000031068	1092.51	1422.15	0.380429	0.00140695	0.020432
Ano1	anoctamin 1, calcium activated chloride channel	ENSMUSG00000031075	214.022	152.349	-0.490384	0.0029044	0.0353754
Dock11	dedicator of cytokinesis 11	ENSMUSG00000031093	1303.94	898.267	-0.537666	8.36726e-06	0.000348583
Cul4b	cullin 4B	ENSMUSG00000031095	1578.42	1208.7	-0.385023	0.00138691	0.0202268
Tnni2	troponin I, skeletal, fast 2	ENSMUSG00000031097	184.422	6.2306	-4.8875	5.60221e-61	1.01456e-57
Fgf13	fibroblast growth factor 13	ENSMUSG00000031137	2872.35	2234.69	-0.362156	0.00169899	0.0236277
Ccdc22	coiled-coil domain containing 22	ENSMUSG00000031143	132.689	189.689	0.515587	0.00384206	0.043055
Syp	synaptophysin	ENSMUSG00000031144	16888.3	21549.8	0.351649	0.00202263	0.0270155
Timm17b	translocase of inner mitochondrial membrane 17b	ENSMUSG00000031158	1420.1	1884.35	0.40808	0.000618233	0.0109451
Rbm3	RNA binding motif protein 3	ENSMUSG00000031167	1147.61	796.939	-0.526088	1.93045e-05	0.000702514
Ebp	phenylalkylamine Ca2+ antagonist (emopamil) binding protein	ENSMUSG00000031168	408.058	559.683	0.455837	0.00084787	0.0138922
Aff2	AF4/FMR2 family, member 2	ENSMUSG00000031189	425.825	205.294	-1.05257	9.14922e-12	1.96977e-09
Mtcp1	mature T cell proliferation 1	ENSMUSG00000031200	128.611	69.0981	-0.896292	4.1081e-05	0.00131746
Gpr165	G protein-coupled receptor 165	ENSMUSG00000031210	557.357	344.132	-0.695641	4.32274e-07	2.93784e-05
Pgr15l	G protein-coupled receptor 15-like	ENSMUSG00000031212	172.436	120.304	-0.51938	0.00291919	0.0354529
Atrx	alpha thalassemia/mental retardation syndrome X-linked homolog (human)	ENSMUSG00000031229	10565	7846.29	-0.429206	0.000137018	0.00335858
Magt1	magnesium transporter 1	ENSMUSG00000031232	733.684	568.89	-0.36701	0.00374598	0.04226
Itm2a	integral membrane protein 2A	ENSMUSG00000031239	936.646	671.341	-0.480458	6.5768e-05	0.00191561
Sh3bgrl	SH3-binding domain glutamic acid-rich protein like	ENSMUSG00000031246	6745.15	5257.01	-0.35961	0.00184754	0.0252576
Pak3	p21 protein (Cdc42/Rac)-activated kinase 3	ENSMUSG00000031284	10838.3	8380.39	-0.371056	0.000697524	0.0119171
Dcx	doublecortin	ENSMUSG00000031285	29602.6	23505.5	-0.332725	0.00392512	0.043736
Lrch2	leucine-rich repeats and calponin homology (CH) domain containing 2	ENSMUSG00000031290	2555.46	1755.22	-0.541931	3.85965e-06	0.000183657
Nlgn3	neuroligin 3	ENSMUSG00000031302	3938.37	5010.93	0.34748	0.00160497	0.0225984
Rps6ka3	ribosomal protein S6 kinase polypeptide 3	ENSMUSG00000031309	1133.53	802.927	-0.497481	5.70974e-05	0.00170832
Itgb1bp2	integrin beta 1 binding protein 2	ENSMUSG00000031312	114.616	41.221	-1.47536	5.88857e-10	8.55148e-08
Taf1	TAF1 RNA polymerase II, TATA box binding protein (TBP)-associated factor	ENSMUSG00000031314	2373.17	1870.18	-0.343633	0.00373864	0.0422211
Mtm1	X-linked myotubular myopathy gene 1	ENSMUSG00000031337	147.672	64.8425	-1.18738	3.37318e-08	3.14698e-06
Gpm6b	glycoprotein m6b	ENSMUSG00000031342	9968.57	7706.05	-0.371394	0.00105133	0.0164051
Hccs	holocytochrome c synthetase	ENSMUSG00000031352	741.793	567.227	-0.387089	0.00339021	0.0393718
Amelx	amelogenin, X-linked	ENSMUSG00000031354	22.3562	1.16765	-4.25899	1.26468e-09	1.72282e-07
Arhgap6	Rho GTPase activating protein 6	ENSMUSG00000031355	204.418	131.426	-0.637274	0.000479128	0.00900189
Ap1s2	adaptor-related protein complex 1, sigma 2 subunit	ENSMUSG00000031367	6281.44	7722.13	0.297902	0.00362662	0.0412917
Dkc1	dyskeratosis congenita 1, dyskerin	ENSMUSG00000031403	540.668	389.721	-0.472301	0.000689059	0.0118223
Rbm41	RNA binding motif protein 41	ENSMUSG00000031433	123.017	45.4906	-1.43522	2.72237e-09	3.33919e-07
Atp11a	ATPase, class VI, type 11A	ENSMUSG00000031441	3525.38	2580.87	-0.449924	4.74927e-05	0.00146784
Cul4a	cullin 4A	ENSMUSG00000031446	2169.37	1720.25	-0.334651	0.00454973	0.048908
Myom2	myomesin 2	ENSMUSG00000031461	53.1444	11.2481	-2.24023	1.99832e-09	2.59587e-07
Ankrd10	ankyrin repeat domain 10	ENSMUSG00000031508	3258.46	2578.01	-0.337934	0.0027414	0.0338817
Gpm6a	glycoprotein m6a	ENSMUSG00000031517	29062.4	22044.9	-0.398709	0.00038211	0.00757504
Tnks	tankyrase, TRF1-interacting ankyrin-related ADP-ribose polymerase	ENSMUSG00000031529	4149.1	2573.7	-0.688954	1.21103e-09	1.66446e-07
Dusp4	dual specificity phosphatase 4	ENSMUSG00000031530	1653.71	1211.97	-0.448353	0.000243904	0.00530677
Kat6a	K(lysine) acetyltransferase 6A	ENSMUSG00000031540	4271.44	3232.31	-0.402155	0.000437317	0.00844648
Adam9	a disintegrin and metallopeptidase domain 9 (meltrin gamma)	ENSMUSG00000031555	732.447	513.376	-0.512707	7.71804e-05	0.00216007
Slit2	slit homolog 2 (Drosophila)	ENSMUSG00000031558	2758.19	1952.85	-0.498142	3.0941e-06	0.000152657
Tenm3	teneurin transmembrane protein 3	ENSMUSG00000031561	1758.21	1144.46	-0.619443	3.76814e-07	2.63658e-05
Asah1	N-acylsphingosine amidohydrolase 1	ENSMUSG00000031591	1133.52	774.493	-0.549482	5.14302e-06	0.000232167
Pcm1	pericentriolar material 1	ENSMUSG00000031592	5572.88	4187.59	-0.412303	0.000289072	0.00605831
Klhl2	kelch-like 2, Mayven	ENSMUSG00000031605	1932.38	1498.41	-0.366948	0.00208781	0.0277057
Galnt7	UDP-N-acetyl-alpha-D-galactosamine: polypeptide N-acetylgalactosaminyltransferase 7	ENSMUSG00000031608	332.24	228.694	-0.538808	0.00070696	0.0120183
Scrg1	scrapie responsive gene 1	ENSMUSG00000031610	414.994	563.759	0.441987	0.00204324	0.0272317
Tmem184c	transmembrane protein 184C	ENSMUSG00000031617	1230.56	859.978	-0.516937	2.64267e-05	0.00091313
Sorbs2	sorbin and SH3 domain containing 2	ENSMUSG00000031626	2981.45	2254.91	-0.402943	0.000491982	0.00919093
Pdlim3	PDZ and LIM domain 3	ENSMUSG00000031636	154.819	247.483	0.676751	2.82458e-05	0.000966225
Nek1	NIMA (never in mitosis gene a)-related expressed kinase 1	ENSMUSG00000031644	1693.29	1279.38	-0.404392	0.0009517	0.0152366
Cbln1	cerebellin 1 precursor protein	ENSMUSG00000031654	2258.77	3431.34	0.603235	2.97868e-08	2.83039e-06
Got2	glutamate oxaloacetate transaminase 2, mitochondrial	ENSMUSG00000031672	2509.35	3189.83	0.346163	0.00291171	0.0353991
Cdh11	cadherin 11	ENSMUSG00000031673	1650.02	1284.26	-0.361551	0.00308778	0.0367992
Vps35	vacuolar protein sorting 35	ENSMUSG00000031696	5776.46	4528.95	-0.351009	0.00179453	0.0247085
Tecr	trans-2,3-enoyl-CoA reductase	ENSMUSG00000031708	12046	15629.6	0.375726	0.000866429	0.014143
Phlpp2	PH domain and leucine rich repeat protein phosphatase 2	ENSMUSG00000031732	1517.62	1111.41	-0.449424	0.000169968	0.00398234
Mt3	metallothionein 3	ENSMUSG00000031760	1909.16	2820.77	0.563148	2.32268e-06	0.000119181
Mt1	metallothionein 1	ENSMUSG00000031765	554.466	817.511	0.560141	4.17405e-05	0.00133305
Cox4i1	cytochrome c oxidase subunit IV isoform 1	ENSMUSG00000031818	8622.51	11907.6	0.465704	3.33351e-05	0.00110472
Gse1	genetic suppressor element 1	ENSMUSG00000031822	4280.63	3407.49	-0.329114	0.00179775	0.0247308
Cotl1	coactosin-like 1 (Dictyostelium)	ENSMUSG00000031827	5721.82	7306.45	0.352698	0.00276219	0.0340567
Rab3a	RAB3A, member RAS oncogene family	ENSMUSG00000031840	9804.71	12280.4	0.324815	0.00397853	0.0441872
Lsm4	LSM4 homolog, U6 small nuclear RNA associated (S. cerevisiae)	ENSMUSG00000031848	960.807	1259.71	0.390773	0.0023303	0.0300359
Ntpcr	nucleoside-triphosphatase, cancer-related	ENSMUSG00000031851	411.921	556.405	0.433768	0.001821	0.0249893
Pgr	progesterone receptor	ENSMUSG00000031870	188.454	126.703	-0.572761	0.00203113	0.0271055
Fam96b	family with sequence similarity 96, member B	ENSMUSG00000031879	878.402	1200.14	0.450249	0.000343361	0.0069684
Psmb10	proteasome (prosome, macropain) subunit, beta type 10	ENSMUSG00000031897	607.887	901.067	0.567832	1.17683e-05	0.000463907
Cep57	centrosomal protein 57	ENSMUSG00000031922	850.76	617.959	-0.46124	0.000408211	0.00799214
Acta1	actin, alpha 1, skeletal muscle	ENSMUSG00000031972	1713.99	305.242	-2.48934	2.60526e-87	6.68401e-84
Urb2	URB2 ribosome biogenesis 2 homolog (S. cerevisiae)	ENSMUSG00000031976	460.462	318.128	-0.533474	0.00017432	0.00406219
Agt	angiotensinogen (serpin peptidase inhibitor, clade A, member 8)	ENSMUSG00000031980	205.898	356.464	0.791824	3.66501e-07	2.57613e-05
Sprtn	SprT-like N-terminal domain	ENSMUSG00000031986	233.969	159.089	-0.556481	0.001101	0.0170248
Thy1	thymus cell antigen 1, theta	ENSMUSG00000032011	430.873	766.864	0.831708	2.0879e-09	2.68955e-07
Sc5d	sterol-C5-desaturase (fungal ERG3, delta-5-desaturase) homolog (S. cerevisae)	ENSMUSG00000032018	1471.4	1092.87	-0.429069	0.000486836	0.00912248
Abhd12	abhydrolase domain containing 12	ENSMUSG00000032046	2846.08	3747.07	0.39679	0.000450018	0.00861076
Plet1	placenta expressed transcript 1	ENSMUSG00000032068	10.704	95.4399	3.15644	6.21586e-19	3.18946e-16
Apoa4	apolipoprotein A-IV	ENSMUSG00000032080	0.310053	244.303	9.62194	9.32902e-89	2.61102e-85
Apoa1	apolipoprotein A-I	ENSMUSG00000032083	34.8528	1082.56	4.95703	5.79708e-156	4.46187e-152
Dscaml1	Down syndrome cell adhesion molecule like 1	ENSMUSG00000032087	1427.68	1134.91	-0.331094	0.00458614	0.0491844
Mpzl2	myelin protein zero-like 2	ENSMUSG00000032092	45.0229	19.6094	-1.19911	0.000609296	0.010843
Nlrx1	NLR family member X1	ENSMUSG00000032109	186.618	298.947	0.679803	7.69616e-05	0.00215597
Hinfp	histone H4 transcription factor	ENSMUSG00000032119	402.35	277.867	-0.534059	0.000258319	0.00554207
Robo3	roundabout homolog 3 (Drosophila)	ENSMUSG00000032128	154.432	71.0696	-1.11966	9.79702e-08	8.06473e-06
Pin1	protein (peptidyl-prolyl cis/trans isomerase) NIMA-interacting 1	ENSMUSG00000032171	2104.48	2697.83	0.358336	0.00259048	0.0325922
Tmed1	transmembrane emp24 domain containing 1	ENSMUSG00000032180	800.476	1049.4	0.390641	0.00214474	0.0282767
Nedd4	neural precursor cell expressed, developmentally down-regulated 4	ENSMUSG00000032216	23738.7	15670.5	-0.59919	3.06214e-08	2.883e-06
Tcf12	transcription factor 12	ENSMUSG00000032228	1892.48	1228.42	-0.623468	9.38183e-08	7.7854e-06
Rora	RAR-related orphan receptor alpha	ENSMUSG00000032238	514.331	344.71	-0.577314	3.33021e-05	0.00110472
Glce	glucuronyl C5-epimerase	ENSMUSG00000032252	1123.89	856.81	-0.391456	0.00193757	0.0262092
Phip	pleckstrin homology domain interacting protein	ENSMUSG00000032253	2316.83	1394.56	-0.732347	5.41105e-10	7.93285e-08
Lca5	Leber congenital amaurosis 5 (human)	ENSMUSG00000032258	499.968	209.004	-1.2583	2.86793e-17	1.24359e-14
Nnmt	nicotinamide N-methyltransferase	ENSMUSG00000032271	62.5493	137.135	1.13253	2.14875e-07	1.59792e-05
Ireb2	iron responsive element binding protein 2	ENSMUSG00000032293	4544.5	3232.45	-0.491495	1.82643e-05	0.000675035
Pkm	pyruvate kinase, muscle	ENSMUSG00000032294	11650.9	14656.7	0.331114	0.00289215	0.0352636
Cyp11a1	cytochrome P450, family 11, subfamily a, polypeptide 1	ENSMUSG00000032323	16.1684	65.9283	2.02772	4.22723e-08	3.83905e-06
Tmem30a	transmembrane protein 30A	ENSMUSG00000032328	6151.47	4574.73	-0.427246	0.000146314	0.003533
Cox7a2	cytochrome c oxidase subunit VIIa 2	ENSMUSG00000032330	4169.86	5943.67	0.511354	6.41152e-06	0.000277235
Col12a1	collagen, type XII, alpha 1	ENSMUSG00000032332	356.519	185.081	-0.945824	2.40801e-10	3.86122e-08
Hcn4	hyperpolarization-activated, cyclic nucleotide-gated K+ 4	ENSMUSG00000032338	1029.05	754.051	-0.448574	0.000312129	0.0064407
Gsta4	glutathione S-transferase, alpha 4	ENSMUSG00000032348	236.809	399.009	0.752695	5.04983e-07	3.35786e-05
Gclc	glutamate-cysteine ligase, catalytic subunit	ENSMUSG00000032350	1318.19	977.98	-0.430683	0.000284814	0.00599355
Tmed3	transmembrane emp24 domain containing 3	ENSMUSG00000032353	955.683	1258.92	0.397588	0.00135364	0.0198545
Hcrtr2	hypocretin (orexin) receptor 2	ENSMUSG00000032360	104.632	62.0509	-0.7538	0.00152593	0.0218405
Adamts7	a disintegrin-like and metallopeptidase (reprolysin type) with thrombospondin type 1 motif, 7	ENSMUSG00000032363	704.622	537.387	-0.390887	0.0018868	0.0256576
Plod2	procollagen lysine, 2-oxoglutarate 5-dioxygenase 2	ENSMUSG00000032374	599.699	390.686	-0.61823	4.35023e-06	0.00020211
Ppib	peptidylprolyl isomerase B	ENSMUSG00000032383	4311.49	5512.22	0.354448	0.00196785	0.0264551
Snapc5	small nuclear RNA activating complex, polypeptide 5	ENSMUSG00000032398	446.062	583.552	0.387617	0.00385802	0.0431602
Rpl4	ribosomal protein L4	ENSMUSG00000032399	18768.8	23660.3	0.334138	0.00241416	0.0308529
U2surp	U2 snRNP-associated SURP domain containing	ENSMUSG00000032407	3566.23	2806.62	-0.345564	0.00281033	0.0345193
Xrn1	5'-3' exoribonuclease 1	ENSMUSG00000032410	2749.17	1943.77	-0.500137	1.38114e-05	0.0005345
Rasa2	RAS p21 protein activator 2	ENSMUSG00000032413	972.624	595.276	-0.708323	2.30012e-08	2.28551e-06
Rpsa	ribosomal protein SA	ENSMUSG00000032518	5661.41	7530.77	0.411635	0.000240049	0.00525259
Nktr	natural killer tumor recognition sequence	ENSMUSG00000032525	4727.12	2829.73	-0.740297	3.31579e-11	6.18687e-09
Deb1	differentially expressed in B16F10 1	ENSMUSG00000032526	551.547	750.173	0.443738	0.000923907	0.0149001
Slco2a1	solute carrier organic anion transporter family, member 2a1	ENSMUSG00000032548	201.997	285.544	0.499379	0.00304494	0.0363774
Srprb	signal recognition particle receptor, B subunit	ENSMUSG00000032553	1295.2	1651.89	0.350934	0.00350789	0.0402975
Trf	transferrin	ENSMUSG00000032554	66.1392	201.002	1.60363	8.62676e-13	2.12474e-10
Topbp1	topoisomerase (DNA) II binding protein 1	ENSMUSG00000032555	780.993	595.042	-0.392317	0.00313623	0.0372224
Nphp3	nephronophthisis 3 (adolescent)	ENSMUSG00000032558	376.759	248.812	-0.598587	6.93115e-05	0.00200178
Dnajc13	DnaJ (Hsp40) homolog, subfamily C, member 13	ENSMUSG00000032560	2111.57	1416.65	-0.575834	9.86327e-07	5.86058e-05
Manf	mesencephalic astrocyte-derived neurotrophic factor	ENSMUSG00000032575	1918.61	2453.15	0.354576	0.00321338	0.0379364
Traip	TRAF-interacting protein	ENSMUSG00000032586	483.67	705.963	0.54557	1.45975e-05	0.000560364
Srek1	splicing regulatory glutamine/lysine-rich protein 1	ENSMUSG00000032621	2638.63	1980.16	-0.414174	0.000319848	0.00658232
Exd2	exonuclease 3'-5' domain containing 2	ENSMUSG00000032705	1237.82	811.333	-0.609436	6.30188e-07	4.00859e-05
2810474O19Rik	RIKEN cDNA 2810474O19 gene	ENSMUSG00000032712	768.61	566.754	-0.439529	0.000814564	0.0134755
Ccdc88a	coiled coil domain containing 88A	ENSMUSG00000032740	4541.2	3250.81	-0.482271	2.75317e-05	0.000944949
Gng11	guanine nucleotide binding protein (G protein), gamma 11	ENSMUSG00000032766	174.994	270.446	0.628038	0.000304584	0.00632314
Cntrob	centrobin, centrosomal BRCA2 interacting protein	ENSMUSG00000032782	995.843	739.968	-0.428456	0.000531428	0.00977949
Igdcc4	immunoglobulin superfamily, DCC subclass, member 4	ENSMUSG00000032816	1912.27	1478.77	-0.370888	0.00163136	0.0228918
Ppp1r9a	protein phosphatase 1, regulatory (inhibitor) subunit 9A	ENSMUSG00000032827	6404.6	5008.04	-0.354863	0.00218765	0.0286945
Trpc1	transient receptor potential cation channel, subfamily C, member 1	ENSMUSG00000032839	518.46	374.909	-0.467691	0.00112485	0.0173067
Prr5l	proline rich 5 like	ENSMUSG00000032841	68.5285	115.705	0.755671	0.000485936	0.00911114
Zswim6	zinc finger SWIM-type containing 6	ENSMUSG00000032846	726.967	481.385	-0.5947	9.1291e-06	0.000376313
Ugt8a	UDP galactosyltransferase 8A	ENSMUSG00000032854	184.932	115.806	-0.675281	0.000477601	0.00898223
Pkd1	polycystic kidney disease 1 homolog	ENSMUSG00000032855	4605.97	3554.84	-0.373719	0.000610047	0.0108501
Pebp1	phosphatidylethanolamine binding protein 1	ENSMUSG00000032959	4016.77	5114.53	0.348567	0.00233814	0.0300812
Mycbp2	MYC binding protein 2	ENSMUSG00000033004	9682.83	6621.21	-0.548333	7.54991e-07	4.67685e-05
Trim33	tripartite motif-containing 33	ENSMUSG00000033014	3351.58	2439.77	-0.458094	7.25545e-05	0.00206827
Polr2f	polymerase (RNA) II (DNA directed) polypeptide F	ENSMUSG00000033020	1403.13	2016.25	0.52303	1.99141e-05	0.000721425
C330027C09Rik	RIKEN cDNA C330027C09 gene	ENSMUSG00000033031	208.317	129.398	-0.686962	0.000141671	0.00344063
Dhrs7c	dehydrogenase/reductase (SDR family) member 7C	ENSMUSG00000033044	11.9677	0.818591	-3.86986	6.14684e-05	0.00181441
Npat	nuclear protein in the AT region	ENSMUSG00000033054	674.258	479.381	-0.492127	0.000254815	0.00548217
Resp18	regulated endocrine-specific protein 18	ENSMUSG00000033061	4630.71	6027.52	0.38033	0.000849945	0.0139188
Cdc14b	CDC14 cell division cycle 14B	ENSMUSG00000033102	117.942	75.0648	-0.651864	0.00338563	0.0393334
3830406C13Rik	RIKEN cDNA 3830406C13 gene	ENSMUSG00000033111	704.351	965.562	0.455075	0.000112904	0.00289664
Mzt1	mitotic spindle organizing protein 1	ENSMUSG00000033186	2220.65	1400.75	-0.664784	1.5337e-08	1.56351e-06
Mamdc2	MAM domain containing 2	ENSMUSG00000033207	194.451	106.996	-0.861854	8.14958e-06	0.000340436
S100b	S100 protein, beta polypeptide, neural	ENSMUSG00000033208	40.9004	89.5246	1.13017	2.8997e-05	0.000984269
Ttll4	tubulin tyrosine ligase-like family, member 4	ENSMUSG00000033257	1551.05	1088.02	-0.511537	2.24593e-05	0.000799371
Wdr3	WD repeat domain 3	ENSMUSG00000033285	954.109	734.344	-0.377698	0.00294043	0.0356405
Lpp	LIM domain containing preferred translocation partner in lipoma	ENSMUSG00000033306	389.798	242.976	-0.681912	4.70917e-06	0.000215425
Mif	macrophage migration inhibitory factor	ENSMUSG00000033307	1784.21	2494.99	0.483747	6.65465e-05	0.00192916
Rtp4	receptor transporter protein 4	ENSMUSG00000033355	26.0434	51.6607	0.98815	0.00303125	0.0362909
Atp6v0b	ATPase, H+ transporting, lysosomal V0 subunit B	ENSMUSG00000033379	6419.13	8280.75	0.367382	0.00123478	0.0185441
Trappc8	trafficking protein particle complex 8	ENSMUSG00000033382	1388.18	941.208	-0.560612	5.1665e-06	0.000232886
Ctdspl2	CTD (carboxy-terminal domain, RNA polymerase II, polypeptide A) small phosphatase like 2	ENSMUSG00000033411	814.159	605.894	-0.426245	0.00138972	0.0202581
Eri3	exoribonuclease 3	ENSMUSG00000033423	6453.06	8432.5	0.385978	0.000683248	0.0117581
Tagap	T cell activation Rho GTPase activating protein	ENSMUSG00000033450	241.075	326.042	0.435575	0.00290477	0.0353754
Zbtb1	zinc finger and BTB domain containing 1	ENSMUSG00000033454	395.02	263.938	-0.581727	0.000131346	0.00325578
Fan1	FANCD2/FANCI-associated nuclease 1	ENSMUSG00000033458	193.511	122.057	-0.664862	0.000263966	0.00564356
Armcx1	armadillo repeat containing, X-linked 1	ENSMUSG00000033460	1605	1213.46	-0.403454	0.000773905	0.0129279
Fndc3a	fibronectin type III domain containing 3A	ENSMUSG00000033487	3684.37	2139.81	-0.783936	4.66702e-12	1.07227e-09
Cdc14a	CDC14 cell division cycle 14A	ENSMUSG00000033502	241.076	158.536	-0.604681	0.000195087	0.00444743
Bai3	brain-specific angiogenesis inhibitor 3	ENSMUSG00000033569	2954.65	2174.71	-0.442163	0.000156693	0.00372805
Map3k13	mitogen-activated protein kinase kinase kinase 13	ENSMUSG00000033618	685.109	527.251	-0.377842	0.00423393	0.0463384
Pdpr	pyruvate dehydrogenase phosphatase regulatory subunit	ENSMUSG00000033624	473.526	259.653	-0.866856	3.75505e-09	4.41247e-07
Pik3c3	phosphoinositide-3-kinase, class 3	ENSMUSG00000033628	1190.74	919.284	-0.373271	0.0021321	0.0281358
Cep350	centrosomal protein 350	ENSMUSG00000033671	2276.38	1483.08	-0.618145	1.53312e-07	1.18296e-05
Gabrb3	gamma-aminobutyric acid (GABA) A receptor, subunit beta 3	ENSMUSG00000033676	8881.43	6808.45	-0.383466	0.000580368	0.0104271
1300017J02Rik	RIKEN cDNA 1300017J02 gene	ENSMUSG00000033688	2.0591	19.8771	3.27102	1.4081e-05	0.000543247
Stard9	START domain containing 9	ENSMUSG00000033705	642.423	450.984	-0.510447	0.000123423	0.00311206
Foxn3	forkhead box N3	ENSMUSG00000033713	208.593	124.508	-0.744455	4.35235e-05	0.00137856
Sfxn5	sideroflexin 5	ENSMUSG00000033720	2982.77	4290.19	0.524391	4.36095e-06	0.0002022
Spr	sepiapterin reductase	ENSMUSG00000033735	289.28	421.698	0.543748	0.00039832	0.00784084
Gadd45gip1	growth arrest and DNA-damage-inducible, gamma interacting protein 1	ENSMUSG00000033751	851.432	1136.32	0.416407	0.000782988	0.0130514
Calm4	calmodulin 4	ENSMUSG00000033765	9.37962	0.716769	-3.70995	0.00165923	0.0232089
Tubgcp5	tubulin, gamma complex associated protein 5	ENSMUSG00000033790	883.547	684.91	-0.367393	0.00439455	0.0476727
Atp7a	ATPase, Cu++ transporting, alpha polypeptide	ENSMUSG00000033792	201.914	91.5374	-1.14131	2.30598e-09	2.92157e-07
Fam208b	family with sequence similarity 208, member B	ENSMUSG00000033799	1297.51	654.262	-0.987807	2.54263e-15	8.89546e-13
Tpsb2	tryptase beta 2	ENSMUSG00000033825	58.3386	2.93902	-4.31104	8.23724e-22	5.63555e-19
Fgb	fibrinogen beta chain	ENSMUSG00000033831	0.272961	65.0588	7.8969	1.40303e-27	1.27045e-24
B3galt2	UDP-Gal:betaGlcNAc beta 1,3-galactosyltransferase, polypeptide 2	ENSMUSG00000033849	640.304	455.325	-0.491859	0.000408863	0.00799724
Fgg	fibrinogen gamma chain	ENSMUSG00000033860	1.33842	31.5057	4.55701	2.7342e-11	5.2942e-09
Klf9	Kruppel-like factor 9	ENSMUSG00000033863	169.214	108.949	-0.63519	0.00107597	0.0166965
Rbm46	RNA binding motif protein 46	ENSMUSG00000033882	20.9206	4.96524	-2.07499	0.000334776	0.00681663
Pxk	PX domain containing serine/threonine kinase	ENSMUSG00000033885	1430.33	1136.33	-0.331966	0.00447904	0.0483338
Ccp110	centriolar coiled coil protein 110	ENSMUSG00000033904	2148.63	1470.02	-0.547582	4.25808e-06	0.000198626
Ndufb7	NADH dehydrogenase (ubiquinone) 1 beta subcomplex, 7	ENSMUSG00000033938	2082.4	2819.37	0.437122	0.00022183	0.0049489
Brk1	BRICK1, SCAR/WAVE actin-nucleating complex subunit	ENSMUSG00000033940	3964.99	4987.02	0.330862	0.00360084	0.0411046
Mga	MAX gene associated	ENSMUSG00000033943	3093.82	2182.44	-0.503446	1.47919e-05	0.000566474
Aspm	asp (abnormal spindle)-like, microcephaly associated (Drosophila)	ENSMUSG00000033952	187.467	129.241	-0.536569	0.00312984	0.0371754
Zbtb41	zinc finger and BTB domain containing 41 homolog	ENSMUSG00000033964	3094.88	2295.51	-0.431072	0.000212254	0.00477817
Cdkl4	cyclin-dependent kinase-like 4	ENSMUSG00000033966	449.616	325.143	-0.467622	0.00082829	0.0136586
Zfp944	zinc finger protein 944	ENSMUSG00000033972	489.37	350.971	-0.479573	0.000627467	0.0110641
Gria2	glutamate receptor, ionotropic, AMPA2 (alpha 2)	ENSMUSG00000033981	11480.8	7784.46	-0.560554	4.33766e-07	2.94149e-05
Ttc37	tetratricopeptide repeat domain 37	ENSMUSG00000033991	627.586	406.585	-0.626257	3.64865e-06	0.000174971
Zfp551	zinc fingr protein 551	ENSMUSG00000034071	299.662	176.928	-0.760177	3.48048e-06	0.000168481
Golim4	golgi integral membrane protein 4	ENSMUSG00000034109	638.791	489.615	-0.383695	0.00391511	0.0436527
Tmed8	transmembrane emp24 domain containing 8	ENSMUSG00000034111	2319.95	1833.75	-0.339297	0.00383587	0.0430219
Ino80	INO80 homolog (S. cerevisiae)	ENSMUSG00000034154	1262.04	914.611	-0.46453	0.000128386	0.0032005
Bzrap1	benzodiazepine receptor associated protein 1	ENSMUSG00000034156	10754.4	7967.73	-0.43268	7.85518e-05	0.00218068
Lrrc58	leucine rich repeat containing 58	ENSMUSG00000034158	2908.23	1919.42	-0.599473	1.36587e-07	1.06729e-05
Ogt	O-linked N-acetylglucosamine (GlcNAc) transferase (UDP-N-acetylglucosamine:polypeptide-N-acetylglucosaminyl transferase)	ENSMUSG00000034160	9541.82	6596.89	-0.532479	1.58829e-06	8.61961e-05
Zfc3h1	zinc finger, C3H1-type containing	ENSMUSG00000034163	1573.25	1144.31	-0.459265	0.000138071	0.00337901
Lsm3	LSM3 homolog, U6 small nuclear RNA associated (S. cerevisiae)	ENSMUSG00000034192	513.601	703.057	0.452993	0.000636869	0.0112042
Efcab14	EF-hand calcium binding domain 14	ENSMUSG00000034210	839.52	602.424	-0.478786	0.000150293	0.00360646
Atm	ataxia telangiectasia mutated	ENSMUSG00000034218	368.146	218.244	-0.754335	1.25009e-06	7.12714e-05
Agpat1	1-acylglycerol-3-phosphate O-acyltransferase 1 (lysophosphatidic acid acyltransferase, alpha)	ENSMUSG00000034254	5514.93	7089.77	0.362397	0.00159794	0.0225565
Igsf9b	immunoglobulin superfamily, member 9B	ENSMUSG00000034275	329.187	174.507	-0.91562	1.19563e-08	1.24779e-06
Med13	mediator complex subunit 13	ENSMUSG00000034297	3132.49	2103.06	-0.57482	7.73268e-07	4.76132e-05
Ramp1	receptor (calcitonin) activity modifying protein 1	ENSMUSG00000034353	555.784	773.164	0.47625	0.000249254	0.00540054
Tulp4	tubby like protein 4	ENSMUSG00000034377	5529.21	3675.5	-0.589134	1.86721e-07	1.40552e-05
Gcsh	glycine cleavage system protein H (aminomethyl carrier)	ENSMUSG00000034424	1197.09	1518.91	0.343502	0.00396655	0.044122
Pkd2	polycystic kidney disease 2	ENSMUSG00000034462	1557.64	1056.1	-0.560612	2.23739e-06	0.000115964
Snx2	sorting nexin 2	ENSMUSG00000034484	1405.13	1063.82	-0.401443	0.000883093	0.0143547
Edil3	EGF-like repeats and discoidin I-like domains 3	ENSMUSG00000034488	2197.19	1473.59	-0.576326	1.08942e-06	6.31638e-05
Ice1	interactor of little elongation complex ELL subunit 1	ENSMUSG00000034525	5689.84	3736.34	-0.606764	7.05184e-08	6.0307e-06
Hdx	highly divergent homeobox	ENSMUSG00000034551	435.57	273.15	-0.67321	7.25523e-06	0.000307244
A230046K03Rik	RIKEN cDNA A230046K03 gene	ENSMUSG00000034560	987.28	645.878	-0.612198	1.39198e-06	7.75867e-05
Atp5h	ATP synthase, H+ transporting, mitochondrial F0 complex, subunit D	ENSMUSG00000034566	1553.56	2129.13	0.454688	0.000200887	0.00455764
Ptpn13	protein tyrosine phosphatase, non-receptor type 13	ENSMUSG00000034573	738.268	546.206	-0.434699	0.00104473	0.0163425
Myo5a	myosin VA	ENSMUSG00000034593	11805	9171.69	-0.364139	0.00103622	0.0162434
Mon2	MON2 homolog (yeast)	ENSMUSG00000034602	2570.66	1913.58	-0.425866	0.000259616	0.00556602
Zcchc11	zinc finger, CCHC domain containing 11	ENSMUSG00000034610	2048.22	1090.02	-0.910022	3.57541e-14	1.0687e-11
Zyg11b	zyg-ll family member B, cell cycle regulator	ENSMUSG00000034636	6891.24	4850.2	-0.50672	4.15419e-06	0.000194369
Tiparp	TCDD-inducible poly(ADP-ribose) polymerase	ENSMUSG00000034640	622.669	445.682	-0.48245	0.000385321	0.00762772
Ankrd12	ankyrin repeat domain 12	ENSMUSG00000034647	2334.67	1573.66	-0.5691	1.62536e-06	8.79435e-05
Lrrn1	leucine rich repeat protein 1, neuronal	ENSMUSG00000034648	1253.36	800.324	-0.647142	1.57954e-07	1.2127e-05
Ythdc2	YTH domain containing 2	ENSMUSG00000034653	567.268	314.658	-0.850244	1.98562e-09	2.59031e-07
Prr7	proline rich 7 (synaptic)	ENSMUSG00000034686	378.819	539.843	0.511032	0.000689283	0.0118223
Ttyh2	tweety homolog 2 (Drosophila)	ENSMUSG00000034714	1001.82	1390.46	0.472931	7.77586e-05	0.00216844
Tmx4	thioredoxin-related transmembrane protein 4	ENSMUSG00000034723	15609.3	12312.4	-0.342294	0.0018836	0.0256481
Dgkh	diacylglycerol kinase, eta	ENSMUSG00000034731	61.9427	25.5824	-1.27578	3.06582e-05	0.00102913
Pcdh11x	protocadherin 11 X-linked	ENSMUSG00000034755	2287.01	1638.61	-0.480986	3.401e-05	0.00112106
Sos2	son of sevenless homolog 2 (Drosophila)	ENSMUSG00000034801	1483.57	999.833	-0.569312	3.01848e-06	0.000149165
Nup54	nucleoporin 54	ENSMUSG00000034826	634.754	446.548	-0.507381	0.000176245	0.00409822
Tet3	tet methylcytosine dioxygenase 3	ENSMUSG00000034832	3419.28	2570.58	-0.411597	0.000341075	0.00693114
Fam214a	family with sequence similarity 214, member A	ENSMUSG00000034858	1135.73	832.881	-0.447439	0.000254604	0.00548147
Sncb	synuclein, beta	ENSMUSG00000034891	2445.69	3183.95	0.380575	0.00142212	0.0206037
Rps29	ribosomal protein S29	ENSMUSG00000034892	558.313	805.815	0.529374	4.64647e-05	0.00144935
Cog3	component of oligomeric golgi complex 3	ENSMUSG00000034893	1253.81	968.392	-0.372655	0.00248665	0.0315567
Mrpl54	mitochondrial ribosomal protein L54	ENSMUSG00000034932	779.822	1111.11	0.510782	6.17978e-05	0.00182064
Dopey1	dopey family member 1	ENSMUSG00000034973	2438.37	1882.81	-0.373025	0.00146211	0.0210739
Htr2a	5-hydroxytryptamine (serotonin) receptor 2A	ENSMUSG00000034997	50.4141	23.5501	-1.09809	0.000619861	0.0109613
Foxn2	forkhead box N2	ENSMUSG00000034998	425.462	281.578	-0.595495	9.55829e-05	0.00253817
Ncapd3	non-SMC condensin II complex, subunit D3	ENSMUSG00000035024	747.226	546.102	-0.452373	0.000628633	0.0110783
Anapc13	anaphase promoting complex subunit 13	ENSMUSG00000035048	647.646	888.053	0.45544	0.000423327	0.00821234
Mtmr9	myotubularin related protein 9	ENSMUSG00000035078	1848.4	1366	-0.436317	0.000219696	0.00490841
Secisbp2l	SECIS binding protein 2-like	ENSMUSG00000035093	2380.96	1800.82	-0.402889	0.000727415	0.0123049
Fam167a	family with sequence similarity 167, member A	ENSMUSG00000035095	2103.16	1569.74	-0.422034	0.000179142	0.00415932
Arhgap5	Rho GTPase activating protein 5	ENSMUSG00000035133	1214.52	620.464	-0.968965	1.80832e-14	5.73946e-12
Elmod2	ELMO/CED-12 domain containing 2	ENSMUSG00000035151	1618.65	1244.97	-0.378674	0.00172149	0.0238737
Ints6	integrator complex subunit 6	ENSMUSG00000035161	453.657	284.19	-0.674749	2.94815e-06	0.000146421
Zc3h12c	zinc finger CCCH type containing 12C	ENSMUSG00000035164	399.211	189.061	-1.0783	2.96731e-12	7.02728e-10
Heatr5a	HEAT repeat containing 5A	ENSMUSG00000035181	670.09	516.631	-0.375221	0.00424952	0.0464595
Ano4	anoctamin 4	ENSMUSG00000035189	330.276	233.905	-0.497751	0.00168633	0.0235452
Scai	suppressor of cancer cell invasion	ENSMUSG00000035236	2368.68	1461.57	-0.696563	4.37695e-09	5.08502e-07
Lcat	lecithin cholesterol acyltransferase	ENSMUSG00000035237	97.2809	160.489	0.722244	0.000235724	0.00517266
Hectd1	HECT domain containing 1	ENSMUSG00000035247	3497.08	2789.12	-0.326339	0.00441151	0.0477613
Pkig	protein kinase inhibitor, gamma	ENSMUSG00000035268	1601.94	2063.11	0.364995	0.00191417	0.025961
Vps13c	vacuolar protein sorting 13C (yeast)	ENSMUSG00000035284	683.13	296.136	-1.2059	8.36891e-18	3.84558e-15
G2e3	G2/M-phase specific E3 ubiquitin ligase	ENSMUSG00000035293	1227.54	760.752	-0.69027	2.9703e-08	2.83039e-06
Klf16	Kruppel-like factor 16	ENSMUSG00000035397	531.271	686.987	0.370835	0.00455319	0.048911
Sstr1	somatostatin receptor 1	ENSMUSG00000035431	195.029	101.413	-0.943444	5.63105e-07	3.66032e-05
Rcbtb1	regulator of chromosome condensation (RCC1) and BTB (POZ) domain containing protein 1	ENSMUSG00000035469	1902.93	1374.14	-0.469697	8.65004e-05	0.0023484
Fbxl21	F-box and leucine-rich repeat protein 21	ENSMUSG00000035509	125.55	75.5416	-0.732913	0.00041601	0.00810101
Tdrd7	tudor domain containing 7	ENSMUSG00000035517	1071.09	805.422	-0.411269	0.000514619	0.00953858
Pcdh17	protocadherin 17	ENSMUSG00000035566	11157.3	8820.87	-0.338992	0.00160303	0.0225969
Ankrd11	ankyrin repeat domain 11	ENSMUSG00000035569	4632.63	3486.48	-0.41006	0.000233726	0.00514349
Fam179b	family with sequence similarity 179, member B	ENSMUSG00000035614	953.112	607.757	-0.649151	2.6315e-07	1.92437e-05
Rsf1	remodeling and spacing factor 1	ENSMUSG00000035623	3007.57	2061.41	-0.544969	2.41206e-06	0.000123151
Ndufa3	NADH dehydrogenase (ubiquinone) 1 alpha subcomplex, 3	ENSMUSG00000035674	1815.2	2576.18	0.505104	1.91574e-05	0.000701306
Kcnc2	potassium voltage gated channel, Shaw-related subfamily, member 2	ENSMUSG00000035681	727.241	559.506	-0.378281	0.00398313	0.0442223
Thrsp	thyroid hormone responsive	ENSMUSG00000035686	55.9561	121.363	1.11696	1.70247e-06	9.17935e-05
Tmem161b	transmembrane protein 161B	ENSMUSG00000035762	554.074	344.628	-0.685038	8.6508e-07	5.21198e-05
Acta2	actin, alpha 2, smooth muscle, aorta	ENSMUSG00000035783	110.559	59.2622	-0.899631	2.42647e-05	0.000854852
Zdhhc17	zinc finger, DHHC domain containing 17	ENSMUSG00000035798	3071.91	2245.42	-0.452151	7.86657e-05	0.00218187
Lysmd3	LysM, putative peptidoglycan-binding, domain containing 3	ENSMUSG00000035840	261.116	153.729	-0.764303	4.50683e-06	0.000207402
Ids	iduronate 2-sulfatase	ENSMUSG00000035847	11457.7	8256.44	-0.472725	2.503e-05	0.000875679
3110052M02Rik	RIKEN cDNA 3110052M02 gene	ENSMUSG00000035868	401.006	283.136	-0.502126	0.00102774	0.0161847
Cox8a	cytochrome c oxidase subunit VIIIa	ENSMUSG00000035885	3166.43	4397.89	0.473952	5.45481e-05	0.00164483
Uba6	ubiquitin-like modifier activating enzyme 6	ENSMUSG00000035898	1056.86	746.113	-0.50232	7.20223e-05	0.00206073
Acss3	acyl-CoA synthetase short-chain family member 3	ENSMUSG00000035948	31.1345	11.5141	-1.43511	0.000501549	0.00934697
Dock4	dedicator of cytokinesis 4	ENSMUSG00000035954	914.15	467.359	-0.967899	1.54766e-13	4.24008e-11
Tdp2	tyrosyl-DNA phosphodiesterase 2	ENSMUSG00000035958	602.554	427.186	-0.496226	0.000308506	0.00637876
Ddx26b	DEAD/H (Asp-Glu-Ala-Asp/His) box polypeptide 26B	ENSMUSG00000035967	1421.69	1003.93	-0.501942	3.75985e-05	0.00122233
Fnip1	folliculin interacting protein 1	ENSMUSG00000035992	1165.15	709.568	-0.715498	7.73867e-09	8.50895e-07
Tmtc2	transmembrane and tetratricopeptide repeat containing 2	ENSMUSG00000036019	1073.67	725.564	-0.565381	4.5555e-06	0.000208705
Fam122b	family with sequence similarity 122, member B	ENSMUSG00000036022	236.926	153.142	-0.629573	0.000242343	0.005284
Prtg	protogenin homolog (Gallus gallus)	ENSMUSG00000036030	262.549	188.034	-0.481592	0.00139594	0.0203104
Slain2	SLAIN motif family, member 2	ENSMUSG00000036087	2088.12	1604.02	-0.380511	0.00159718	0.0225562
Fam178a	family with sequence similarity 178, member A	ENSMUSG00000036097	3219.39	2298.19	-0.486288	2.51741e-05	0.000878723
Ndufa13	NADH dehydrogenase (ubiquinone) 1 alpha subcomplex, 13	ENSMUSG00000036199	2418.45	3437.51	0.507278	1.52327e-05	0.000578975
Rif1	Rap1 interacting factor 1 homolog (yeast)	ENSMUSG00000036202	961.149	531.919	-0.853555	5.71198e-11	1.02839e-08
Pnpla8	patatin-like phospholipase domain containing 8	ENSMUSG00000036257	2700.66	2061.92	-0.389328	0.00082019	0.0135395
Fstl4	follistatin-like 4	ENSMUSG00000036264	317.256	202.897	-0.644901	4.70382e-05	0.00145984
Lrrk2	leucine-rich repeat kinase 2	ENSMUSG00000036273	119.298	70.0564	-0.767983	0.000510636	0.00949906
Ap5m1	adaptor-related protein complex 5, mu 1 subunit	ENSMUSG00000036291	282.242	176.528	-0.677037	4.16785e-05	0.00133246
BC031181	cDNA sequence BC031181	ENSMUSG00000036299	2551.1	3210.52	0.33169	0.00400021	0.044364
Gpr101	G protein-coupled receptor 101	ENSMUSG00000036357	744.496	474.075	-0.651148	4.6612e-07	3.12431e-05
Tmem258	transmembrane protein 258	ENSMUSG00000036372	1200.54	1662.19	0.469398	0.000112716	0.00289425
C530008M17Rik	RIKEN cDNA C530008M17 gene	ENSMUSG00000036377	7961.58	5694.22	-0.483556	1.11593e-05	0.000445029
Sec24a	Sec24 related gene family, member A (S. cerevisiae)	ENSMUSG00000036391	768.786	525.329	-0.54936	3.48976e-05	0.00114541
Ppp1r11	protein phosphatase 1, regulatory (inhibitor) subunit 11	ENSMUSG00000036398	1950.6	2598.62	0.413827	0.000489941	0.00916391
Cep135	centrosomal protein 135	ENSMUSG00000036403	374.308	264.635	-0.500223	0.000913737	0.0147593
Tbcc	tubulin-specific chaperone C	ENSMUSG00000036430	436.792	579.064	0.406775	0.00331272	0.0387495
Lum	lumican	ENSMUSG00000036446	91.7591	35.3678	-1.37542	2.51099e-09	3.14252e-07
2014-02-28	membrane-associated ring finger (C3HC4) 1	ENSMUSG00000036469	2997.28	2200.91	-0.445558	0.000133366	0.00328739
Tbc1d24	TBC1 domain family, member 24	ENSMUSG00000036473	4534.01	3639.58	-0.317016	0.00462145	0.0494889
Fam13b	family with sequence similarity 13, member B	ENSMUSG00000036501	2423.41	1593.39	-0.604941	1.31664e-07	1.03671e-05
Tmem255a	transmembrane protein 255A	ENSMUSG00000036502	2554.65	1863.45	-0.455151	5.89725e-05	0.00175759
Rnf13	ring finger protein 13	ENSMUSG00000036503	1391.56	1043.46	-0.415332	0.000441729	0.0085252
Cnot1	CCR4-NOT transcription complex, subunit 1	ENSMUSG00000036550	3657.97	2741.85	-0.415894	0.000272397	0.00578364
Fxyd7	FXYD domain-containing ion transport regulator 7	ENSMUSG00000036578	1272.39	2015.43	0.663547	5.0474e-08	4.49116e-06
Arhgap21	Rho GTPase activating protein 21	ENSMUSG00000036591	6051.44	4814.48	-0.329898	0.00378584	0.0426003
Nudt1	nudix (nucleoside diphosphate linked moiety X)-type motif 1	ENSMUSG00000036639	255.851	353.182	0.465109	0.00223456	0.0290644
Tmtc3	transmembrane and tetratricopeptide repeat containing 3	ENSMUSG00000036676	433.619	255.118	-0.765265	3.41861e-07	2.42509e-05
Cuedc2	CUE domain containing 2	ENSMUSG00000036748	4241.8	5463.74	0.365212	0.00129615	0.0192683
Cox6b1	cytochrome c oxidase, subunit VIb polypeptide 1	ENSMUSG00000036751	4848.11	6572.78	0.439083	0.000101329	0.00267261
Kcnk9	potassium channel, subfamily K, member 9	ENSMUSG00000036760	158.009	88.3826	-0.838174	1.88734e-05	0.000691823
Wdr44	WD repeat domain 44	ENSMUSG00000036769	295.606	180.542	-0.711345	1.77993e-05	0.000660225
Mbd5	methyl-CpG binding domain protein 5	ENSMUSG00000036792	1401.15	995.163	-0.493603	4.28969e-05	0.00136432
Fam135b	family with sequence similarity 135, member B	ENSMUSG00000036800	113.998	44.7615	-1.34868	7.29055e-08	6.18331e-06
Cnep1r1	CTD nuclear envelope phosphatase 1 regulatory subunit 1	ENSMUSG00000036810	931.437	689.612	-0.433674	0.000638498	0.0112247
Sun1	Sad1 and UNC84 domain containing 1	ENSMUSG00000036817	2149.95	1645.09	-0.386137	0.000883802	0.0143586
Topors	topoisomerase I binding, arginine/serine-rich	ENSMUSG00000036822	959.74	724.392	-0.405872	0.00170256	0.023643
Plch1	phospholipase C, eta 1	ENSMUSG00000036834	803.47	548.086	-0.551842	1.67875e-05	0.00062571
Mrpl41	mitochondrial ribosomal protein L41	ENSMUSG00000036850	1050.27	1349.72	0.361899	0.00334468	0.0390302
Wnt4	wingless-type MMTV integration site family, member 4	ENSMUSG00000036856	679.128	896.047	0.399892	0.00269781	0.0335315
Syde2	synapse defective 1, Rho GTPase, homolog 2 (C. elegans)	ENSMUSG00000036863	60.7155	31.5621	-0.943871	0.00171692	0.023821
Phkb	phosphorylase kinase beta	ENSMUSG00000036879	965.475	698.212	-0.467574	0.000338717	0.00688777
C1qa	complement component 1, q subcomponent, alpha polypeptide	ENSMUSG00000036887	218.113	322.324	0.563437	0.000843486	0.0138498
C1qc	complement component 1, q subcomponent, C chain	ENSMUSG00000036896	280.651	393.582	0.487886	0.00196248	0.0263958
C1qb	complement component 1, q subcomponent, beta polypeptide	ENSMUSG00000036905	327.678	463.685	0.500869	0.000955278	0.015278
C1ql2	complement component 1, q subcomponent-like 2	ENSMUSG00000036907	130.25	213.682	0.71418	0.000619181	0.0109556
Zfp280c	zinc finger protein 280C	ENSMUSG00000036916	620.317	348.076	-0.833603	2.39819e-09	3.02595e-07
Otud4	OTU domain containing 4	ENSMUSG00000036990	2538.53	1670.67	-0.603569	2.32981e-07	1.72009e-05
Frem2	Fras1 related extracellular matrix protein 2	ENSMUSG00000037016	1033.86	722.48	-0.517009	6.19694e-05	0.00182259
Prkcdbp	protein kinase C, delta binding protein	ENSMUSG00000037060	376.396	516.852	0.457501	0.00160374	0.0225969
Prr32	proline rich 32	ENSMUSG00000037086	14.387	0.30544	-5.55773	3.29089e-07	2.36169e-05
Setd7	SET domain containing (lysine methyltransferase) 7	ENSMUSG00000037111	1012.61	686.1	-0.561589	9.13067e-06	0.000376313
Sik2	salt inducible kinase 2	ENSMUSG00000037112	620.609	387.823	-0.678286	1.06775e-06	6.24959e-05
D15Ertd621e	DNA segment, Chr 15, ERATO Doi 621, expressed	ENSMUSG00000037119	2689.21	2077.38	-0.372416	0.00145425	0.021
Myom3	myomesin family, member 3	ENSMUSG00000037139	61.1087	28.2969	-1.11074	0.000228132	0.00505287
Ndufc1	NADH dehydrogenase (ubiquinone) 1, subcomplex unknown, 1	ENSMUSG00000037152	1000.27	1370.41	0.454216	0.000266442	0.00567732
Mycn	v-myc myelocytomatosis viral related oncogene, neuroblastoma derived (avian)	ENSMUSG00000037169	951.451	703.582	-0.43541	0.000460395	0.00872794
E330009J07Rik	RIKEN cDNA E330009J07 gene	ENSMUSG00000037172	984.926	730.319	-0.431489	0.000857015	0.0140196
Cyb561d2	cytochrome b-561 domain containing 2	ENSMUSG00000037190	648.032	866.467	0.41908	0.00131835	0.0194947
Hook3	hook homolog 3 (Drosophila)	ENSMUSG00000037234	3473.43	2409.87	-0.52741	3.55379e-06	0.000170954
Mex3c	mex3 homolog C (C. elegans)	ENSMUSG00000037253	1121.82	602.645	-0.896461	2.87302e-12	6.85672e-10
Itih2	inter-alpha trypsin inhibitor, heavy chain 2	ENSMUSG00000037254	4.20839	18.457	2.13283	0.00229697	0.0297005
Dzank1	double zinc ribbon and ankyrin repeat domains 1	ENSMUSG00000037259	3899.13	2720.25	-0.519413	3.22361e-06	0.000157532
Rsrp1	arginine/serine rich protein 1	ENSMUSG00000037266	8757.19	6911.91	-0.341383	0.00184648	0.0252544
4932438A13Rik	RIKEN cDNA 4932438A13 gene	ENSMUSG00000037270	3676.21	2670.01	-0.461377	7.18369e-05	0.00205734
Stag1	stromal antigen 1	ENSMUSG00000037286	2667.18	2081.34	-0.357806	0.00208684	0.0277057
Jade3	jade family PHD finger 3	ENSMUSG00000037315	656.09	456.097	-0.524552	0.000114742	0.00293471
Bbs7	Bardet-Biedl syndrome 7 (human)	ENSMUSG00000037325	743.119	558.677	-0.411578	0.00176148	0.0243187
Slc9a7	solute carrier family 9 (sodium/hydrogen exchanger), member 7	ENSMUSG00000037341	162.806	84.0744	-0.953415	2.03205e-06	0.000106759
Taf2	TAF2 RNA polymerase II, TATA box binding protein (TBP)-associated factor	ENSMUSG00000037343	1478.05	1131.79	-0.385089	0.00159473	0.0225533
Paqr7	progestin and adipoQ receptor family member VII	ENSMUSG00000037348	1381.61	1979.58	0.518846	6.83549e-06	0.000292661
Uvssa	UV stimulated scaffold protein A	ENSMUSG00000037355	609.428	417.363	-0.546154	8.36198e-05	0.00228346
Kdm6a	lysine (K)-specific demethylase 6A	ENSMUSG00000037369	1241.67	706.272	-0.813985	6.43875e-11	1.1525e-08
Rims2	regulating synaptic membrane exocytosis 2	ENSMUSG00000037386	1211.47	778.876	-0.637289	1.74323e-07	1.32189e-05
Rcor3	REST corepressor 3	ENSMUSG00000037395	1190.98	914.532	-0.381044	0.00208028	0.0276535
Atp11b	ATPase, class VI, type 11B	ENSMUSG00000037400	2964.94	2174.8	-0.447116	8.9785e-05	0.00241416
Dmxl1	Dmx-like 1	ENSMUSG00000037416	1059.35	665.727	-0.670174	1.88111e-07	1.41253e-05
NA	NA	ENSMUSG00000037438	618.707	857.593	0.471036	0.000275125	0.00583755
Cep85	centrosomal protein 85	ENSMUSG00000037443	542.211	409.208	-0.406021	0.00235596	0.0302221
Azin1	antizyme inhibitor 1	ENSMUSG00000037458	6189.73	4243.13	-0.544748	1.87623e-06	9.95925e-05
Thoc2	THO complex 2	ENSMUSG00000037475	2862.12	1902.04	-0.589531	4.16602e-07	2.86293e-05
Asxl2	additional sex combs like 2 (Drosophila)	ENSMUSG00000037486	695.876	413.091	-0.75237	2.07597e-08	2.08865e-06
Ubr5	ubiquitin protein ligase E3 component n-recognin 5	ENSMUSG00000037487	5671.6	4354.48	-0.381257	0.000842776	0.0138455
Cib2	calcium and integrin binding family member 2	ENSMUSG00000037493	2082.08	2692.22	0.370769	0.00151905	0.021757
Nenf	neuron derived neurotrophic factor	ENSMUSG00000037499	1480.62	1943.68	0.392591	0.00107475	0.016693
Rapgef6	Rap guanine nucleotide exchange factor (GEF) 6	ENSMUSG00000037533	2103.86	1476.36	-0.511	1.3101e-05	0.000510557
Shank2	SH3/ankyrin domain gene 2	ENSMUSG00000037541	4277.67	3346.89	-0.354003	0.00176099	0.0243187
H2-DMb2	histocompatibility 2, class II, locus Mb2	ENSMUSG00000037548	11.4568	27.3261	1.25408	0.00368435	0.0417944
LOC100862433	40S ribosomal protein S16-like	ENSMUSG00000037563	331.019	457.821	0.467868	0.0012042	0.0181669
Bclaf1	BCL2-associated transcription factor 1	ENSMUSG00000037608	6068.79	4744.79	-0.355066	0.00165476	0.0231674
Vps13b	vacuolar protein sorting 13B (yeast)	ENSMUSG00000037646	1087.05	780.765	-0.477454	0.000128158	0.0031974
Phc3	polyhomeotic-like 3 (Drosophila)	ENSMUSG00000037652	2138.42	1489	-0.522195	1.12266e-05	0.000446553
Rfx7	regulatory factor X, 7	ENSMUSG00000037674	3454.91	2677.69	-0.367658	0.00182142	0.0249893
Esyt3	extended synaptotagmin-like protein 3	ENSMUSG00000037681	220.775	148.171	-0.575315	0.000748478	0.0125783
Fam13a	family with sequence similarity 13, member A	ENSMUSG00000037709	819.034	623.605	-0.393291	0.00205135	0.0273161
Avp	arginine vasopressin	ENSMUSG00000037727	25.4163	487.41	4.26131	3.70388e-104	1.42539e-100
Mynn	myoneurin	ENSMUSG00000037730	871.795	675.94	-0.367094	0.00457524	0.0491096
Ptger2	prostaglandin E receptor 2 (subtype EP2)	ENSMUSG00000037759	57.0557	91.6696	0.684073	0.00453442	0.0487775
Apopt1	apoptogenic, mitochondrial 1	ENSMUSG00000037787	609.191	789.572	0.374176	0.00466469	0.0498133
N4bp2	NEDD4 binding protein 2	ENSMUSG00000037795	2681.99	1548.27	-0.792647	1.16396e-11	2.42128e-09
3110057O12Rik	RIKEN cDNA 3110057O12 gene	ENSMUSG00000037818	490.677	339.673	-0.530629	0.000180038	0.00417383
Jmjd1c	jumonji domain containing 1C	ENSMUSG00000037876	2287.6	1426.62	-0.681236	6.34101e-09	7.07321e-07
Wdr19	WD repeat domain 19	ENSMUSG00000037890	999.999	758.65	-0.398493	0.00127163	0.0189955
Rcor1	REST corepressor 1	ENSMUSG00000037896	1015.89	672.937	-0.594205	3.56798e-06	0.000171369
Ninj1	ninjurin 1	ENSMUSG00000037966	231.854	321.053	0.469597	0.00339405	0.0393866
Cramp1l	Crm, cramped-like (Drosophila)	ENSMUSG00000038002	1540.72	1130.39	-0.446782	0.000275705	0.0058418
Acer2	alkaline ceramidase 2	ENSMUSG00000038007	416.921	722.361	0.792946	7.45829e-10	1.07298e-07
Dennd4c	DENN/MADD domain containing 4C	ENSMUSG00000038024	142.244	67.1304	-1.08333	6.93048e-07	4.3456e-05
Gcc2	GRIP and coiled-coil domain containing 2	ENSMUSG00000038039	1591.29	1145.53	-0.474176	7.84222e-05	0.00217905
Cntnap5c	contactin associated protein-like 5C	ENSMUSG00000038048	51.5514	24.4251	-1.07765	0.00103529	0.0162371
Kmt2c	lysine (K)-specific methyltransferase 2C	ENSMUSG00000038056	3179.62	1747.46	-0.863594	7.76753e-14	2.23494e-11
Cdkn2aip	CDKN2A interacting protein	ENSMUSG00000038069	613.302	418.21	-0.552371	8.36634e-05	0.00228346
Cntln	centlein, centrosomal protein	ENSMUSG00000038070	600.707	436.439	-0.460881	0.00116374	0.0177599
Hspb2	heat shock protein 2	ENSMUSG00000038086	12.927	2.1346	-2.59835	0.000884577	0.0143637
Sbno1	sno, strawberry notch homolog 1 (Drosophila)	ENSMUSG00000038095	4623.77	3394.55	-0.445851	8.50365e-05	0.00231683
Cdon	cell adhesion molecule-related/down-regulated by oncogenes	ENSMUSG00000038119	588.156	412.138	-0.513073	0.000142563	0.00345327
Tbc1d32	TBC1 domain family, member 32	ENSMUSG00000038122	468.735	344.51	-0.444227	0.00195488	0.0263232
Ccdc50	coiled-coil domain containing 50	ENSMUSG00000038127	4894.54	3421.57	-0.516513	4.12872e-06	0.000193472
Stox2	storkhead box 2	ENSMUSG00000038143	9214.72	7273.25	-0.341339	0.00276096	0.0340551
NA	NA	ENSMUSG00000038152	53.4645	88.823	0.732353	0.00353933	0.0405981
Ttc39b	tetratricopeptide repeat domain 39B	ENSMUSG00000038172	623.65	448.18	-0.476659	0.000319358	0.00657665
Fam126b	family with sequence similarity 126, member B	ENSMUSG00000038174	768.698	473.154	-0.700107	1.43794e-07	1.11823e-05
Tapbpl	TAP binding protein-like	ENSMUSG00000038213	274.842	371.446	0.434548	0.0038673	0.0432326
Hrc	histidine rich calcium binding protein	ENSMUSG00000038239	36.1711	9.2984	-1.95978	3.92274e-06	0.000186085
Neurod2	neurogenic differentiation 2	ENSMUSG00000038255	7.37837	23.965	1.69955	0.000213919	0.00480373
Focad	focadhesin	ENSMUSG00000038368	898.923	697.731	-0.365525	0.00344401	0.0398462
Pcp4l1	Purkinje cell protein 4-like 1	ENSMUSG00000038370	176.257	276.572	0.649976	0.000100109	0.00264554
Sbf2	SET binding factor 2	ENSMUSG00000038371	4052.68	3201.02	-0.340346	0.0030421	0.0363589
Cdc40	cell division cycle 40	ENSMUSG00000038446	727.931	525.382	-0.470437	0.000405636	0.0079594
Cdk19	cyclin-dependent kinase 19	ENSMUSG00000038481	872.639	661.184	-0.400332	0.0016988	0.0236277
Tfdp1	transcription factor Dp 1	ENSMUSG00000038482	743.649	469.992	-0.661984	6.39845e-07	4.06163e-05
Zfp280d	zinc finger protein 280D	ENSMUSG00000038535	1271.75	649.656	-0.969064	5.70809e-15	1.93115e-12
Ubn2	ubinuclein 2	ENSMUSG00000038538	2928.44	2005.84	-0.545927	1.86855e-06	9.93803e-05
Cep85l	centrosomal protein 85-like	ENSMUSG00000038594	112.781	53.2152	-1.08362	4.53685e-06	0.000208161
Dock10	dedicator of cytokinesis 10	ENSMUSG00000038608	472.822	329.185	-0.5224	0.00036405	0.00729688
Tm6sf1	transmembrane 6 superfamily member 1	ENSMUSG00000038623	249.715	167.224	-0.578498	0.000361282	0.00726505
Zkscan16	zinc finger with KRAB and SCAN domains 16	ENSMUSG00000038630	288.235	132.155	-1.12501	2.81236e-11	5.3779e-09
Herc1	hect (homologous to the E6-AP (UBE3A) carboxyl terminus) domain and RCC1 (CHC1)-like domain (RLD) 1	ENSMUSG00000038664	7335.66	5496.99	-0.416285	0.00023552	0.00517266
Dgki	diacylglycerol kinase, iota	ENSMUSG00000038665	267.515	168.764	-0.66461	8.16216e-05	0.00223965
Atp5j2	ATP synthase, H+ transporting, mitochondrial F0 complex, subunit F2	ENSMUSG00000038690	2527.11	3552.74	0.491445	2.6603e-05	0.000917164
Golga4	golgi autoantigen, golgin subfamily a, 4	ENSMUSG00000038708	2357.89	1862.49	-0.340267	0.00304221	0.0363589
Bud31	BUD31 homolog (yeast)	ENSMUSG00000038722	1708.52	2183.97	0.35421	0.00201232	0.0269245
Wdr26	WD repeat domain 26	ENSMUSG00000038733	5337.25	4225.67	-0.336917	0.00319572	0.0378119
Nup205	nucleoporin 205	ENSMUSG00000038759	2188.94	1682.77	-0.379398	0.0013352	0.0196589
Gabpb2	GA repeat binding protein, beta 2	ENSMUSG00000038766	591.992	405.903	-0.544443	4.86404e-05	0.001496
Kdm3b	KDM3B lysine (K)-specific demethylase 3B	ENSMUSG00000038773	2635.72	2049.36	-0.363023	0.00189337	0.0257243
Ascc3	activating signal cointegrator 1 complex subunit 3	ENSMUSG00000038774	1062.65	821.843	-0.370739	0.00332312	0.0388416
Ost4	oligosaccharyltransferase 4 homolog (S. cerevisiae)	ENSMUSG00000038803	562.434	771.486	0.455957	0.000708037	0.01203
Hace1	HECT domain and ankyrin repeat containing, E3 ubiquitin protein ligase 1	ENSMUSG00000038822	916.196	591.388	-0.631551	1.11487e-06	6.42762e-05
Ralgps1	Ral GEF with PH domain and SH3 binding motif 1	ENSMUSG00000038831	4872.85	3350.52	-0.540382	1.51402e-06	8.32361e-05
1700071K01Rik	RIKEN cDNA 1700071K01 gene	ENSMUSG00000038845	1274.4	1693.33	0.410044	0.000624339	0.0110152
Dido1	death inducer-obliterator 1	ENSMUSG00000038914	2110.3	1371.08	-0.622135	1.43833e-07	1.11823e-05
Soga3	SOGA family member 3	ENSMUSG00000038916	1871.73	1216.32	-0.621847	1.24658e-07	9.89132e-06
Ppp1r9b	protein phosphatase 1, regulatory subunit 9B	ENSMUSG00000038976	9607.83	12072.7	0.329466	0.00302227	0.0362614
Bloc1s5	biogenesis of lysosomal organelles complex-1, subunit 5, muted	ENSMUSG00000038982	722.23	938.914	0.378535	0.00283986	0.0348053
Rps21	ribosomal protein S21	ENSMUSG00000039001	1487.25	2092.9	0.49285	5.96032e-05	0.00177124
Timm8b	translocase of inner mitochondrial membrane 8B	ENSMUSG00000039016	1884.35	2524.94	0.422179	0.000281056	0.00594291
Ak5	adenylate kinase 5	ENSMUSG00000039058	1135.13	1591.69	0.487705	2.03967e-05	0.000737035
Fam173b	family with sequence similarity 173, member B	ENSMUSG00000039065	381.76	289.047	-0.401365	0.00371326	0.0420364
Nexn	nexilin	ENSMUSG00000039103	34.406	8.95011	-1.94268	8.8124e-06	0.00036466
Taf4a	TAF4A RNA polymerase II, TATA box binding protein (TBP)-associated factor	ENSMUSG00000039117	914.992	615.524	-0.571945	5.98686e-06	0.000261814
Tekt5	tektin 5	ENSMUSG00000039179	156.18	240.077	0.620286	0.000314836	0.0064922
Rlbp1	retinaldehyde binding protein 1	ENSMUSG00000039194	696.338	1056.53	0.601472	1.00543e-07	8.2325e-06
1110008P14Rik	RIKEN cDNA 1110008P14 gene	ENSMUSG00000039195	793.648	1064.53	0.42365	0.0013867	0.0202268
Gpatch2	G patch domain containing 2	ENSMUSG00000039210	888.258	587.085	-0.597409	2.6484e-06	0.000133666
Srrm2	serine/arginine repetitive matrix 2	ENSMUSG00000039218	20946.1	14511	-0.529532	6.95405e-07	4.35151e-05
Arid4b	AT rich interactive domain 4B (RBP1-like)	ENSMUSG00000039219	1770.94	1072.69	-0.723291	2.54901e-09	3.15235e-07
Sec24d	Sec24 related gene family, member D (S. cerevisiae)	ENSMUSG00000039234	424.325	312.978	-0.439112	0.00220113	0.0287389
B3galnt2	UDP-GalNAc:betaGlcNAc beta 1,3-galactosaminyltransferase, polypeptide 2	ENSMUSG00000039242	493.996	341.186	-0.53394	0.000212754	0.00478456
Pcsk1n	proprotein convertase subtilisin/kexin type 1 inhibitor	ENSMUSG00000039278	2469.85	3503.31	0.504295	0.000120629	0.00306166
Fndc3b	fibronectin type III domain containing 3B	ENSMUSG00000039286	1150.44	649.917	-0.823855	2.40405e-11	4.6844e-09
Cdk5rap2	CDK5 regulatory subunit associated protein 2	ENSMUSG00000039298	1888.83	1316.76	-0.520504	7.47111e-06	0.000314655
Hexdc	hexosaminidase (glycosyl hydrolase family 20, catalytic domain) containing	ENSMUSG00000039307	1429.1	1866.89	0.385538	0.000369024	0.00736781
Rab3gap2	RAB3 GTPase activating protein subunit 2	ENSMUSG00000039318	1961.54	1487.28	-0.399311	0.000638767	0.0112247
Igfbp2	insulin-like growth factor binding protein 2	ENSMUSG00000039323	854.684	1144.86	0.421707	0.00169219	0.0235948
Atp6v0e2	ATPase, H+ transporting, lysosomal V0 subunit E2	ENSMUSG00000039347	11468.6	14568.6	0.345177	0.00181324	0.0248993
Synpo2l	synaptopodin 2-like	ENSMUSG00000039376	69.8054	6.16526	-3.50111	6.11519e-20	3.36193e-17
Cdh6	cadherin 6	ENSMUSG00000039385	126.938	69.9581	-0.859567	0.000102382	0.00268716
Prss23	protease, serine 23	ENSMUSG00000039405	96.9915	161.165	0.732608	0.000106985	0.00278896
Prdm16	PR domain containing 16	ENSMUSG00000039410	1519.05	998.762	-0.604956	4.04539e-07	2.7877e-05
Heatr5b	HEAT repeat containing 5B	ENSMUSG00000039414	1225.65	881.545	-0.475445	9.31185e-05	0.00249006
Morc3	microrchidia 3	ENSMUSG00000039456	1147.24	722.65	-0.666804	9.82506e-08	8.06624e-06
Col10a1	collagen, type X, alpha 1	ENSMUSG00000039462	39.1398	19.2568	-1.02327	0.000760277	0.0127557
Tnrc18	trinucleotide repeat containing 18	ENSMUSG00000039477	5418.26	4290.5	-0.336683	0.00241633	0.0308678
Cntn5	contactin 5	ENSMUSG00000039488	325.64	207.969	-0.646914	5.46575e-05	0.00164652
Dse	dermatan sulfate epimerase	ENSMUSG00000039497	205.563	139.073	-0.563734	0.00120436	0.0181669
Mmd2	monocyte to macrophage differentiation-associated 2	ENSMUSG00000039533	4700.27	6326.45	0.428653	9.7439e-05	0.00258163
Myo9a	myosin IXa	ENSMUSG00000039585	4418.57	3356.38	-0.396675	0.000528489	0.0097487
Tmem246	transmembrane protein 246	ENSMUSG00000039611	4218.06	5334.07	0.338656	0.00256142	0.032319
Stub1	STIP1 homology and U-Box containing protein 1	ENSMUSG00000039615	5046.14	6609.83	0.389434	0.000653013	0.0113584
Strip2	striatin interacting protein 2	ENSMUSG00000039629	298.939	180.833	-0.725195	4.82189e-06	0.000219603
Zfp189	zinc finger protein 189	ENSMUSG00000039634	387.535	286.407	-0.436258	0.00298447	0.0360309
Mrpl12	mitochondrial ribosomal protein L12	ENSMUSG00000039640	1770	2424.35	0.453848	0.000108052	0.00280725
Cpeb3	cytoplasmic polyadenylation element binding protein 3	ENSMUSG00000039652	885.355	659.537	-0.424803	0.000993228	0.0157459
Dusp26	dual specificity phosphatase 26 (putative)	ENSMUSG00000039661	6074.88	7958.22	0.389589	0.000508423	0.00946361
Mrps6	mitochondrial ribosomal protein S6	ENSMUSG00000039680	1757.41	2266.98	0.367326	0.00157647	0.0223869
Ncoa7	nuclear receptor coactivator 7	ENSMUSG00000039697	2090.3	1606.41	-0.379873	0.00113836	0.0174536
Usp53	ubiquitin specific peptidase 53	ENSMUSG00000039701	414.743	239.107	-0.794561	1.5593e-07	1.20015e-05
Lmbrd2	LMBR1 domain containing 2	ENSMUSG00000039704	405.998	160.897	-1.33534	4.81249e-17	2.05781e-14
Bahcc1	BAH domain and coiled-coil containing 1	ENSMUSG00000039741	2174.87	1614.66	-0.429696	0.000233376	0.00513944
Cc2d2a	coiled-coil and C2 domain containing 2A	ENSMUSG00000039765	565.071	385.358	-0.552231	5.55494e-05	0.00166752
Polr2j	polymerase (RNA) II (DNA directed) polypeptide J	ENSMUSG00000039771	1124.44	1474.15	0.390672	0.00119067	0.0180045
Cpeb2	cytoplasmic polyadenylation element binding protein 2	ENSMUSG00000039782	2978.14	2212.44	-0.428772	0.000215712	0.00482641
Zfp597	zinc finger protein 597	ENSMUSG00000039789	1432.8	1071.75	-0.418869	0.000568322	0.0102802
2410089E03Rik	RIKEN cDNA 2410089E03 gene	ENSMUSG00000039801	2647.97	2086.41	-0.343867	0.00275958	0.0340518
Myl6b	myosin, light polypeptide 6B	ENSMUSG00000039824	1010.89	1300.38	0.363314	0.00337269	0.0392274
Nhsl1	NHS-like 1	ENSMUSG00000039835	1267.37	912.718	-0.473597	0.00013145	0.00325578
Epg5	ectopic P-granules autophagy protein 5 homolog (C. elegans)	ENSMUSG00000039840	1169.24	767.34	-0.607635	8.34721e-07	5.05877e-05
Zfp800	zinc finger protein 800	ENSMUSG00000039841	254.219	135.715	-0.905486	1.67453e-07	1.27608e-05
Heca	headcase homolog (Drosophila)	ENSMUSG00000039879	844.022	567.052	-0.5738	1.49995e-05	0.000573221
Tmem120a	transmembrane protein 120A	ENSMUSG00000039886	948.718	1277.79	0.429604	0.000470056	0.00886741
Fgl2	fibrinogen-like protein 2	ENSMUSG00000039899	176.929	119.168	-0.570174	0.00300695	0.0361621
Pak7	p21 protein (Cdc42/Rac)-activated kinase 7	ENSMUSG00000039913	1700.02	1342.68	-0.340434	0.00444503	0.0480004
Urb1	URB1 ribosome biogenesis 1 homolog (S. cerevisiae)	ENSMUSG00000039929	461.562	314.184	-0.554916	0.000103094	0.00270123
Plcb4	phospholipase C, beta 4	ENSMUSG00000039943	1604.67	1167.84	-0.458431	0.000114769	0.00293471
Zfp292	zinc finger protein 292	ENSMUSG00000039967	3374.05	2426.4	-0.475665	4.7106e-05	0.00146048
Ptger3	prostaglandin E receptor 3 (subtype EP3)	ENSMUSG00000040016	187.647	121.204	-0.630582	0.000573047	0.0103232
Lats1	large tumor suppressor	ENSMUSG00000040021	3021.32	2215.37	-0.44763	0.000122809	0.00310165
Rab11fip2	RAB11 family interacting protein 2 (class I)	ENSMUSG00000040022	1830.27	1242.18	-0.559179	3.942e-06	0.000186711
Saa3	serum amyloid A 3	ENSMUSG00000040026	0	6.70146	Inf	0.000763392	0.012794
Negr1	neuronal growth regulator 1	ENSMUSG00000040037	12530.1	9482.15	-0.402113	0.000362256	0.00727513
Tph1	tryptophan hydroxylase 1	ENSMUSG00000040046	5.63701	55.2265	3.29236	2.33619e-13	6.25429e-11
Ndufb10	NADH dehydrogenase (ubiquinone) 1 beta subcomplex, 10	ENSMUSG00000040048	2529.24	3278.75	0.374442	0.00121119	0.0182521
Baz2a	bromodomain adjacent to zinc finger domain, 2A	ENSMUSG00000040054	2040.33	1458.83	-0.483989	4.2769e-05	0.00136287
Gjb6	gap junction protein, beta 6	ENSMUSG00000040055	4.17931	34.5219	3.04618	2.99058e-08	2.83295e-06
Mrps35	mitochondrial ribosomal protein S35	ENSMUSG00000040112	841.616	1071.36	0.348204	0.00442489	0.0478333
Gpr26	G protein-coupled receptor 26	ENSMUSG00000040125	2568.77	2026.44	-0.342126	0.00303112	0.0362909
Hmx3	H6 homeobox 3	ENSMUSG00000040148	324.195	244.128	-0.409226	0.000641719	0.0112637
Thbs1	thrombospondin 1	ENSMUSG00000040152	155.236	92.4637	-0.747505	0.000184089	0.00426132
Kcns1	K+ voltage-gated channel, subfamily S, 1	ENSMUSG00000040164	131.908	220.646	0.742206	1.82961e-05	0.000675396
Ikzf5	IKAROS family zinc finger 5	ENSMUSG00000040167	531.583	379.944	-0.484509	0.000836954	0.0137719
Nxph4	neurexophilin 4	ENSMUSG00000040258	488.931	721.21	0.560787	4.29878e-05	0.00136581
Gbp5	guanylate binding protein 5	ENSMUSG00000040264	0	5.86074	Inf	0.00198122	0.0265776
Bach2	BTB and CNC homology 2	ENSMUSG00000040270	2034.25	1474.37	-0.464397	0.000129201	0.0032156
Zfp770	zinc finger protein 770	ENSMUSG00000040321	985.504	711.398	-0.470205	0.000191877	0.00439859
Fam102b	family with sequence similarity 102, member B	ENSMUSG00000040339	3103.04	2432.91	-0.351003	0.00283633	0.0347759
Ankib1	ankyrin repeat and IBR domain containing 1	ENSMUSG00000040351	2255.46	1707.94	-0.401166	0.000703634	0.011975
Ufl1	UFM1 specific ligase 1	ENSMUSG00000040359	735.021	493.136	-0.575799	9.24121e-06	0.00038036
Bcor	BCL6 interacting corepressor	ENSMUSG00000040363	1807.7	1245.73	-0.537165	4.5303e-06	0.000208161
Gpr63	G protein-coupled receptor 63	ENSMUSG00000040372	34.7412	14.4653	-1.26405	0.00209965	0.0278389
Aqr	aquarius	ENSMUSG00000040383	1312.23	982.481	-0.417518	0.000604943	0.0107899
Fbxl4	F-box and leucine-rich repeat protein 4	ENSMUSG00000040410	393.93	277.042	-0.507835	0.00092323	0.014897
Cdh12	cadherin 12	ENSMUSG00000040452	160.619	107.044	-0.585438	0.00334447	0.0390302
Usp45	ubiquitin specific petidase 45	ENSMUSG00000040455	423.429	211.285	-1.00293	3.75402e-11	6.87946e-09
Prdm13	PR domain containing 13	ENSMUSG00000040478	239.981	156.428	-0.617424	0.000171124	0.00400333
Bptf	bromodomain PHD finger transcription factor	ENSMUSG00000040481	4788.91	3653.61	-0.390376	0.000608956	0.010843
Xaf1	XIAP associated factor 1	ENSMUSG00000040483	30.9374	63.3165	1.03323	0.00156046	0.0222726
Manea	mannosidase, endo-alpha	ENSMUSG00000040520	753.614	553.556	-0.445096	0.00107063	0.0166557
Zfp609	zinc finger protein 609	ENSMUSG00000040524	3091.01	2325.36	-0.410621	0.000307812	0.0063687
Necab1	N-terminal EF-hand calcium binding protein 1	ENSMUSG00000040536	661.505	452.278	-0.548542	8.91607e-05	0.00239947
Adam22	a disintegrin and metallopeptidase domain 22	ENSMUSG00000040537	5500.78	4259.36	-0.368999	0.000995176	0.0157605
Btaf1	BTAF1 RNA polymerase II, B-TFIID transcription factor-associated, (Mot1 homolog, S. cerevisiae)	ENSMUSG00000040565	1435.49	1094.89	-0.390758	0.00160641	0.0225984
Ppip5k2	diphosphoinositol pentakisphosphate kinase 2	ENSMUSG00000040648	4133.59	3253.98	-0.345189	0.00302137	0.0362614
Fam208a	family with sequence similarity 208, member A	ENSMUSG00000040651	1717.2	1105.27	-0.635652	1.29339e-07	1.02101e-05
Slco4c1	solute carrier organic anion transporter family, member 4C1	ENSMUSG00000040693	66.5487	25.2995	-1.3953	6.1954e-06	0.000269404
Apobec2	apolipoprotein B mRNA editing enzyme, catalytic polypeptide 2	ENSMUSG00000040694	46.05	7.35964	-2.64549	1.21104e-10	2.07134e-08
Limd2	LIM domain containing 2	ENSMUSG00000040699	2127.85	2834.58	0.413737	0.000356239	0.00718239
Ap1g2	adaptor protein complex AP-1, gamma 2 subunit	ENSMUSG00000040701	672.467	515.094	-0.384627	0.0014512	0.020979
St8sia4	ST8 alpha-N-acetyl-neuraminide alpha-2,8-sialyltransferase 4	ENSMUSG00000040710	3198.89	2324.76	-0.46049	8.8719e-05	0.00238967
1110037F02Rik	RIKEN cDNA 1110037F02 gene	ENSMUSG00000040720	1475.68	1147.35	-0.363063	0.00271467	0.0336731
AK129341	cDNA sequence AK129341	ENSMUSG00000040729	243.151	109.39	-1.15237	7.82876e-11	1.38519e-08
Ints8	integrator complex subunit 8	ENSMUSG00000040738	1289.72	1001.85	-0.36439	0.00268719	0.0334806
Cmtm5	CKLF-like MARVEL transmembrane domain containing 5	ENSMUSG00000040759	388.79	583.806	0.586498	1.33267e-05	0.00051739
Appl1	adaptor protein, phosphotyrosine interaction, PH domain and leucine zipper containing 1	ENSMUSG00000040760	3196.83	2496.89	-0.356511	0.00210329	0.0278752
Spen	SPEN homolog, transcriptional regulator (Drosophila)	ENSMUSG00000040761	3821.98	2970.85	-0.363442	0.00149302	0.0214391
Snrnp25	small nuclear ribonucleoprotein 25 (U11/U12)	ENSMUSG00000040767	401.478	538.867	0.424608	0.00215792	0.0284279
C1qtnf4	C1q and tumor necrosis factor related protein 4	ENSMUSG00000040794	744.799	1115.41	0.582652	2.6498e-05	0.000914568
S100g	S100 calcium binding protein G	ENSMUSG00000040808	0.355152	10.5167	4.8881	9.44201e-05	0.0025146
Tex264	testis expressed gene 264	ENSMUSG00000040813	1143.28	1506.27	0.397811	0.00158996	0.0225059
Snrpd2	small nuclear ribonucleoprotein D2	ENSMUSG00000040824	1603.65	2255.39	0.492016	4.5592e-05	0.00142791
Gpr161	G protein-coupled receptor 161	ENSMUSG00000040836	3303.61	2555.99	-0.370162	0.00157089	0.0223337
Psme4	proteasome (prosome, macropain) activator subunit 4	ENSMUSG00000040850	2504.01	1985.71	-0.33459	0.00435206	0.0473451
Reps2	RALBP1 associated Eps domain containing protein 2	ENSMUSG00000040855	1236.12	867.942	-0.510153	3.92612e-05	0.00126835
Ino80d	INO80 complex subunit D	ENSMUSG00000040865	1416.15	856.491	-0.725464	3.00558e-09	3.67193e-07
Rsph6a	radial spoke head 6 homolog A (Chlamydomonas)	ENSMUSG00000040866	1.02036	9.00962	3.14239	0.00246048	0.031297
Rfx3	regulatory factor X, 3 (influences HLA class II expression)	ENSMUSG00000040929	3380.98	2477.97	-0.448282	0.000114003	0.00292241
Rps19	ribosomal protein S19	ENSMUSG00000040952	1465.83	1969.86	0.42638	0.000279557	0.00591527
Cables1	CDK5 and Abl enzyme substrate 1	ENSMUSG00000040957	826.443	1067.54	0.3693	0.00326068	0.0382785
Igsf21	immunoglobulin superfamily, member 21	ENSMUSG00000040972	983.995	1330.77	0.435542	0.000645635	0.0112854
Abhd4	abhydrolase domain containing 4	ENSMUSG00000040997	2653.51	3598.4	0.439454	3.55274e-05	0.00116313
Map7d2	MAP7 domain containing 2	ENSMUSG00000041020	2272.38	1741.28	-0.384056	0.00110649	0.0170754
Dpcd	deleted in primary ciliary dyskinesia	ENSMUSG00000041035	1281.28	1649.93	0.364823	0.0034488	0.0398866
Ramp3	receptor (calcitonin) activity modifying protein 3	ENSMUSG00000041046	176.944	275.78	0.640226	6.0218e-05	0.00178434
Ostc	oligosaccharyltransferase complex subunit	ENSMUSG00000041084	1919.59	2436.67	0.344112	0.00334795	0.0390302
Dnah7b	dynein, axonemal, heavy chain 7B	ENSMUSG00000041144	322.434	227.441	-0.50351	0.00194382	0.0262457
Hectd2	HECT domain containing 2	ENSMUSG00000041180	939.486	455.744	-1.04365	9.36756e-16	3.43332e-13
2310036O22Rik	RIKEN cDNA 2310036O22 gene	ENSMUSG00000041203	2133.32	2771.56	0.377594	0.0017287	0.0239628
Yeats2	YEATS domain containing 2	ENSMUSG00000041215	1726.77	1156.96	-0.577744	1.07314e-06	6.25737e-05
Chd7	chromodomain helicase DNA binding protein 7	ENSMUSG00000041235	1484.86	1081.57	-0.457193	0.000191841	0.00439859
Wnk3	WNK lysine deficient protein kinase 3	ENSMUSG00000041245	2151.01	1426.34	-0.592693	7.60314e-07	4.70036e-05
Zfp236	zinc finger protein 236	ENSMUSG00000041258	1245.64	931.9	-0.418638	0.000806588	0.0133795
Dmxl2	Dmx-like 2	ENSMUSG00000041268	4716.92	3184.92	-0.566587	5.58541e-07	3.66032e-05
Sntb2	syntrophin, basic 2	ENSMUSG00000041308	71.1286	35.4309	-1.00542	0.000453079	0.00865856
Pcf11	cleavage and polyadenylation factor subunit homolog (S. cerevisiae)	ENSMUSG00000041328	1564.53	1183.77	-0.402331	0.000795408	0.0132155
Ankrd42	ankyrin repeat domain 42	ENSMUSG00000041343	648.34	490.665	-0.402012	0.00275684	0.0340316
Ssr2	signal sequence receptor, beta	ENSMUSG00000041355	2727.43	3430.52	0.330884	0.00405446	0.0448203
Cldn5	claudin 5	ENSMUSG00000041378	1054.03	1394.83	0.404165	0.0010971	0.0169816
Htr2c	5-hydroxytryptamine (serotonin) receptor 2C	ENSMUSG00000041380	645.221	387.118	-0.737019	3.61565e-08	3.33919e-06
Wapal	wings apart-like homolog (Drosophila)	ENSMUSG00000041408	1343.74	994.904	-0.433629	0.000459646	0.00872083
Dicer1	dicer 1, ribonuclease type III	ENSMUSG00000041415	3573.46	2807.29	-0.348145	0.00273153	0.0337915
Gk5	glycerol kinase 5 (putative)	ENSMUSG00000041440	121.02	71.1352	-0.766615	0.000479231	0.00900189
Arhgap32	Rho GTPase activating protein 32	ENSMUSG00000041444	3541.88	2751.98	-0.364043	0.00164543	0.0230683
Gm13653	predicted gene 13653	ENSMUSG00000041453	1202.02	1601.66	0.414109	0.000444641	0.0085252
Smpx	small muscle protein, X-linked	ENSMUSG00000041476	37.991	0	#NAME?	3.34341e-20	1.87152e-17
Zfp281	zinc finger protein 281	ENSMUSG00000041483	1325.1	928.609	-0.512953	3.61124e-05	0.00117775
Ptchd1	patched domain containing 1	ENSMUSG00000041552	149.754	89.8722	-0.73665	0.000445691	0.00853326
Fbxo2	F-box protein 2	ENSMUSG00000041556	323.127	490.345	0.601695	7.51457e-05	0.00211991
Sepw1	selenoprotein W, muscle 1	ENSMUSG00000041571	13335	19025.5	0.512717	4.81506e-06	0.000219603
Prelp	proline arginine-rich end leucine-rich repeat	ENSMUSG00000041577	162.127	326.619	1.01048	9.63638e-11	1.6574e-08
Sdk2	sidekick homolog 2 (chicken)	ENSMUSG00000041592	1764.08	1246.63	-0.50089	6.69783e-06	0.000287195
NA	NA	ENSMUSG00000041596	83.0156	30.4202	-1.44835	3.56522e-08	3.3061e-06
Gucy1a2	guanylate cyclase 1, soluble, alpha 2	ENSMUSG00000041624	98.193	50.543	-0.95811	0.000157965	0.00374385
Mrps27	mitochondrial ribosomal protein S27	ENSMUSG00000041632	933.152	1226.19	0.394003	0.00131821	0.0194947
Klf8	Kruppel-like factor 8	ENSMUSG00000041649	844.988	539.795	-0.646518	1.11032e-06	6.41339e-05
Bivm	basic, immunoglobulin-like variable motif containing	ENSMUSG00000041684	1017.62	786.507	-0.371672	0.00377303	0.0425029
Fcho2	FCH domain only 2	ENSMUSG00000041685	1087.54	643.298	-0.757514	1.73453e-09	2.32179e-07
Cox6a1	cytochrome c oxidase subunit VIa polypeptide 1	ENSMUSG00000041697	4152.17	5279.2	0.346453	0.00264308	0.0330782
Btbd7	BTB (POZ) domain containing 7	ENSMUSG00000041702	703.62	333.528	-1.07699	5.65721e-15	1.93115e-12
Trpc5	transient receptor potential cation channel, subfamily C, member 5	ENSMUSG00000041710	194.504	105.784	-0.878679	1.98168e-06	0.000104648
Kirrel	kin of IRRE like (Drosophila)	ENSMUSG00000041734	657.623	429.122	-0.615871	3.13031e-06	0.000153849
Pde3a	phosphodiesterase 3A, cGMP inhibited	ENSMUSG00000041741	237.146	155.272	-0.610975	0.000457159	0.00869337
Fam169a	family with sequence similarity 169, member A	ENSMUSG00000041817	2160.06	1686.6	-0.356951	0.00300292	0.0361278
Rpl37	ribosomal protein L37	ENSMUSG00000041841	859.126	1149.09	0.419555	0.000583346	0.0104476
Smek1	SMEK homolog 1, suppressor of mek1 (Dictyostelium)	ENSMUSG00000041846	2040.12	1581.3	-0.36754	0.00189141	0.0257089
Ndufa7	NADH dehydrogenase (ubiquinone) 1 alpha subcomplex, 7 (B14.5a)	ENSMUSG00000041881	2299.26	3072.48	0.418233	0.000341375	0.00693266
AW549877	expressed sequence AW549877	ENSMUSG00000041935	2584.93	1988.75	-0.378258	0.000788773	0.0131194
Mvk	mevalonate kinase	ENSMUSG00000041939	2217.23	2896.29	0.385445	0.000573519	0.0103257
Dcaf17	DDB1 and CUL4 associated factor 17	ENSMUSG00000041966	646.606	463.51	-0.480286	0.00035346	0.00713105
Arhgef11	Rho guanine nucleotide exchange factor (GEF) 11	ENSMUSG00000041977	3188.06	2411.11	-0.40298	0.000352538	0.00711712
Hrnr	hornerin	ENSMUSG00000041991	5.68243	0	#NAME?	0.00243453	0.0310489
Rapgef5	Rap guanine nucleotide exchange factor (GEF) 5	ENSMUSG00000041992	747.814	432.857	-0.78879	3.39471e-09	4.01973e-07
Ncapg2	non-SMC condensin II complex, subunit G2	ENSMUSG00000042029	250.515	141.189	-0.827275	1.4524e-06	8.0423e-05
Csgalnact2	chondroitin sulfate N-acetylgalactosaminyltransferase 2	ENSMUSG00000042042	364.231	208.415	-0.805396	2.24841e-07	1.668e-05
Tbca	tubulin cofactor A	ENSMUSG00000042043	2217.75	3123.76	0.494187	9.3566e-06	0.000384082
Sln	sarcolipin	ENSMUSG00000042045	69.8523	1.51131	-5.53044	7.60612e-29	7.55386e-26
Wdr60	WD repeat domain 60	ENSMUSG00000042050	743.991	534.691	-0.476579	0.000255762	0.00549487
Uggt2	UDP-glucose glycoprotein glucosyltransferase 2	ENSMUSG00000042104	1552.25	1215.85	-0.352392	0.00397808	0.0441872
Klhdc8a	kelch domain containing 8A	ENSMUSG00000042115	598.396	898.918	0.587089	5.43152e-06	0.000243761
Ppig	peptidyl-prolyl isomerase G (cyclophilin G)	ENSMUSG00000042133	2761.81	2124.94	-0.378193	0.00132522	0.0195519
Papd4	PAP associated domain containing 4	ENSMUSG00000042167	289.233	185.078	-0.644102	7.72481e-05	0.00216007
Sestd1	SEC14 and spectrin domains 1	ENSMUSG00000042272	5911.08	4630.88	-0.352134	0.00219366	0.0286945
Gucy2f	guanylate cyclase 2f	ENSMUSG00000042282	59.4223	31.8723	-0.898701	0.00364202	0.0414211
Smim12	small integral membrane protein 12	ENSMUSG00000042380	332.457	465.685	0.486186	0.000545893	0.00997414
Dlgap3	discs, large (Drosophila) homolog-associated protein 3	ENSMUSG00000042388	2832.06	3635.2	0.360182	0.00281172	0.0345193
Zmym6	zinc finger, MYM-type 6	ENSMUSG00000042408	1216.71	879.274	-0.468604	0.000229305	0.00507156
Frmpd3	FERM and PDZ domain containing 3	ENSMUSG00000042425	1029.71	799.892	-0.364365	0.00288365	0.0352577
Mfap4	microfibrillar-associated protein 4	ENSMUSG00000042436	113.1	195.701	0.791059	0.000411654	0.00803142
Fam63b	family with sequence similarity 63, member B	ENSMUSG00000042444	2274.5	1699.52	-0.420421	0.000320094	0.00658299
Mybph	myosin binding protein H	ENSMUSG00000042451	31.8615	5.60283	-2.50759	4.54761e-07	3.06362e-05
Dctpp1	dCTP pyrophosphatase 1	ENSMUSG00000042462	710.881	1007.16	0.502612	7.14043e-05	0.00204876
Tfap2e	transcription factor AP-2, epsilon	ENSMUSG00000042477	2.48843	19.3472	2.95882	6.34596e-06	0.000275173
Prdm10	PR domain containing 10	ENSMUSG00000042496	509.202	340.577	-0.580258	4.59315e-05	0.00143628
D330045A20Rik	RIKEN cDNA D330045A20 gene	ENSMUSG00000042498	476.991	301.799	-0.660376	8.20394e-07	5.02137e-05
Elmsan1	ELM2 and Myb/SANT-like domain containing 1	ENSMUSG00000042507	673.23	489.958	-0.458443	0.000645845	0.0112854
Dnal1	dynein, axonemal, light chain 1	ENSMUSG00000042523	1951.87	1293.57	-0.593496	2.71824e-07	1.96909e-05
Kcnj12	potassium inwardly-rectifying channel, subfamily J, member 12	ENSMUSG00000042529	200.821	283.57	0.497797	0.00125835	0.0188704
Nek10	NIMA (never in mitosis gene a)- related kinase 10	ENSMUSG00000042567	81.4084	42.0521	-0.952998	0.000323343	0.00663209
Fam199x	family with sequence similarity 199, X-linked	ENSMUSG00000042595	874.05	568.181	-0.621366	1.29824e-06	7.32034e-05
Kdm7a	lysine (K)-specific demethylase 7A	ENSMUSG00000042599	743.403	436.002	-0.769811	7.96178e-09	8.72311e-07
Atxn2	ataxin 2	ENSMUSG00000042605	2892.77	2203.37	-0.392739	0.000550588	0.0100361
Dhx9	DEAH (Asp-Glu-Ala-His) box polypeptide 9	ENSMUSG00000042699	4622.69	3160.5	-0.548582	8.32775e-07	5.05877e-05
Ppp1r3a	protein phosphatase 1, regulatory (inhibitor) subunit 3A	ENSMUSG00000042717	6.88228	0.238923	-4.84827	0.00167079	0.0233494
Wdr74	WD repeat domain 74	ENSMUSG00000042729	1010.51	1287.51	0.349493	0.00330508	0.0386748
Ttc9	tetratricopeptide repeat domain 9	ENSMUSG00000042734	756.533	516.773	-0.549873	2.05718e-05	0.000740146
Dpm3	dolichyl-phosphate mannosyltransferase polypeptide 3	ENSMUSG00000042737	271.835	375.012	0.464205	0.00367426	0.0416953
B630005N14Rik	RIKEN cDNA B630005N14 gene	ENSMUSG00000042742	938.276	701.734	-0.419088	0.00134427	0.0197547
Hebp1	heme binding protein 1	ENSMUSG00000042770	294.869	467.131	0.663753	1.02726e-06	6.08198e-05
Hecw2	HECT, C2 and WW domain containing E3 ubiquitin protein ligase 2	ENSMUSG00000042807	634.511	480.762	-0.40032	0.00341973	0.0396481
Zc3h6	zinc finger CCCH type containing 6	ENSMUSG00000042851	327.915	190.009	-0.787257	6.92324e-07	4.3456e-05
NA	NA	ENSMUSG00000042962	2590.81	3462.82	0.418545	0.000224894	0.00499915
Edem3	ER degradation enhancer, mannosidase alpha-like 3	ENSMUSG00000043019	2708.96	2047.07	-0.40418	0.000528806	0.00974872
Mob1a	MOB kinase activator 1A	ENSMUSG00000043131	1189.36	884.319	-0.427541	0.000580506	0.0104271
Kcnj6	potassium inwardly-rectifying channel, subfamily J, member 6	ENSMUSG00000043301	140.478	94.0717	-0.578508	0.00451094	0.0486098
Tmem130	transmembrane protein 130	ENSMUSG00000043388	34927.4	43967.2	0.332067	0.00321664	0.0379573
Hfm1	HFM1, ATP-dependent DNA helicase homolog (S. cerevisiae)	ENSMUSG00000043410	423.734	282.726	-0.583756	8.77156e-05	0.00236886
Zfp536	zinc finger protein 536	ENSMUSG00000043456	344.912	219.071	-0.65483	3.79772e-05	0.00123334
Zbtb37	zinc finger and BTB domain containing 37	ENSMUSG00000043467	2035.58	1287.27	-0.661134	2.57342e-08	2.50721e-06
NA	NA	ENSMUSG00000043483	6381.66	8213.84	0.364124	0.000950332	0.0152226
NA	NA	ENSMUSG00000043484	487.897	331.48	-0.557655	0.000112605	0.0028938
NA	NA	ENSMUSG00000043498	877.59	637.125	-0.46197	0.000540947	0.00992229
Sorcs1	VPS10 domain receptor protein SORCS 1	ENSMUSG00000043531	2181.9	1498.37	-0.542189	1.5881e-06	8.61961e-05
NA	NA	ENSMUSG00000043618	1093.12	1555.43	0.508859	4.92705e-05	0.00151085
Diras1	DIRAS family, GTP-binding RAS-like 1	ENSMUSG00000043670	4608.66	6068.67	0.397032	0.00042235	0.00819855
Rpl7	ribosomal protein L7	ENSMUSG00000043716	4452.57	5555.09	0.319171	0.00363172	0.0413345
Slc36a4	solute carrier family 36 (proton/amino acid symporter), member 4	ENSMUSG00000043885	3886.26	2966.91	-0.389418	0.000672887	0.0116057
Wdfy3	WD repeat and FYVE domain containing 3	ENSMUSG00000043940	6773.9	5191.78	-0.383759	0.000660011	0.0114346
Pura	purine rich element binding protein A	ENSMUSG00000043991	1941.02	1530.92	-0.342414	0.00329207	0.0385519
Cilp2	cartilage intermediate layer protein 2	ENSMUSG00000044006	146.136	226.525	0.632358	0.000229527	0.00507283
Pcdhb21	protocadherin beta 21	ENSMUSG00000044022	93.658	55.3317	-0.759296	0.00302751	0.0362909
Rell2	RELT-like 2	ENSMUSG00000044024	2318.85	3067.36	0.403586	0.000430651	0.0083439
Ccdc141	coiled-coil domain containing 141	ENSMUSG00000044033	371.358	251.877	-0.560088	0.000197831	0.00449912
Krt13	keratin 13	ENSMUSG00000044041	4.72253	0	#NAME?	0.00334813	0.0390302
Eml6	echinoderm microtubule associated protein like 6	ENSMUSG00000044072	1118.14	649.173	-0.78443	1.57847e-10	2.65554e-08
S100a1	S100 calcium binding protein A1	ENSMUSG00000044080	277.385	409.777	0.562947	0.000141091	0.00343872
Lmod3	leiomodin 3 (fetal)	ENSMUSG00000044086	13.7088	0.490253	-4.80543	3.16777e-06	0.00015505
Proca1	protein interacting with cyclin A1	ENSMUSG00000044122	78.4585	125.191	0.674133	0.00140082	0.0203622
A830080D01Rik	RIKEN cDNA A830080D01 gene	ENSMUSG00000044150	643.63	447.699	-0.523702	0.000130049	0.00322888
E030002O03Rik	RIKEN cDNA E030002O03 gene	ENSMUSG00000044265	10.7568	0.256575	-5.38972	1.00078e-05	0.000405408
NA	NA	ENSMUSG00000044268	312.751	225.123	-0.4743	0.0027203	0.0337076
Cnr1	cannabinoid receptor 1 (brain)	ENSMUSG00000044288	3569.89	2087.27	-0.774265	9.1098e-12	1.96977e-09
Ubr3	ubiquitin protein ligase E3 component n-recognin 3	ENSMUSG00000044308	4137.14	2944.57	-0.490578	1.62562e-05	0.000608855
Cxxc4	CXXC finger 4	ENSMUSG00000044365	5030.82	3827.51	-0.394387	0.000395617	0.00779761
Zfp507	zinc finger protein 507	ENSMUSG00000044452	1237.71	942.008	-0.393868	0.00113057	0.0173487
Fam160a2	family with sequence similarity 160, member A2	ENSMUSG00000044465	2040.82	1609.03	-0.342959	0.00410423	0.0452893
Ascc1	activating signal cointegrator 1 complex subunit 1	ENSMUSG00000044475	1312.13	1662.19	0.341183	0.00406556	0.0449269
Zfp758	zinc finger protein 758	ENSMUSG00000044501	111.477	50.8696	-1.13187	2.36623e-06	0.000121012
Swi5	SWI5 recombination repair homolog (yeast)	ENSMUSG00000044627	4411.17	5606.51	0.34594	0.0021971	0.0286984
Rnf208	ring finger protein 208	ENSMUSG00000044628	2608.38	3352.84	0.362226	0.00232916	0.0300359
Csrnp3	cysteine-serine-rich nuclear protein 3	ENSMUSG00000044647	5079.02	3837.12	-0.404529	0.000514044	0.00953366
Lppr4	lipid phosphate phosphatase-related protein type 4	ENSMUSG00000044667	1933.74	1123.34	-0.783593	1.5197e-11	3.09847e-09
Zfp612	zinc finger protein 612	ENSMUSG00000044676	460.208	319.356	-0.527121	0.000172355	0.00402907
Gemin7	gem (nuclear organelle) associated protein 7	ENSMUSG00000044709	873.9	1185.19	0.439572	0.000516113	0.00955076
Hjurp	Holliday junction recognition protein	ENSMUSG00000044783	3764.54	2399.53	-0.64972	5.35613e-10	7.88991e-08
Setd2	SET domain containing 2	ENSMUSG00000044791	4694.83	3350.44	-0.486722	2.04208e-05	0.000737041
Ankrd45	ankyrin repeat domain 45	ENSMUSG00000044835	1935.03	1437.4	-0.428897	0.000308795	0.00638044
Coa4	cytochrome c oxidase assembly factor 4	ENSMUSG00000044881	219.524	329.521	0.585989	3.94527e-05	0.00127186
Uqcrq	ubiquinol-cytochrome c reductase, complex III subunit VII	ENSMUSG00000044894	1593.42	2127.41	0.41697	0.000965735	0.0154008
4930503L19Rik	RIKEN cDNA 4930503L19 gene	ENSMUSG00000044906	118.63	48.6651	-1.28551	4.24725e-08	3.84588e-06
H1fx	H1 histone family, member X	ENSMUSG00000044927	652.716	892.228	0.450957	0.00114122	0.01748
Klhl31	kelch-like 31	ENSMUSG00000044938	22.7825	1.91448	-3.5729	7.12166e-08	6.07353e-06
Mylk4	myosin light chain kinase family, member 4	ENSMUSG00000044951	73.0255	18.9146	-1.9489	2.64623e-10	4.20088e-08
Tst	thiosulfate sulfurtransferase, mitochondrial	ENSMUSG00000044986	550.686	801.249	0.541021	6.13328e-05	0.00181214
Fzd5	frizzled homolog 5 (Drosophila)	ENSMUSG00000045005	732.411	552.837	-0.405798	0.000301531	0.00628095
Tubg2	tubulin, gamma 2	ENSMUSG00000045007	1549.07	1953.18	0.334428	0.00351544	0.0403692
Rnf216	ring finger protein 216	ENSMUSG00000045078	1585.73	1196.63	-0.406175	0.000696493	0.0119061
Suv420h1	suppressor of variegation 4-20 homolog 1 (Drosophila)	ENSMUSG00000045098	3362.8	2404.42	-0.483971	2.85843e-05	0.000975638
Dmd	dystrophin, muscular dystrophy	ENSMUSG00000045103	725.311	465.587	-0.639549	1.55293e-06	8.46193e-05
Rpl18a	ribosomal protein L18A	ENSMUSG00000045128	2287.22	2989.73	0.386417	0.000860733	0.014058
Dpy19l4	dpy-19-like 4 (C. elegans)	ENSMUSG00000045205	1305.83	828.511	-0.656376	9.36278e-08	7.7854e-06
1110012L19Rik	RIKEN cDNA 1110012L19 gene	ENSMUSG00000045237	619.949	820.886	0.405031	0.00130238	0.0193049
Morn2	MORN repeat containing 2	ENSMUSG00000045257	513.147	709.054	0.466524	0.000519339	0.00959961
Gprin3	GPRIN family member 3	ENSMUSG00000045441	494.211	328.445	-0.589475	3.70487e-05	0.00120573
Trrap	transformation/transcription domain-associated protein	ENSMUSG00000045482	5719.19	4278.01	-0.418871	0.000153488	0.00366598
Sys1	SYS1 Golgi-localized integral membrane protein homolog (S. cerevisiae)	ENSMUSG00000045503	1133.82	1458.53	0.363326	0.00287436	0.0351721
Pou3f3	POU domain, class 3, transcription factor 3	ENSMUSG00000045515	1352.53	1026.51	-0.397912	0.00131114	0.0194161
Dbx2	developing brain homeobox 2	ENSMUSG00000045608	109.089	167.63	0.619775	0.000971681	0.015476
Esf1	ESF1, nucleolar pre-rRNA processing protein, homolog (S. cerevisiae)	ENSMUSG00000045624	525.756	361.903	-0.538792	0.000133196	0.00328581
Spred2	sprouty-related, EVH1 domain containing 2	ENSMUSG00000045671	1397.35	1084.85	-0.365201	0.00267969	0.0334006
Wdr89	WD repeat domain 89	ENSMUSG00000045690	4963.49	6474.88	0.3835	0.000718687	0.0121773
Gm4997	predicted gene 4997	ENSMUSG00000045694	305.145	150.278	-1.02186	3.91267e-12	9.19537e-10
B230219D22Rik	RIKEN cDNA B230219D22 gene	ENSMUSG00000045767	5251.72	3903.42	-0.42805	0.000150809	0.00361505
Lrtm1	leucine-rich repeats and transmembrane domains 1	ENSMUSG00000045776	7.60296	0.25133	-4.9189	0.00066268	0.0114618
NA	NA	ENSMUSG00000045813	128.206	70.9939	-0.852697	0.000101805	0.00267773
Adra1a	adrenergic receptor, alpha 1a	ENSMUSG00000045875	107.568	61.1585	-0.814622	0.000557433	0.0101249
Mrps12	mitochondrial ribosomal protein S12	ENSMUSG00000045948	514.612	711.597	0.467576	0.000699871	0.011944
Onecut2	one cut domain, family member 2	ENSMUSG00000045991	963.844	711.022	-0.438905	0.000629885	0.011094
BC030336	cDNA sequence BC030336	ENSMUSG00000046096	1162.39	717.906	-0.695229	2.8853e-08	2.77593e-06
Serinc4	serine incorporator 4	ENSMUSG00000046110	119.349	75.0137	-0.669958	0.00227451	0.0294967
5830418K08Rik	RIKEN cDNA 5830418K08 gene	ENSMUSG00000046111	1153.68	895.763	-0.365055	0.00337816	0.0392762
9930021J03Rik	RIKEN cDNA 9930021J03 gene	ENSMUSG00000046138	1951.94	1225.66	-0.671355	2.32041e-08	2.28969e-06
Olig1	oligodendrocyte transcription factor 1	ENSMUSG00000046160	1917.7	2527.78	0.398497	0.000985643	0.0156498
Gldn	gliomedin	ENSMUSG00000046167	247.528	167.765	-0.561152	0.00032226	0.00661428
Adamts6	a disintegrin-like and metallopeptidase (reprolysin type) with thrombospondin type 1 motif, 6	ENSMUSG00000046169	129.645	68.921	-0.911555	3.0022e-05	0.00101533
Iqub	IQ motif and ubiquitin domain containing	ENSMUSG00000046192	126.096	76.1099	-0.728367	0.000494898	0.00923981
Rprml	reprimo-like	ENSMUSG00000046215	20.7272	42.6293	1.04032	0.00434179	0.0472502
Scand1	SCAN domain-containing 1	ENSMUSG00000046229	115.927	204.503	0.818906	4.28069e-05	0.00136287
Vps13a	vacuolar protein sorting 13A (yeast)	ENSMUSG00000046230	402.249	265.365	-0.600113	5.34146e-05	0.00162497
Zfp62	zinc finger protein 62	ENSMUSG00000046311	939.266	504.667	-0.896202	6.45923e-12	1.45154e-09
Ccbe1	collagen and calcium binding EGF domains 1	ENSMUSG00000046318	118.97	75.3298	-0.659308	0.00139108	0.0202684
Rpl37a	ribosomal protein L37a	ENSMUSG00000046330	1325.17	1939.67	0.549628	3.13325e-06	0.000153849
Gjb2	gap junction protein, beta 2	ENSMUSG00000046352	6.95671	30.1117	2.11385	6.64785e-05	0.00192916
Gm13981	predicted gene 13981	ENSMUSG00000046364	1423.56	1831.49	0.363516	0.00219587	0.0286945
Asphd1	aspartate beta-hydroxylase domain containing 1	ENSMUSG00000046378	779.17	1041.78	0.419044	0.00100286	0.0158581
Pcdhb17	protocadherin beta 17	ENSMUSG00000046387	395.941	277.638	-0.512078	0.0014917	0.0214302
Ngfrap1	nerve growth factor receptor (TNFRSF16) associated protein 1	ENSMUSG00000046432	9294.53	11641.2	0.324784	0.00424565	0.0464336
Camk2n1	calcium/calmodulin-dependent protein kinase II inhibitor 1	ENSMUSG00000046447	5232.86	7158.31	0.45202	4.55214e-05	0.00142791
C77370	expressed sequence C77370	ENSMUSG00000046449	5252.87	3481.55	-0.593374	3.52045e-07	2.48587e-05
Lyrm4	LYR motif containing 4	ENSMUSG00000046573	811.766	1058.62	0.383048	0.00182596	0.0250293
Slitrk4	SLIT and NTRK-like family, member 4	ENSMUSG00000046699	626.824	437.374	-0.519191	0.000155123	0.00369927
Foxc2	forkhead box C2	ENSMUSG00000046714	1.12894	10.5561	3.22504	0.00230665	0.0298006
NA	NA	ENSMUSG00000046721	5937.82	7531.51	0.343006	0.00219575	0.0286945
Ccdc66	coiled-coil domain containing 66	ENSMUSG00000046753	434.913	297.916	-0.545821	0.000157105	0.00373498
Mrps7	mitchondrial ribosomal protein S7	ENSMUSG00000046756	1321.45	1754.41	0.408858	0.000558931	0.0101461
Epm2aip1	EPM2A (laforin) interacting protein 1	ENSMUSG00000046785	10160.4	7935.06	-0.356647	0.00137998	0.0201571
Mars2	methionine-tRNA synthetase 2 (mitochondrial)	ENSMUSG00000046994	562.813	391.487	-0.52369	0.000286687	0.00602062
Zfp445	zinc finger protein 445	ENSMUSG00000047036	2093.9	1050.71	-0.994832	7.98949e-17	3.32395e-14
Zfp654	zinc finger protein 654	ENSMUSG00000047141	543.175	308.673	-0.81534	6.78247e-09	7.48429e-07
Dmrta2	doublesex and mab-3 related transcription factor like family A2	ENSMUSG00000047143	40.7144	79.0316	0.956888	0.000140236	0.00342112
Tet1	tet methylcytosine dioxygenase 1	ENSMUSG00000047146	1635.06	959.551	-0.768912	2.64712e-10	4.20088e-08
Dync2h1	dynein cytoplasmic 2 heavy chain 1	ENSMUSG00000047193	1314.03	953.711	-0.462371	0.00016449	0.00387761
Ythdf3	YTH domain family 3	ENSMUSG00000047213	2125.9	1501.4	-0.50177	2.83028e-05	0.000967103
Cldn2	claudin 2	ENSMUSG00000047230	26.9178	105.63	1.97239	1.08376e-11	2.28532e-09
C2cd3	C2 calcium-dependent domain containing 3	ENSMUSG00000047248	1739.03	1366.36	-0.347942	0.00299342	0.0360557
Sfn	stratifin	ENSMUSG00000047281	36.4624	69.4379	0.929313	0.000265235	0.00566282
Pcdhb13	protocadherin beta 13	ENSMUSG00000047307	59.9975	28.0691	-1.09592	0.000406726	0.00797572
Lancl3	LanC lantibiotic synthetase component C-like 3 (bacterial)	ENSMUSG00000047344	168.662	100.464	-0.747449	0.000138069	0.00337901
Cmya5	cardiomyopathy associated 5	ENSMUSG00000047419	61.7303	29.6103	-1.05988	0.000537876	0.00987454
Dynlrb1	dynein light chain roadblock-type 1	ENSMUSG00000047459	5709.72	7818.3	0.453435	5.92369e-05	0.00176376
8030462N17Rik	RIKEN cDNA 8030462N17 gene	ENSMUSG00000047466	381.372	242.494	-0.653249	3.48213e-05	0.00114534
Dlgap2	discs, large (Drosophila) homolog-associated protein 2	ENSMUSG00000047495	225.43	146.975	-0.617105	0.000544571	0.00996508
Mroh7	maestro heat-like repeat family member 7	ENSMUSG00000047502	275.86	161.497	-0.77243	8.18011e-08	6.84351e-06
NA	NA	ENSMUSG00000047509	172.763	110.189	-0.648814	0.000617668	0.0109451
BC049715	cDNA sequence BC049715	ENSMUSG00000047515	35.3973	86.8671	1.29517	1.08492e-07	8.78985e-06
BC029214	cDNA sequence BC029214	ENSMUSG00000047617	1374.27	1760.27	0.357136	0.00346967	0.0400124
Fbxo30	F-box protein 30	ENSMUSG00000047648	773.715	582.115	-0.4105	0.00175026	0.0242072
LOC101055915	40S ribosomal protein S8-like	ENSMUSG00000047675	2076.61	2624.86	0.33801	0.00303299	0.0362909
NA	NA	ENSMUSG00000047676	3398.97	4734.55	0.478131	2.47998e-05	0.000868615
Zcchc5	zinc finger, CCHC domain containing 5	ENSMUSG00000047686	28.2415	4.07546	-2.79278	7.28085e-08	6.18331e-06
Bola2	bolA-like 2 (E. coli)	ENSMUSG00000047721	575.367	824.037	0.518227	8.703e-05	0.00235447
Zc3hav1l	zinc finger CCCH-type, antiviral 1-like	ENSMUSG00000047749	1345.08	967.589	-0.475228	0.000122583	0.00310104
Ankfn1	ankyrin-repeat and fibronectin type III domain containing 1	ENSMUSG00000047773	549.907	369.072	-0.575283	3.90111e-05	0.00126292
Flrt1	fibronectin leucine rich transmembrane protein 1	ENSMUSG00000047787	497.649	340.783	-0.546274	9.28365e-05	0.00248752
Slc38a9	solute carrier family 38, member 9	ENSMUSG00000047789	773.891	584.704	-0.404425	0.00175762	0.0242872
Tnrc6b	trinucleotide repeat containing 6b	ENSMUSG00000047888	3991.73	2767.57	-0.528396	3.5025e-06	0.00016928
NA	NA	ENSMUSG00000047935	2096.34	1564.56	-0.422121	0.000249569	0.00540054
Kcna3	potassium voltage-gated channel, shaker-related subfamily, member 3	ENSMUSG00000047959	58.739	17.3076	-1.76291	2.84176e-07	2.05374e-05
NA	NA	ENSMUSG00000047965	1443.53	2008.54	0.476544	5.54078e-05	0.00166749
Prrg1	proline rich Gla (G-carboxyglutamic acid) 1	ENSMUSG00000047996	170.513	83.9908	-1.02158	3.87214e-07	2.69751e-05
Hes5	hairy and enhancer of split 5 (Drosophila)	ENSMUSG00000048001	805.833	1144.28	0.505893	3.85599e-05	0.00124962
Tmem196	transmembrane protein 196	ENSMUSG00000048004	179.774	91.6312	-0.972278	3.87274e-07	2.69751e-05
Zbtb33	zinc finger and BTB domain containing 33	ENSMUSG00000048047	1892.94	1495.58	-0.339921	0.00464163	0.0496187
Arid4a	AT rich interactive domain 4A (RBP1-like)	ENSMUSG00000048118	931.784	594.829	-0.647521	3.89044e-07	2.70373e-05
Col6a3	collagen, type VI, alpha 3	ENSMUSG00000048126	431.664	306.088	-0.495959	0.000192919	0.00441919
Nwd1	NACHT and WD repeat domain containing 1	ENSMUSG00000048148	853.267	608.351	-0.488095	0.000321644	0.00660605
Rbm33	RNA binding motif protein 33	ENSMUSG00000048271	4933.53	3431.91	-0.523609	2.52976e-06	0.000128098
Sacs	sacsin	ENSMUSG00000048279	1962.98	1430.92	-0.456098	0.000139671	0.00341409
Zfp738	zinc finger protein 738	ENSMUSG00000048280	504.864	317.304	-0.670028	7.98086e-06	0.000334295
Omd	osteomodulin	ENSMUSG00000048368	12.5403	3.43452	-1.86839	0.00436776	0.047449
Pdp2	pyruvate dehyrogenase phosphatase catalytic subunit 2	ENSMUSG00000048371	440.423	295.853	-0.574009	8.61863e-05	0.00234194
Socs4	suppressor of cytokine signaling 4	ENSMUSG00000048379	757.844	505.43	-0.584391	1.1706e-05	0.000462634
Zfp407	zinc finger protein 407	ENSMUSG00000048410	597.694	450.791	-0.40695	0.00343769	0.039818
Tob2	transducer of ERBB2, 2	ENSMUSG00000048546	592.805	447.624	-0.40527	0.00345882	0.0399125
Lemd3	LEM domain containing 3	ENSMUSG00000048661	959.179	714.587	-0.424691	0.000846107	0.0138854
Mex3d	mex3 homolog D (C. elegans)	ENSMUSG00000048696	1329.04	1017.04	-0.386006	0.00126769	0.0189642
Klhl11	kelch-like 11	ENSMUSG00000048732	245.167	125.316	-0.968195	5.87903e-08	5.12742e-06
Lonrf2	LON peptidase N-terminal domain and ring finger 2	ENSMUSG00000048814	12678.9	9910.68	-0.35537	0.00105549	0.0164451
Phf3	PHD finger protein 3	ENSMUSG00000048874	3084.58	2449.2	-0.332764	0.00397248	0.0441519
Rnf24	ring finger protein 24	ENSMUSG00000048911	2427.78	1729	-0.4897	3.10364e-05	0.00103974
Efna5	ephrin A5	ENSMUSG00000048915	4216.8	3402.47	-0.309567	0.00354078	0.0405996
Prex2	phosphatidylinositol-3,4,5-trisphosphate-dependent Rac exchange factor 2	ENSMUSG00000048960	211.915	102.154	-1.05274	1.00226e-08	1.06402e-06
Ndnf	neuron-derived neurotrophic factor	ENSMUSG00000049001	176.109	344.219	0.966854	1.29056e-11	2.66661e-09
Rapgef4	Rap guanine nucleotide exchange factor (GEF) 4	ENSMUSG00000049044	1562.92	1129.68	-0.468322	9.88996e-05	0.00261808
Acap2	ArfGAP with coiled-coil, ankyrin repeat and PH domains 2	ENSMUSG00000049076	1026.29	607.516	-0.756443	2.21461e-09	2.8291e-07
Gpr137c	G protein-coupled receptor 137C	ENSMUSG00000049092	439.949	284.903	-0.626863	2.43933e-05	0.00085828
Snrpg	small nuclear ribonucleoprotein polypeptide G	ENSMUSG00000049124	467.088	617.611	0.403005	0.00378866	0.0426009
Plcxd3	phosphatidylinositol-specific phospholipase C, X domain containing 3	ENSMUSG00000049148	187.183	57.1702	-1.71112	3.7868e-16	1.4754e-13
Fam183b	family with sequence similarity 183, member B	ENSMUSG00000049154	567.918	778.759	0.455495	0.000763153	0.012794
Zfp518a	zinc finger protein 518A	ENSMUSG00000049164	474.357	238.143	-0.994144	2.76796e-11	5.32607e-09
Frmpd4	FERM and PDZ domain containing 4	ENSMUSG00000049176	440.76	260.093	-0.760965	1.03821e-07	8.45593e-06
Lrp1b	low density lipoprotein-related protein 1B (deleted in tumors)	ENSMUSG00000049252	446.496	243.615	-0.874046	3.67657e-09	4.33681e-07
Kcnk3	potassium channel, subfamily K, member 3	ENSMUSG00000049265	708.903	955.819	0.431149	0.00093564	0.0150421
Trappc1	trafficking protein particle complex 1	ENSMUSG00000049299	1719.79	2189.27	0.34822	0.00259709	0.0326514
Krt8	keratin 8	ENSMUSG00000049382	10.7408	45.3132	2.07683	2.51566e-06	0.000127594
Chchd10	coiled-coil-helix-coiled-coil-helix domain containing 10	ENSMUSG00000049422	577.196	794.227	0.460489	0.00115421	0.0176526
Aff4	AF4/FMR2 family, member 4	ENSMUSG00000049470	8662.18	5545.4	-0.643438	8.62317e-09	9.28257e-07
Tmem67	transmembrane protein 67	ENSMUSG00000049488	961.724	720.997	-0.41563	0.000960956	0.0153521
Fzd9	frizzled homolog 9 (Drosophila)	ENSMUSG00000049551	298.234	411.681	0.465083	0.00145855	0.0210424
NA	NA	ENSMUSG00000049571	666.893	513.752	-0.376382	0.00375199	0.0423122
Grm5	glutamate receptor, metabotropic 5	ENSMUSG00000049583	4220.02	3297.52	-0.355869	0.00298668	0.0360309
Zfp644	zinc finger protein 644	ENSMUSG00000049606	1951.32	1308.52	-0.576517	1.8502e-06	9.87209e-05
Slc17a5	solute carrier family 17 (anion/sugar transporter), member 5	ENSMUSG00000049624	396.312	289.92	-0.450981	0.00177646	0.0244706
Bdp1	B double prime 1, subunit of RNA polymerase III transcription initiation factor IIIB	ENSMUSG00000049658	1022.09	608.629	-0.747889	2.54033e-09	3.15235e-07
Rpl36al	ribosomal protein L36A-like	ENSMUSG00000049751	628.194	930.371	0.566597	1.05681e-05	0.000424199
2410015M20Rik	RIKEN cDNA 2410015M20 gene	ENSMUSG00000049760	1158.49	1638.67	0.500273	4.50057e-05	0.00141676
Tmsb4x	thymosin, beta 4, X chromosome	ENSMUSG00000049775	30350.2	39605.2	0.383986	0.000435843	0.00842329
Crh	corticotropin releasing hormone	ENSMUSG00000049796	127.894	223.101	0.802748	6.13703e-06	0.000267649
Armcx4	armadillo repeat containing, X-linked 4	ENSMUSG00000049804	5502.19	4210.9	-0.385878	0.000775709	0.0129511
NA	NA	ENSMUSG00000049832	857.079	1110.57	0.373798	0.00305258	0.0364404
2810025M15Rik	RIKEN cDNA 2810025M15 gene	ENSMUSG00000049881	829.961	1082.1	0.382722	0.00267926	0.0334006
Lpar4	lysophosphatidic acid receptor 4	ENSMUSG00000049929	142.77	70.0235	-1.02779	1.53652e-06	8.40229e-05
Mrps16	mitochondrial ribosomal protein S16	ENSMUSG00000049960	691.497	936.46	0.437494	0.000961405	0.0153521
Lsm10	U7 snRNP-specific Sm-like protein LSM10	ENSMUSG00000050188	521.43	696.482	0.417612	0.00229986	0.0297253
Eif5a2	eukaryotic translation initiation factor 5A2	ENSMUSG00000050192	454.227	279.54	-0.700359	1.33279e-06	7.4877e-05
Pla2g4e	phospholipase A2, group IVE	ENSMUSG00000050211	1562	975.645	-0.678965	2.34252e-08	2.30413e-06
NA	NA	ENSMUSG00000050243	201.035	112.823	-0.833386	9.51655e-06	0.000389092
Fau	Finkel-Biskis-Reilly murine sarcoma virus (FBR-MuSV) ubiquitously expressed (fox derived)	ENSMUSG00000050299	4226.7	5947.47	0.492742	2.29188e-05	0.000814782
Rictor	RPTOR independent companion of MTOR, complex 2	ENSMUSG00000050310	1795.3	1146.57	-0.646893	6.40441e-08	5.53856e-06
Lgals3	lectin, galactose binding, soluble 3	ENSMUSG00000050335	117.238	207.108	0.82094	1.14107e-05	0.000452707
Lamtor4	late endosomal/lysosomal adaptor, MAPK and MTOR activator 4	ENSMUSG00000050552	978.224	1323.08	0.435667	0.000451869	0.0086408
Mmp13	matrix metallopeptidase 13	ENSMUSG00000050578	68.3697	21.8379	-1.64652	4.61898e-10	6.9708e-08
Minos1	mitochondrial inner membrane organizing system 1	ENSMUSG00000050608	2472.29	3113.44	0.332661	0.00399706	0.0443451
Rps27	ribosomal protein S27	ENSMUSG00000050621	1305.68	1852.34	0.504545	7.38487e-05	0.00209354
Gm20746	predicted gene, 20746	ENSMUSG00000050708	4854.14	6618.32	0.447248	0.000110316	0.00284209
Zbtb26	zinc finger and BTB domain containing 26	ENSMUSG00000050714	558.356	359.984	-0.633254	6.13767e-06	0.000267649
Vamp8	vesicle-associated membrane protein 8	ENSMUSG00000050732	93.3021	142.684	0.612843	0.00407781	0.0450461
Tmem37	transmembrane protein 37	ENSMUSG00000050777	29.5122	66.4818	1.17165	0.000297713	0.00621404
B3galt6	UDP-Gal:betaGal beta 1,3-galactosyltransferase, polypeptide 6	ENSMUSG00000050796	1052.7	1333.02	0.3406	0.00457646	0.0491096
Atp5k	ATP synthase, H+ transporting, mitochondrial F1F0 complex, subunit E	ENSMUSG00000050856	1209.04	1755.3	0.537859	9.54366e-06	0.000389683
Zfp169	zinc finger protein 169	ENSMUSG00000050954	236.741	153.125	-0.6286	0.000264526	0.00565161
Prkca	protein kinase C, alpha	ENSMUSG00000050965	2591.58	2043.77	-0.342594	0.00382007	0.0429071
Cited1	Cbp/p300-interacting transactivator with Glu/Asp-rich carboxy-terminal domain 1	ENSMUSG00000051159	500.45	692.278	0.468126	0.000391527	0.00773184
Eml5	echinoderm microtubule associated protein like 5	ENSMUSG00000051166	2435.78	1630.96	-0.578667	7.6738e-07	4.73454e-05
Pcdhb9	protocadherin beta 9	ENSMUSG00000051242	214.352	151.013	-0.505315	0.00383035	0.0429913
Zgrf1	zinc finger, GRF-type containing 1	ENSMUSG00000051278	152.992	96.8646	-0.659416	0.00129193	0.0192148
Taf7	TAF7 RNA polymerase II, TATA box binding protein (TBP)-associated factor	ENSMUSG00000051316	585.82	438.417	-0.418155	0.00288618	0.0352607
Cacna1c	calcium channel, voltage-dependent, L type, alpha 1C subunit	ENSMUSG00000051331	2277.62	1575.08	-0.532102	4.26704e-06	0.000198743
Plekhm3	pleckstrin homology domain containing, family M, member 3	ENSMUSG00000051344	902.549	699.32	-0.368052	0.00321363	0.0379364
Zfp46	zinc finger protein 46	ENSMUSG00000051351	1901.71	2336.32	0.296937	0.0040248	0.0445564
Vamp7	vesicle-associated membrane protein 7	ENSMUSG00000051412	1032.99	687.32	-0.587771	2.69556e-06	0.00013538
Plagl2	pleiomorphic adenoma gene-like 2	ENSMUSG00000051413	507.625	351.023	-0.532198	0.000142033	0.00344313
Cd14	CD14 antigen	ENSMUSG00000051439	3.05037	14.8528	2.28368	0.00168884	0.0235694
Crebzf	CREB/ATF bZIP transcription factor	ENSMUSG00000051451	1404.36	1102.38	-0.349298	0.00384236	0.043055
Rps19bp1	ribosomal protein S19 binding protein 1	ENSMUSG00000051518	818.792	1129.51	0.464121	0.000234446	0.00515564
NA	NA	ENSMUSG00000051639	930.557	1210.15	0.379023	0.00253352	0.0320853
AU021092	expressed sequence AU021092	ENSMUSG00000051669	253.812	345.069	0.443125	0.00438928	0.0476323
NA	NA	ENSMUSG00000051723	90.4877	143.398	0.664231	0.00102319	0.0161212
Kcnf1	potassium voltage-gated channel, subfamily F, member 1	ENSMUSG00000051726	749.376	561.788	-0.415665	0.00223017	0.0290318
Ttn	titin	ENSMUSG00000051747	325.966	40.9665	-2.9922	1.28702e-53	2.20131e-50
Mest	mesoderm specific transcript	ENSMUSG00000051855	2675.43	1888.32	-0.502668	1.98373e-05	0.000720203
Xkr4	X Kell blood group precursor related family member 4	ENSMUSG00000051951	596.49	267.298	-1.15805	9.59009e-16	3.47353e-13
Pard3b	par-3 family cell polarity regulator beta	ENSMUSG00000052062	555.745	384.46	-0.531589	0.000148416	0.00356698
NA	NA	ENSMUSG00000052192	1712.65	2465.77	0.525803	1.52052e-05	0.000578643
Slc39a1	solute carrier family 39 (zinc transporter), member 1	ENSMUSG00000052310	1093.17	1500.76	0.457172	0.000201302	0.00456368
Ankrd44	ankyrin repeat domain 44	ENSMUSG00000052331	1687.64	1190.5	-0.50344	3.30158e-05	0.00109887
Cx3cr1	chemokine (C-X3-C motif) receptor 1	ENSMUSG00000052336	464.104	618.966	0.415411	0.00235084	0.0301942
Actn2	actinin alpha 2	ENSMUSG00000052374	355.909	221.73	-0.682709	4.35245e-06	0.00020211
Trpm3	transient receptor potential cation channel, subfamily M, member 3	ENSMUSG00000052387	626.429	358.807	-0.803945	4.40883e-09	5.09664e-07
Bmpr1b	bone morphogenetic protein receptor, type 1B	ENSMUSG00000052430	198.319	287.554	0.536011	0.000488246	0.00914333
Adarb2	adenosine deaminase, RNA-specific, B2	ENSMUSG00000052551	1225.76	826.731	-0.568191	3.33219e-06	0.000162323
Serp2	stress-associated endoplasmic reticulum protein family member 2	ENSMUSG00000052584	2051.53	2901.5	0.500094	1.58353e-05	0.000594539
Pcdh15	protocadherin 15	ENSMUSG00000052613	804.024	545.922	-0.558544	2.10068e-05	0.000753772
Asap2	ArfGAP with SH3 domain, ankyrin repeat and PH domain 2	ENSMUSG00000052632	1349.02	939.089	-0.522583	1.39781e-05	0.000539953
Zmat1	zinc finger, matrin type 1	ENSMUSG00000052676	555.501	374.413	-0.569157	4.43676e-05	0.00139953
BC004004	cDNA sequence BC004004	ENSMUSG00000052712	2200.5	2877.03	0.38675	0.000733841	0.0124
Kcnt2	potassium channel, subfamily T, member 2	ENSMUSG00000052726	185.024	77.3984	-1.25734	2.14326e-10	3.47287e-08
Atad2b	ATPase family, AAA domain containing 2B	ENSMUSG00000052812	556.056	261.847	-1.08651	8.63005e-14	2.41539e-11
Nrk	Nik related kinase	ENSMUSG00000052854	137.252	43.9956	-1.6414	1.20834e-14	3.95758e-12
Senp7	SUMO1/sentrin specific peptidase 7	ENSMUSG00000052917	2003.95	1582.99	-0.340199	0.00426007	0.0465584
Prkg1	protein kinase, cGMP-dependent, type I	ENSMUSG00000052920	158.239	85.882	-0.88168	1.10469e-05	0.000441118
Rnf26	ring finger protein 26	ENSMUSG00000053128	409.975	609.942	0.573137	4.42529e-05	0.00139821
NA	NA	ENSMUSG00000053173	1512.54	2050.89	0.439278	0.000209918	0.00474504
NA	NA	ENSMUSG00000053208	43.0758	20.0211	-1.10536	0.00194572	0.0262502
Dspp	dentin sialophosphoprotein	ENSMUSG00000053268	238.65	1.22176	-7.60979	1.27141e-102	4.3492e-99
Nrgn	neurogranin	ENSMUSG00000053310	408.921	564.025	0.463934	0.00112989	0.0173487
Gas5	growth arrest specific 5	ENSMUSG00000053332	2586.95	2018.26	-0.358139	0.00202253	0.0270155
Hs6st3	heparan sulfate 6-O-sulfotransferase 3	ENSMUSG00000053465	144.581	88.7607	-0.70389	0.000513551	0.00953027
Kdm3a	lysine (K)-specific demethylase 3A	ENSMUSG00000053470	1888.95	1453.69	-0.377863	0.00156732	0.0223187
Tcf4	transcription factor 4	ENSMUSG00000053477	4294.34	3357.01	-0.35526	0.00170766	0.0237033
Eif3k	eukaryotic translation initiation factor 3, subunit K	ENSMUSG00000053565	3551.85	4755.9	0.421149	0.000186389	0.00431132
Dennd4a	DENN/MADD domain containing 4A	ENSMUSG00000053641	1129.35	825.357	-0.452401	0.000218979	0.00489593
Srcap	Snf2-related CREBBP activator protein	ENSMUSG00000053877	208.431	128.862	-0.693744	0.000188944	0.00435731
Ech1	enoyl coenzyme A hydratase 1, peroxisomal	ENSMUSG00000053898	1185.19	1547.81	0.385115	0.00289758	0.0353158
Ndst1	N-deacetylase/N-sulfotransferase (heparan glucosaminyl) 1	ENSMUSG00000054008	5492.19	4385.95	-0.324493	0.00323788	0.0381471
Ercc6	excision repair cross-complementing rodent repair deficiency, complementation group 6	ENSMUSG00000054051	1277.1	982.07	-0.378974	0.00194929	0.0262638
Slc25a40	solute carrier family 25, member 40	ENSMUSG00000054099	289.309	208.127	-0.475149	0.00363755	0.0413855
Krt15	keratin 15	ENSMUSG00000054146	18.1986	5.22489	-1.80036	0.00154168	0.0220453
Spock3	sparc/osteonectin, cwcv and kazal-like domains proteoglycan 3	ENSMUSG00000054162	1433.4	981.097	-0.546972	1.09898e-05	0.000439406
NA	NA	ENSMUSG00000054178	89.3371	41.7038	-1.09908	2.15168e-05	0.000768546
Prr14l	proline rich 14-like	ENSMUSG00000054280	1473.61	1094.74	-0.428759	0.000454077	0.00866348
Mrps21	mitochondrial ribosomal protein S21	ENSMUSG00000054312	600.417	840.883	0.485941	0.000250352	0.00540884
[truncated: 886 more rows]
