# Supplementary material for: Placental H3K27me3 establishes female resilience to prenatal insults
Source: Nat Commun. 2018 Jul 2;9:2555. doi: 10.1038/s41467-018-04992-1 (PMC6028627; doi:10.1038/s41467-018-04992-1)
Supplement: Supplementary file 7 — Supplementary Data 5 [file 41467_2018_4992_MOESM7_ESM.xlsx]

## Sheet: Sup.5 Overlap hypothal
Supplementary Data File 5. List of hypothalamic genes with coordinated up or down regulation in wt females vs. males/trophoblast Ogt hemizygous and Ezh2 ko control females vs. Ezh2 ko PS females.
ENSEMBL	SYMBOL	GENENAME	Female	Male	OGThemi	EZH2koCon	EZH2koPS
ENSMUSG00000001870	Ltbp1	latent transforming growth factor beta binding protein 1	243.82	160.405	145.633	523.689	373.784
ENSMUSG00000004626	Stxbp2	syntaxin binding protein 2	127.01	88.3132	83.8138	1202.44	891.391
ENSMUSG00000008348	Ubc	ubiquitin C	2043.88	2807.08	3743.34	4387.72	6861
ENSMUSG00000019768	Esr1	estrogen receptor 1 (alpha)	300.23	133.74	124.437	970.739	743.75
ENSMUSG00000020183	Cpm	carboxypeptidase M	332.984	347.046	670.678	171.224	385.253
ENSMUSG00000020950	Foxg1	forkhead box G1	1090.51	474.479	577.016	3204.86	2340.79
ENSMUSG00000022763	Aifm3	apoptosis-inducing factor, mitochondrion-associated 3	256.113	174.477	151.584	2210.24	1733.87
ENSMUSG00000024517	Grp	gastrin releasing peptide	73.1424	169.741	151.47	57.2364	113.637
ENSMUSG00000024985	Tcf7l2	transcription factor 7 like 2, T cell specific, HMG box	693.949	832.924	3110.79	373.741	1000.74
ENSMUSG00000025905	Oprk1	opioid receptor, kappa 1	533.475	355.546	307.343	896.654	463.597
ENSMUSG00000026826	Nr4a2	nuclear receptor subfamily 4, group A, member 2	953.332	301.101	335.949	1645.04	1017.11
ENSMUSG00000027210	Meis2	Meis homeobox 2	534.701	1888.58	3022.81	400.864	710.514
ENSMUSG00000027301	Oxt	oxytocin	41.7596	156.443	180.835	12.4955	66.3084
ENSMUSG00000027347	Rasgrp1	RAS guanyl releasing protein 1	767.798	486.737	513.913	1863.09	1286.44
ENSMUSG00000027434	Nkx2-2	NK2 homeobox 2	236.372	420.648	398.534	105.705	232.112
ENSMUSG00000027577	Chrna4	cholinergic receptor, nicotinic, alpha polypeptide 4	1476.58	2355.76	2310.86	1805.43	2391.69
ENSMUSG00000028004	Npy2r	neuropeptide Y receptor Y2	379.944	284.16	249.412	627.483	447.704
ENSMUSG00000029151	Slc30a3	solute carrier family 30 (zinc transporter), member 3	24.7127	54.1249	114.059	23.1385	53.5141
ENSMUSG00000029306	Ibsp	integrin binding sialoprotein	17.1009	3.23783	3.62069	371.99	242.853
ENSMUSG00000036357	Gpr101	G protein-coupled receptor 101	385.614	189.154	192.996	744.496	474.075
ENSMUSG00000040478	Prdm13	PR domain containing 13	117.645	74.1784	56.8699	239.981	156.428
ENSMUSG00000046167	Gldn	gliomedin	63.7959	30.8485	33.3866	247.528	167.765
ENSMUSG00000048915	Efna5	ephrin A5	1437.66	999.372	925.38	4216.8	3402.47
ENSMUSG00000054667	Irs4	insulin receptor substrate 4	3488.94	2368.34	2012.08	5530.57	4314.87
ENSMUSG00000062296	Trank1	tetratricopeptide repeat and ankyrin repeat containing 1	979.456	700.686	711.835	7383	4754.03
ENSMUSG00000069755	NA	NA	148.888	107.334	97.5731	323.861	168.909
ENSMUSG00000091519	Skor2	SKI family transcriptional corepressor 2	30.8163	24.6279	7.77824	159.673	93.9363
ENSMUSG00000097767	Miat	myocardial infarction associated transcript (non-protein coding)	2190.56	1518.62	1619.85	31334.6	25002.5
ENSMUSG00000106883	NA	NA	15.9816	34.0288	65.3257	27.6858	62.8315
