# Supplementary material for: Placental H3K27me3 establishes female resilience to prenatal insults
Source: Nat Commun. 2018 Jul 2;9:2555. doi: 10.1038/s41467-018-04992-1 (PMC6028627; doi:10.1038/s41467-018-04992-1)
Supplement: Supplementary file 8 — Supplementary Data 6 [file 41467_2018_4992_MOESM8_ESM.xlsx]

## Sheet: Sup.6 Xlinked Genes
Supplementary Data File 6. List of genes, including chromosome location, altered by trophoblast-specific Ogt reduction from trophoblast-specific RNA-seq.
SYMBOL	Ensembl.Gene.ID	Chromosome	Gene.description	Mean.WTFemale	Mean.OGTHemiFemale	log2FoldChange..OGT hemi relative to WT female	pval	padj
Cd244	ENSMUSG00000004709	1	CD244 natural killer cell receptor 2B4 [Source:MGI Symbol;Acc:MGI:109294]	36.4702	164.618	2.17433	7.95691e-05	0.00229855
Apoa2	ENSMUSG00000005681	1	apolipoprotein A-II [Source:MGI Symbol;Acc:MGI:88050]	461.221	945.794	1.03607	0.00145542	0.0209562
Arpc2	ENSMUSG00000006304	1	actin related protein 2/3 complex, subunit 2 [Source:MGI Symbol;Acc:MGI:1923959]	8864.35	2484.76	-1.83491	6.32375e-05	0.00193054
Nuak2	ENSMUSG00000009772	1	NUAK family, SNF1-like kinase, 2 [Source:MGI Symbol;Acc:MGI:1921387]	73.0644	207.616	1.50668	0.000303314	0.00642491
Hsd11b1	ENSMUSG00000016194	1	hydroxysteroid 11-beta dehydrogenase 1 [Source:MGI Symbol;Acc:MGI:103562]	88.2738	240.331	1.44496	0.000671056	0.0116866
Cd34	ENSMUSG00000016494	1	CD34 antigen [Source:MGI Symbol;Acc:MGI:88329]	331.872	1264.17	1.92949	2.36292e-06	0.000154257
Dyrk3	ENSMUSG00000016526	1	dual-specificity tyrosine-(Y)-phosphorylation regulated kinase 3 [Source:MGI Symbol;Acc:MGI:1330300]	133.293	25.8451	-2.36664	0.000245228	0.00544402
Trove2	ENSMUSG00000018199	1	TROVE domain family, member 2 [Source:MGI Symbol;Acc:MGI:106652]	157.661	416.609	1.40187	0.000986147	0.0156968
Btg2	ENSMUSG00000020423	1	B cell translocation gene 2, anti-proliferative [Source:MGI Symbol;Acc:MGI:108384]	9844.77	24840.2	1.33524	0.000905159	0.0146795
Tfap2b	ENSMUSG00000025927	1	transcription factor AP-2 beta [Source:MGI Symbol;Acc:MGI:104672]	30.8077	1.55347	-4.30973	0.000993857	0.0157964
Slco5a1	ENSMUSG00000025938	1	solute carrier organic anion transporter family, member 5A1 [Source:MGI Symbol;Acc:MGI:2443431]	452.878	4402.7	3.28119	1.69703e-14	3.55421e-11
Ube2w	ENSMUSG00000025939	1	ubiquitin-conjugating enzyme E2W (putative) [Source:MGI Symbol;Acc:MGI:1914049]	294.914	621.7	1.07593	0.00278926	0.033731
Klf7	ENSMUSG00000025959	1	Kruppel-like factor 7 (ubiquitous) [Source:MGI Symbol;Acc:MGI:1935151]	495.996	1505.1	1.60146	4.41974e-05	0.00146333
Nrp2	ENSMUSG00000025969	1	neuropilin 2 [Source:MGI Symbol;Acc:MGI:1100492]	313.256	880.926	1.49168	0.000202531	0.00477601
Mob4	ENSMUSG00000025979	1	MOB family member 4, phocein [Source:MGI Symbol;Acc:MGI:104899]	1479.65	3476.62	1.23243	0.00470035	0.0495553
Icos	ENSMUSG00000026009	1	inducible T cell co-stimulator [Source:MGI Symbol;Acc:MGI:1858745]	11.85	85.4704	2.85053	5.39064e-06	0.000298033
Ctla4	ENSMUSG00000026011	1	cytotoxic T-lymphocyte-associated protein 4 [Source:MGI Symbol;Acc:MGI:88556]	7.90527	51.2177	2.69576	0.000338847	0.00695448
Nop58	ENSMUSG00000026020	1	NOP58 ribonucleoprotein [Source:MGI Symbol;Acc:MGI:1933184]	2073.64	835.158	-1.31205	0.00303747	0.0360904
Cdk15	ENSMUSG00000026023	1	cyclin-dependent kinase 15 [Source:MGI Symbol;Acc:MGI:3583944]	40.394	139.105	1.78396	0.00319591	0.0374341
Als2	ENSMUSG00000026024	1	amyotrophic lateral sclerosis 2 (juvenile) [Source:MGI Symbol;Acc:MGI:1921268]	835.813	177.672	-2.23396	1.12985e-06	8.70362e-05
Cflar	ENSMUSG00000026031	1	CASP8 and FADD-like apoptosis regulator [Source:MGI Symbol;Acc:MGI:1336166]	867.606	2837.6	1.70956	6.45237e-06	0.000338128
Ndufb3	ENSMUSG00000026032	1	NADH dehydrogenase (ubiquinone) 1 beta subcomplex 3 [Source:MGI Symbol;Acc:MGI:1913745]	1625.62	4627.29	1.50917	0.00285094	0.0342795
Nif3l1	ENSMUSG00000026036	1	Ngg1 interacting factor 3-like 1 (S. pombe) [Source:MGI Symbol;Acc:MGI:1929485]	704.81	215.281	-1.71102	0.000149493	0.00376887
Col3a1	ENSMUSG00000026043	1	collagen, type III, alpha 1 [Source:MGI Symbol;Acc:MGI:88453]	3447.99	899.039	-1.9393	3.1888e-05	0.001132
Kdelc1	ENSMUSG00000026047	1	KDEL (Lys-Asp-Glu-Leu) containing 1 [Source:MGI Symbol;Acc:MGI:1919300]	388.022	69.2563	-2.48612	1.00923e-06	8.04251e-05
Npas2	ENSMUSG00000026077	1	neuronal PAS domain protein 2 [Source:MGI Symbol;Acc:MGI:109232]	35.3117	123.07	1.80126	0.00181996	0.0247117
Inpp1	ENSMUSG00000026102	1	inositol polyphosphate-1-phosphatase [Source:MGI Symbol;Acc:MGI:104848]	41.0037	156.816	1.93525	0.000232973	0.00528363
Coa5	ENSMUSG00000026112	1	cytochrome C oxidase assembly factor 5 [Source:MGI Symbol;Acc:MGI:1923428]	2215.09	5381.66	1.28069	0.000986229	0.0156968
Tmem131	ENSMUSG00000026116	1	transmembrane protein 131 [Source:MGI Symbol;Acc:MGI:1927110]	385.132	79.6496	-2.27361	8.96997e-07	7.17287e-05
Prim2	ENSMUSG00000026134	1	DNA primase, p58 subunit [Source:MGI Symbol;Acc:MGI:97758]	866.171	303.952	-1.51081	0.00103442	0.0162181
Bcs1l	ENSMUSG00000026172	1	BCS1-like (yeast) [Source:MGI Symbol;Acc:MGI:1914071]	308.973	109.963	-1.49046	0.00119674	0.0181474
Igfbp5	ENSMUSG00000026185	1	insulin-like growth factor binding protein 5 [Source:MGI Symbol;Acc:MGI:96440]	777.774	243.175	-1.67735	0.00014169	0.00363328
Atic	ENSMUSG00000026192	1	5-aminoimidazole-4-carboxamide ribonucleotide formyltransferase/IMP cyclohydrolase [Source:MGI Symbol;Acc:MGI:1351352]	2978.71	1255.18	-1.24679	0.0020866	0.0274609
Fn1	ENSMUSG00000026193	1	fibronectin 1 [Source:MGI Symbol;Acc:MGI:95566]	28626.7	9196.73	-1.63817	0.000147124	0.0037281
Des	ENSMUSG00000026208	1	desmin [Source:MGI Symbol;Acc:MGI:94885]	1373.36	4276.92	1.63886	0.000116495	0.00314509
Dnpep	ENSMUSG00000026209	1	aspartyl aminopeptidase [Source:MGI Symbol;Acc:MGI:1278328]	3087.71	1269.66	-1.2821	0.00125612	0.0188255
Sp100	ENSMUSG00000026222	1	nuclear antigen Sp100 [Source:MGI Symbol;Acc:MGI:109561]	83.4658	254.401	1.60785	0.000331888	0.0068604
2810459M11Rik	ENSMUSG00000026227	1	RIKEN cDNA 2810459M11 gene [Source:MGI Symbol;Acc:MGI:1920042]	153.678	484.689	1.65715	1.31805e-05	0.000578419
Psmd1	ENSMUSG00000026229	1	proteasome (prosome, macropain) 26S subunit, non-ATPase, 1 [Source:MGI Symbol;Acc:MGI:1917497]	3508.65	1587	-1.14462	0.00359831	0.0408032
Bok	ENSMUSG00000026278	1	BCL2-related ovarian killer [Source:MGI Symbol;Acc:MGI:1858494]	518.024	2335.2	2.17246	3.19835e-06	0.00019816
Inpp5d	ENSMUSG00000026288	1	inositol polyphosphate-5-phosphatase D [Source:MGI Symbol;Acc:MGI:107357]	39.9687	161.231	2.01219	0.000302245	0.00640816
Spp2	ENSMUSG00000026295	1	secreted phosphoprotein 2 [Source:MGI Symbol;Acc:MGI:1922646]	432.404	1198.17	1.47037	3.78525e-05	0.00129981
Mlph	ENSMUSG00000026303	1	melanophilin [Source:MGI Symbol;Acc:MGI:2176380]	79.2665	380.799	2.26425	6.3533e-07	5.47854e-05
Rab17	ENSMUSG00000026304	1	RAB17, member RAS oncogene family [Source:MGI Symbol;Acc:MGI:104640]	64.9574	170.629	1.3933	0.0023555	0.029795
Ccnt2	ENSMUSG00000026349	1	cyclin T2 [Source:MGI Symbol;Acc:MGI:1920199]	859.721	2028.41	1.23841	0.000601573	0.0107687
Mcm6	ENSMUSG00000026355	1	minichromosome maintenance complex component 6 [Source:MGI Symbol;Acc:MGI:1298227]	2408.56	933.309	-1.36774	0.000788347	0.013202
Dars	ENSMUSG00000026356	1	aspartyl-tRNA synthetase [Source:MGI Symbol;Acc:MGI:2442544]	1284.67	281.459	-2.19041	2.11651e-06	0.000139845
Rgs2	ENSMUSG00000026360	1	regulator of G-protein signaling 2 [Source:MGI Symbol;Acc:MGI:1098271]	151.419	686.998	2.18176	1.03131e-06	8.07918e-05
Nek7	ENSMUSG00000026393	1	NIMA (never in mitosis gene a)-related expressed kinase 7 [Source:MGI Symbol;Acc:MGI:1890645]	933.197	1810.07	0.95579	0.00376647	0.0420295
Nr5a2	ENSMUSG00000026398	1	nuclear receptor subfamily 5, group A, member 2 [Source:MGI Symbol;Acc:MGI:1346834]	29.3106	106.711	1.86422	0.000190773	0.00457673
Cd55	ENSMUSG00000026399	1	CD55 molecule, decay accelerating factor for complement [Source:MGI Symbol;Acc:MGI:104850]	170.685	452.688	1.40718	0.000217162	0.00504426
Ddx59	ENSMUSG00000026404	1	DEAD (Asp-Glu-Ala-Asp) box polypeptide 59 [Source:MGI Symbol;Acc:MGI:1915247]	265.289	84.9985	-1.64206	0.0011901	0.0180943
Cacna1s	ENSMUSG00000026407	1	calcium channel, voltage-dependent, L type, alpha 1S subunit [Source:MGI Symbol;Acc:MGI:88294]	23.248	1.18333	-4.29618	0.00438276	0.0471047
Pigr	ENSMUSG00000026417	1	polymeric immunoglobulin receptor [Source:MGI Symbol;Acc:MGI:103080]	6.24669	71.035	3.50737	2.16929e-05	0.000839738
Elk4	ENSMUSG00000026436	1	ELK4, member of ETS oncogene family [Source:MGI Symbol;Acc:MGI:102853]	1578.45	6782.76	2.10336	5.63987e-07	4.95579e-05
Rgs16	ENSMUSG00000026475	1	regulator of G-protein signaling 16 [Source:MGI Symbol;Acc:MGI:108407]	935.447	4542.66	2.27981	1.84275e-08	2.95736e-06
Lamc2	ENSMUSG00000026479	1	laminin, gamma 2 [Source:MGI Symbol;Acc:MGI:99913]	444.593	1055.09	1.24681	0.00199096	0.0265653
Fam129a	ENSMUSG00000026483	1	family with sequence similarity 129, member A [Source:MGI Symbol;Acc:MGI:2137237]	1504.39	599.791	-1.32664	0.00211784	0.0277497
Srp9	ENSMUSG00000026511	1	signal recognition particle 9 [Source:MGI Symbol;Acc:MGI:1350930]	2335.15	7170.39	1.61853	0.000463994	0.00878207
Spta1	ENSMUSG00000026532	1	spectrin alpha, erythrocytic 1 [Source:MGI Symbol;Acc:MGI:98385]	144.109	36.5135	-1.98066	0.00103571	0.0162272
Nme7	ENSMUSG00000026575	1	NME/NM23 family member 7 [Source:MGI Symbol;Acc:MGI:2449121]	690.237	239.564	-1.52668	0.001905	0.0256703
Sele	ENSMUSG00000026582	1	selectin, endothelial cell [Source:MGI Symbol;Acc:MGI:98278]	173.313	39.562	-2.1312	0.00124587	0.0187205
Abl2	ENSMUSG00000026596	1	v-abl Abelson murine leukemia viral oncogene 2 (arg, Abelson-related gene) [Source:MGI Symbol;Acc:MGI:87860]	1542.19	3612.84	1.22815	0.00230178	0.029389
Uhmk1	ENSMUSG00000026667	1	U2AF homology motif (UHM) kinase 1 [Source:MGI Symbol;Acc:MGI:1341908]	2965.4	6305.78	1.08845	0.00192406	0.0258218
Mgst3	ENSMUSG00000026688	1	microsomal glutathione S-transferase 3 [Source:MGI Symbol;Acc:MGI:1913697]	2316.33	781.407	-1.56769	0.000382421	0.00756657
Fmo4	ENSMUSG00000026692	1	flavin containing monooxygenase 4 [Source:MGI Symbol;Acc:MGI:2429497]	51.8197	161.413	1.63919	0.000222718	0.00513234
Pigc	ENSMUSG00000026698	1	phosphatidylinositol glycan anchor biosynthesis, class C [Source:MGI Symbol;Acc:MGI:1914542]	702.399	2108.79	1.58605	0.000422349	0.00815412
Zdbf2	ENSMUSG00000027520	1	zinc finger, DBF-type containing 2 [Source:MGI Symbol;Acc:MGI:1921134]	118.183	360.257	1.608	0.000170768	0.00418499
Ptpn7	ENSMUSG00000031506	1	protein tyrosine phosphatase, non-receptor type 7 [Source:MGI Symbol;Acc:MGI:2156893]	29.8776	109.033	1.86763	0.000436333	0.00835432
Atg9a	ENSMUSG00000033124	1	autophagy related 9A [Source:MGI Symbol;Acc:MGI:2138446]	67.2292	3.87028	-4.11858	8.22707e-06	0.000402813
Wnt6	ENSMUSG00000033227	1	wingless-type MMTV integration site family, member 6 [Source:MGI Symbol;Acc:MGI:98960]	90.9007	25.4377	-1.83732	0.0029904	0.0356595
Hdlbp	ENSMUSG00000034088	1	high density lipoprotein (HDL) binding protein [Source:MGI Symbol;Acc:MGI:99256]	11654.1	5534.1	-1.07442	0.00326776	0.0379869
Ramp1	ENSMUSG00000034353	1	receptor (calcitonin) activity modifying protein 1 [Source:MGI Symbol;Acc:MGI:1858418]	506.274	1586.62	1.64796	0.000455266	0.0086381
Nenf	ENSMUSG00000037499	1	neuron derived neurotrophic factor [Source:MGI Symbol;Acc:MGI:1913458]	1283.75	4499.02	1.80925	0.000688945	0.0118995
Fam126b	ENSMUSG00000038174	1	family with sequence similarity 126, member B [Source:MGI Symbol;Acc:MGI:1098784]	278.857	712.091	1.35254	0.00054346	0.00999949
Slamf7	ENSMUSG00000038179	1	SLAM family member 7 [Source:MGI Symbol;Acc:MGI:1922595]	14.6363	75.863	2.37385	0.00018429	0.0044643
Tgfb2	ENSMUSG00000039239	1	transforming growth factor, beta 2 [Source:MGI Symbol;Acc:MGI:98726]	530.143	1287.7	1.28035	0.000541731	0.00997562
C130074G19Rik	ENSMUSG00000039349	1	RIKEN cDNA C130074G19 gene [Source:MGI Symbol;Acc:MGI:2444831]	514.283	1707.09	1.73091	4.53729e-05	0.00149369
Hlx	ENSMUSG00000039377	1	H2.0-like homeobox [Source:MGI Symbol;Acc:MGI:96109]	46.3653	159.178	1.77953	0.00151819	0.0216844
Exo1	ENSMUSG00000039748	1	exonuclease 1 [Source:MGI Symbol;Acc:MGI:1349427]	594.015	235.259	-1.33625	0.00298821	0.0356517
Fmo1	ENSMUSG00000040181	1	flavin containing monooxygenase 1 [Source:MGI Symbol;Acc:MGI:1310002]	387.38	1138.36	1.55514	1.91962e-05	0.000762242
Suco	ENSMUSG00000040297	1	SUN domain containing ossification factor [Source:MGI Symbol;Acc:MGI:2138346]	2107.2	5088.7	1.27197	0.00260161	0.0320315
Gm15429	ENSMUSG00000040323	1	predicted pseudogene 15429 [Source:MGI Symbol;Acc:MGI:3642423]	281.928	42.8047	-2.71948	8.06064e-07	6.55921e-05
St8sia4	ENSMUSG00000040710	1	ST8 alpha-N-acetyl-neuraminide alpha-2,8-sialyltransferase 4 [Source:MGI Symbol;Acc:MGI:106018]	10.904	56.1694	2.36493	0.00108467	0.0168121
Sft2d2	ENSMUSG00000040848	1	SFT2 domain containing 2 [Source:MGI Symbol;Acc:MGI:1917362]	410.559	945.089	1.20286	0.00227618	0.0292561
Hibch	ENSMUSG00000041426	1	3-hydroxyisobutyryl-Coenzyme A hydrolase [Source:MGI Symbol;Acc:MGI:1923792]	493.497	114.18	-2.11174	1.23015e-05	0.000548818
Zfp281	ENSMUSG00000041483	1	zinc finger protein 281 [Source:MGI Symbol;Acc:MGI:3029290]	216.919	756.911	1.80297	4.70298e-05	0.00153002
Kif21b	ENSMUSG00000041642	1	kinesin family member 21B [Source:MGI Symbol;Acc:MGI:109234]	249.634	707.461	1.50283	0.000686722	0.0118764
Dstyk	ENSMUSG00000042046	1	dual serine/threonine and tyrosine protein kinase [Source:MGI Symbol;Acc:MGI:1925064]	822.609	1765.65	1.10192	0.00381107	0.0424336
Bag2	ENSMUSG00000042215	1	BCL2-associated athanogene 2 [Source:MGI Symbol;Acc:MGI:1891254]	778.624	200.906	-1.95441	4.54715e-05	0.0014948
Adora1	ENSMUSG00000042429	1	adenosine A1 receptor [Source:MGI Symbol;Acc:MGI:99401]	24.3824	98.0639	2.00788	0.00392571	0.0433732
Dhx9	ENSMUSG00000042699	1	DEAH (Asp-Glu-Ala-His) box polypeptide 9 [Source:MGI Symbol;Acc:MGI:108177]	2704.45	875.062	-1.62788	0.000313827	0.00658523
Rpl7	ENSMUSG00000043716	1	ribosomal protein L7 [Source:MGI Symbol;Acc:MGI:98073]	4709.05	1650.47	-1.51256	0.00042951	0.00825788
Gm6430	ENSMUSG00000044757	1	predicted gene 6430 [Source:MGI Symbol;Acc:MGI:3648857]	47.9047	3.54906	-3.75466	0.000146953	0.00372785
Cxcr4	ENSMUSG00000045382	1	chemokine (C-X-C motif) receptor 4 [Source:MGI Symbol;Acc:MGI:109563]	180.978	750.33	2.05171	1.02621e-05	0.000480077
Cavin2	ENSMUSG00000045954	1	caveolae associated 2 [Source:MGI Symbol;Acc:MGI:99513]	42.6159	219.231	2.36299	1.18002e-05	0.000528494
Ppp1r15b	ENSMUSG00000046062	1	protein phosphatase 1, regulatory (inhibitor) subunit 15b [Source:MGI Symbol;Acc:MGI:2444211]	4455.8	10801.8	1.27751	0.00321285	0.0375184
Yod1	ENSMUSG00000046404	1	YOD1 deubiquitinase [Source:MGI Symbol;Acc:MGI:2442596]	289.176	981.057	1.76239	1.73996e-06	0.000123345
Col6a3	ENSMUSG00000048126	1	collagen, type VI, alpha 3 [Source:MGI Symbol;Acc:MGI:88461]	74.5125	203.297	1.44803	0.000958773	0.015387
Arhgap30	ENSMUSG00000048865	1	Rho GTPase activating protein 30 [Source:MGI Symbol;Acc:MGI:2684948]	253.856	67.111	-1.91939	0.000545441	0.010028
Tmem37	ENSMUSG00000050777	1	transmembrane protein 37 [Source:MGI Symbol;Acc:MGI:2157899]	8274.34	3670.48	-1.17268	0.00336075	0.038814
Tmco1	ENSMUSG00000052428	1	transmembrane and coiled-coil domains 1 [Source:MGI Symbol;Acc:MGI:1921173]	1336.34	357.341	-1.90291	6.51513e-05	0.00197074
Pbx1	ENSMUSG00000052534	1	pre B cell leukemia homeobox 1 [Source:MGI Symbol;Acc:MGI:97495]	320.534	1846.35	2.52613	4.10953e-09	9.13074e-07
Gas5	ENSMUSG00000053332	1	growth arrest specific 5 [Source:MGI Symbol;Acc:MGI:95659]	726.688	2173.31	1.58049	0.000274892	0.00597064
Sag	ENSMUSG00000056055	1	S-antigen, retina and pineal gland (arrestin) [Source:MGI Symbol;Acc:MGI:98227]	25.7037	110.466	2.10355	0.00287826	0.0345901
Bcl2	ENSMUSG00000057329	1	B cell leukemia/lymphoma 2 [Source:MGI Symbol;Acc:MGI:88138]	42.5934	135.693	1.67164	0.00124749	0.0187205
Fcer1g	ENSMUSG00000058715	1	Fc receptor, IgE, high affinity I, gamma polypeptide [Source:MGI Symbol;Acc:MGI:95496]	113.505	641.743	2.49924	1.28478e-09	3.6656e-07
Tma7-ps	ENSMUSG00000059058	1	translational machinery associated 7 homolog (S. cerevisiae), pseudogene [Source:MGI Symbol;Acc:MGI:3705453]	401.222	113.743	-1.81862	0.000143687	0.00366918
Cbx3-ps7	ENSMUSG00000059647	1	chromobox 3, pseudogene 7 [Source:MGI Symbol;Acc:MGI:3704187]	74.3932	13.4098	-2.47188	0.00326063	0.0379422
H3f3a	ENSMUSG00000060743	1	H3 histone, family 3A [Source:MGI Symbol;Acc:MGI:1097686]	467.353	145.113	-1.68733	0.000112183	0.00305725
Zbtb18	ENSMUSG00000063659	1	zinc finger and BTB domain containing 18 [Source:MGI Symbol;Acc:MGI:1353609]	453.983	1241.52	1.45139	0.000200417	0.00473099
Rpl19-ps1	ENSMUSG00000064281	1	ribosomal protein L19, pseudogene 1 [Source:MGI Symbol;Acc:MGI:3642668]	271.892	92.2792	-1.55895	0.00220236	0.0286097
Bmpr2	ENSMUSG00000067336	1	bone morphogenetic protein receptor, type II (serine/threonine kinase) [Source:MGI Symbol;Acc:MGI:1095407]	1592.77	4187.29	1.39448	0.000572336	0.0104065
Pi15	ENSMUSG00000067780	1	peptidase inhibitor 15 [Source:MGI Symbol;Acc:MGI:1934659]	34.5352	933.608	4.75668	8.28813e-21	9.57693e-17
Gm5830	ENSMUSG00000072978	1	predicted pseudogene 5830 [Source:MGI Symbol;Acc:MGI:3647375]	34.8216	2.68031	-3.69951	0.000110893	0.00303457
D730003I15Rik	ENSMUSG00000073478	1	RIKEN cDNA D730003I15 gene [Source:MGI Symbol;Acc:MGI:1925971]	49.8297	176.838	1.82735	0.000532162	0.00982289
Sh2d1b2	ENSMUSG00000073494	1	SH2 domain containing 1B2 [Source:MGI Symbol;Acc:MGI:3622649]	39.0223	118.97	1.60823	0.000610731	0.0109014
E330020D12Rik	ENSMUSG00000073538	1	Riken cDNA E330020D12 gene [Source:MGI Symbol;Acc:MGI:3761270]	53.0344	154.932	1.54663	0.00335795	0.0388011
Cops9	ENSMUSG00000073616	1	COP9 signalosome subunit 9 [Source:MGI Symbol;Acc:MGI:1914165]	1799.69	6474.05	1.84692	0.00022285	0.00513234
Nbeal1	ENSMUSG00000073664	1	neurobeachin like 1 [Source:MGI Symbol;Acc:MGI:2444343]	235.571	711.13	1.59395	8.0267e-05	0.00231582
Tlr5	ENSMUSG00000079164	1	toll-like receptor 5 [Source:MGI Symbol;Acc:MGI:1858171]	121.061	23.9592	-2.33708	0.00073476	0.012458
Gm7278	ENSMUSG00000080950	1	predicted gene 7278 [Source:MGI Symbol;Acc:MGI:3645261]	237.261	65.4956	-1.857	0.000580323	0.0104857
Gm15455	ENSMUSG00000081402	1	predicted gene 15455 [Source:MGI Symbol;Acc:MGI:3705563]	192.726	61.4782	-1.6484	0.00183118	0.0248494
Gm15181	ENSMUSG00000082745	1	predicted gene 15181 [Source:MGI Symbol;Acc:MGI:3705876]	24.5199	1.91808	-3.67622	0.00275689	0.0334719
Gm6136	ENSMUSG00000084106	1	predicted pseudogene 6136 [Source:MGI Symbol;Acc:MGI:3646897]	1327.16	316.963	-2.06595	3.45681e-06	0.000210229
Gm15790	ENSMUSG00000089648	1	predicted pseudogene 15790 [Source:MGI Symbol;Acc:MGI:3783232]	81.9165	3.69674	-4.46983	7.96414e-08	9.92804e-06
Gm16581	ENSMUSG00000089670	1	predicted gene 16581 [Source:MGI Symbol;Acc:MGI:4415001]	480.09	156.471	-1.61741	0.00168104	0.0232489
Gm15833	ENSMUSG00000089703	1	predicted gene 15833 [Source:MGI Symbol;Acc:MGI:3801794]	42.2856	3.64782	-3.53506	0.000645636	0.0113551
Gm16103	ENSMUSG00000090243	1	predicted gene 16103 [Source:MGI Symbol;Acc:MGI:3802086]	81.1225	5.54558	-3.87069	1.56234e-06	0.00011283
4930523C07Rik	ENSMUSG00000090394	1	RIKEN cDNA 4930523C07 gene [Source:MGI Symbol;Acc:MGI:1914897]	73.0078	194.816	1.41599	0.00441995	0.0473332
Snrpe	ENSMUSG00000090553	1	small nuclear ribonucleoprotein E [Source:MGI Symbol;Acc:MGI:98346]	1372.89	4269.14	1.63673	0.000481975	0.00907575
Gm5828	ENSMUSG00000091020	1	predicted gene 5828 [Source:MGI Symbol;Acc:MGI:3644176]	64.7681	10.7712	-2.58811	0.00254998	0.0314629
Gm17181	ENSMUSG00000091123	1	predicted gene 17181 [Source:MGI Symbol;Acc:MGI:4938008]	46.8493	4.18964	-3.48313	0.000359174	0.00723042
Snhg6	ENSMUSG00000098234	1	small nucleolar RNA host gene 6 [Source:MGI Symbol;Acc:MGI:1921074]	241.942	771.667	1.67332	0.000300932	0.00639205
Gm6159	ENSMUSG00000099377	1	predicted gene 6159 [Source:MGI Symbol;Acc:MGI:3644323]	171.613	14.0062	-3.61503	4.22756e-09	9.13074e-07
Gm6652	ENSMUSG00000099858	1	predicted gene 6652 [Source:MGI Symbol;Acc:MGI:3647244]	103.352	17.1734	-2.58933	0.000322241	0.00673326
Gm7200	ENSMUSG00000099870	1	predicted gene 7200 [Source:MGI Symbol;Acc:MGI:3644666]	65.6033	5.32405	-3.62317	4.29978e-05	0.0014277
Tubb4b-ps2	ENSMUSG00000099997	1	tubulin, beta 4B class IVB, pseudogene 2 [Source:MGI Symbol;Acc:MGI:3723458]	63.5473	7.88057	-3.01146	0.000392909	0.00772119
Gm4849	ENSMUSG00000100204	1	predicted gene 4849 [Source:MGI Symbol;Acc:MGI:3645366]	270.303	52.6873	-2.35905	2.44543e-05	0.000924903
Gm8292	ENSMUSG00000100215	1	predicted gene 8292 [Source:MGI Symbol;Acc:MGI:3648460]	202.782	843.711	2.05682	5.86573e-05	0.00180984
Gm6644	ENSMUSG00000100309	1	predicted gene 6644 [Source:MGI Symbol;Acc:MGI:3644951]	46.8632	3.59891	-3.70283	0.000331764	0.0068604
Gm5256	ENSMUSG00000100319	1	predicted gene 5256 [Source:MGI Symbol;Acc:MGI:3644836]	117.426	16.0849	-2.86797	1.36087e-05	0.000588945
Gm1833	ENSMUSG00000100362	1	predicted gene 1833 [Source:MGI Symbol;Acc:MGI:3037691]	80.3573	13.339	-2.59078	0.000106097	0.00292938
Gm28071	ENSMUSG00000100397	1	predicted gene 28071 [Source:MGI Symbol;Acc:MGI:5578777]	235.238	33.4489	-2.81409	2.02553e-06	0.000135681
Gm7266	ENSMUSG00000100441	1	predicted gene 7266 [Source:MGI Symbol;Acc:MGI:3648608]	1098.79	389.91	-1.4947	0.0004234	0.00816078
Gm7114	ENSMUSG00000100481	1	predicted gene 7114 [Source:MGI Symbol;Acc:MGI:3643085]	58.868	9.36694	-2.65183	0.00304265	0.0361175
Gm19503	ENSMUSG00000100551	1	predicted gene, 19503 [Source:MGI Symbol;Acc:MGI:5011688]	324.72	75.4872	-2.10489	6.02008e-05	0.00185252
Gm19587	ENSMUSG00000100701	1	predicted gene, 19587 [Source:MGI Symbol;Acc:MGI:5011772]	264.727	16.118	-4.03776	2.52811e-12	2.5402e-09
Gm8392	ENSMUSG00000100913	1	predicted gene 8392 [Source:MGI Symbol;Acc:MGI:3648162]	184.028	32.4948	-2.50164	2.12911e-05	0.000829269
Eif4a-ps4	ENSMUSG00000101188	1	eukaryotic translation initiation factor 4A, pseudogene 4 [Source:MGI Symbol;Acc:MGI:1195958]	9011.45	1775.22	-2.34376	7.6016e-08	9.54745e-06
Gm19028	ENSMUSG00000101372	1	predicted gene, 19028 [Source:MGI Symbol;Acc:MGI:5011213]	28.8362	0	#NAME?	6.12645e-06	0.00032698
Gm20342	ENSMUSG00000101599	1	predicted gene, 20342 [Source:MGI Symbol;Acc:MGI:5012527]	26.0718	86.5474	1.731	0.00395365	0.043592
Gm17837	ENSMUSG00000101685	1	predicted gene, 17837 [Source:MGI Symbol;Acc:MGI:5010022]	435.849	135.932	-1.68094	0.000548517	0.0100765
Gm5835	ENSMUSG00000101795	1	predicted gene 5835 [Source:MGI Symbol;Acc:MGI:3643957]	7027.52	2202.63	-1.67379	0.000191474	0.00458391
Gm7357	ENSMUSG00000102269	1	predicted gene 7357 [Source:MGI Symbol;Acc:MGI:3643257]	137.957	30.0484	-2.19885	0.0011949	0.0181314
Gm7512	ENSMUSG00000102272	1	predicted gene 7512 [Source:MGI Symbol;Acc:MGI:3646401]	15.9703	0.246449	-6.01795	0.00342216	0.0393744
Gm8146	ENSMUSG00000103260	1	predicted gene 8146 [Source:MGI Symbol;Acc:MGI:3644273]	176	18.003	-3.28927	4.59278e-08	6.28042e-06
Gm2147	ENSMUSG00000103355	1	predicted gene 2147 [Source:MGI Symbol;Acc:MGI:3780316]	77.9364	13.6868	-2.50951	0.00129769	0.0192488
Gm38157	ENSMUSG00000103364	1	predicted gene, 38157 [Source:MGI Symbol;Acc:MGI:5611385]	11.6962	49.4445	2.07977	0.00393733	0.0434535
Gm38329	ENSMUSG00000103632	1	predicted gene, 38329 [Source:MGI Symbol;Acc:MGI:5611557]	4.48713	61.5367	3.77758	2.93169e-06	0.000184609
Gm29718	ENSMUSG00000103953	1	predicted gene, 29718 [Source:MGI Symbol;Acc:MGI:5588877]	506.316	132.562	-1.93337	0.00011383	0.00309121
Gm37486	ENSMUSG00000104126	1	predicted gene, 37486 [Source:MGI Symbol;Acc:MGI:5610714]	1945.34	868.919	-1.16273	0.00453943	0.0481885
A130071D04Rik	ENSMUSG00000104291	1	RIKEN cDNA A130071D04 gene [Source:MGI Symbol;Acc:MGI:2444749]	0	23.3035	Inf	1.389e-05	0.000597431
Gm5837	ENSMUSG00000104496	1	predicted gene 5837 [Source:MGI Symbol;Acc:MGI:3648028]	1025.79	227.093	-2.17538	2.27252e-06	0.000149623
Aif1l	ENSMUSG00000001864	2	allograft inflammatory factor 1-like [Source:MGI Symbol;Acc:MGI:1919598]	2101.51	6273.74	1.5779	0.000388236	0.00766341
Celf2	ENSMUSG00000002107	2	CUGBP, Elav-like family member 2 [Source:MGI Symbol;Acc:MGI:1338822]	111.645	279.973	1.32636	0.00384205	0.0426669
Snrnp200	ENSMUSG00000003660	2	small nuclear ribonucleoprotein 200 (U5) [Source:MGI Symbol;Acc:MGI:2444401]	1374.85	531.684	-1.37064	0.00236137	0.0298203
Angptl2	ENSMUSG00000004105	2	angiopoietin-like 2 [Source:MGI Symbol;Acc:MGI:1347002]	221.763	601.097	1.43858	0.000239185	0.00537082
Cd44	ENSMUSG00000005087	2	CD44 antigen [Source:MGI Symbol;Acc:MGI:88338]	49.5175	240.388	2.27935	1.63444e-05	0.000675706
Kbtbd4	ENSMUSG00000005505	2	kelch repeat and BTB (POZ) domain containing 4 [Source:MGI Symbol;Acc:MGI:1914386]	310.622	87.122	-1.83405	0.00032612	0.00678975
Lrrc8a	ENSMUSG00000007476	2	leucine rich repeat containing 8A [Source:MGI Symbol;Acc:MGI:2652847]	993.307	2238.39	1.17215	0.0016051	0.0225769
Tmem87b	ENSMUSG00000014353	2	transmembrane protein 87B [Source:MGI Symbol;Acc:MGI:1919727]	1620	3516.45	1.11813	0.00194975	0.0261058
Surf2	ENSMUSG00000014873	2	surfeit gene 2 [Source:MGI Symbol;Acc:MGI:98444]	428.816	125.754	-1.76975	0.000380133	0.0075342
Ptgds	ENSMUSG00000015090	2	prostaglandin D2 synthase (brain) [Source:MGI Symbol;Acc:MGI:99261]	9.65316	53.5142	2.47085	0.00200418	0.0266513
Edf1	ENSMUSG00000015092	2	endothelial differentiation-related factor 1 [Source:MGI Symbol;Acc:MGI:1891227]	3828.57	1536.12	-1.31752	0.000726362	0.012361
Gata3	ENSMUSG00000015619	2	GATA binding protein 3 [Source:MGI Symbol;Acc:MGI:95663]	2268.85	6379.51	1.49148	0.000649133	0.0113993
Lbp	ENSMUSG00000016024	2	lipopolysaccharide binding protein [Source:MGI Symbol;Acc:MGI:1098776]	267.167	629.703	1.23693	0.0024858	0.0309519
Slpi	ENSMUSG00000017002	2	secretory leukocyte peptidase inhibitor [Source:MGI Symbol;Acc:MGI:109297]	65.7125	254.879	1.95557	3.03209e-05	0.00109146
Zfp334	ENSMUSG00000017667	2	zinc finger protein 334 [Source:MGI Symbol;Acc:MGI:2388656]	775.109	1666.68	1.1045	0.00376644	0.0420295
Dbndd2	ENSMUSG00000017734	2	dysbindin (dystrobrevin binding protein 1) domain containing 2 [Source:MGI Symbol;Acc:MGI:106562]	18.3516	82.6899	2.17181	0.00169302	0.0233447
Pltp	ENSMUSG00000017754	2	phospholipid transfer protein [Source:MGI Symbol;Acc:MGI:103151]	3515.2	1047.73	-1.74634	3.22914e-05	0.00114106
Jph2	ENSMUSG00000017817	2	junctophilin 2 [Source:MGI Symbol;Acc:MGI:1891496]	25.0616	157.126	2.64838	4.14225e-06	0.000241736
Mybl2	ENSMUSG00000017861	2	myeloblastosis oncogene-like 2 [Source:MGI Symbol;Acc:MGI:101785]	500.769	200.505	-1.32051	0.0027463	0.0333685
Ddx27	ENSMUSG00000017999	2	DEAD (Asp-Glu-Ala-Asp) box polypeptide 27 [Source:MGI Symbol;Acc:MGI:2385884]	2587.18	858.82	-1.59095	0.000217578	0.00504843
Serping1	ENSMUSG00000023224	2	serine (or cysteine) peptidase inhibitor, clade G, member 1 [Source:MGI Symbol;Acc:MGI:894696]	247.448	647.012	1.38667	0.000223085	0.00513234
Atp5c1	ENSMUSG00000025781	2	ATP synthase, H+ transporting, mitochondrial F1 complex, gamma polypeptide 1 [Source:MGI Symbol;Acc:MGI:1261437]	5223.58	1252.28	-2.06048	3.83034e-06	0.000227556
Nudt5	ENSMUSG00000025817	2	nudix (nucleoside diphosphate linked moiety X)-type motif 5 [Source:MGI Symbol;Acc:MGI:1858232]	1362.92	536.854	-1.3441	0.00459915	0.0486994
Rsu1	ENSMUSG00000026727	2	Ras suppressor protein 1 [Source:MGI Symbol;Acc:MGI:103040]	1645.45	580.314	-1.50357	0.00273693	0.033324
Vim	ENSMUSG00000026728	2	vimentin [Source:MGI Symbol;Acc:MGI:98932]	1457.56	425.77	-1.77541	2.2358e-05	0.000862594
Psmb7	ENSMUSG00000026750	2	proteasome (prosome, macropain) subunit, beta type 7 [Source:MGI Symbol;Acc:MGI:107637]	4112.91	1054.6	-1.96346	3.6207e-06	0.000217902
Ppp6c	ENSMUSG00000026753	2	protein phosphatase 6, catalytic subunit [Source:MGI Symbol;Acc:MGI:1915107]	1420.23	3248.84	1.1938	0.00250018	0.0310733
Kif5c	ENSMUSG00000026764	2	kinesin family member 5C [Source:MGI Symbol;Acc:MGI:1098269]	552.888	2668.8	2.27113	6.20496e-07	5.37066e-05
Pdss1	ENSMUSG00000026784	2	prenyl (solanesyl) diphosphate synthase, subunit 1 [Source:MGI Symbol;Acc:MGI:1889278]	243.373	63.0971	-1.94752	0.00140632	0.0204019
Ak1	ENSMUSG00000026817	2	adenylate kinase 1 [Source:MGI Symbol;Acc:MGI:87977]	32.0461	136.326	2.08884	0.000277228	0.00599884
Ptges2	ENSMUSG00000026820	2	prostaglandin E synthase 2 [Source:MGI Symbol;Acc:MGI:1917592]	1047.72	509.607	-1.03979	0.00204452	0.0270303
Sh3glb2	ENSMUSG00000026860	2	SH3-domain GRB2-like endophilin B2 [Source:MGI Symbol;Acc:MGI:2385131]	554.757	182.851	-1.60119	7.10291e-05	0.00210987
Psmd5	ENSMUSG00000026869	2	proteasome (prosome, macropain) 26S subunit, non-ATPase, 5 [Source:MGI Symbol;Acc:MGI:1914248]	1422.06	547.888	-1.37603	0.00303704	0.0360904
Zeb2	ENSMUSG00000026872	2	zinc finger E-box binding homeobox 2 [Source:MGI Symbol;Acc:MGI:1344407]	48.6928	124.328	1.35237	0.00210362	0.0275906
Gsn	ENSMUSG00000026879	2	gelsolin [Source:MGI Symbol;Acc:MGI:95851]	17388.1	7867.82	-1.14406	0.00252449	0.0312653
Mrrf	ENSMUSG00000026887	2	mitochondrial ribosome recycling factor [Source:MGI Symbol;Acc:MGI:1915121]	518.35	203.085	-1.35185	0.00412511	0.0450314
Nmi	ENSMUSG00000026946	2	N-myc (and STAT) interactor [Source:MGI Symbol;Acc:MGI:1928368]	410.324	147.256	-1.47844	0.00355924	0.0404993
Rbms1	ENSMUSG00000026970	2	RNA binding motif, single stranded interacting protein 1 [Source:MGI Symbol;Acc:MGI:1861774]	5502.6	15589.9	1.50242	4.55576e-05	0.00149551
Il1rn	ENSMUSG00000026981	2	interleukin 1 receptor antagonist [Source:MGI Symbol;Acc:MGI:96547]	140.753	336.922	1.25925	0.00195201	0.026121
Galnt3	ENSMUSG00000026994	2	polypeptide N-acetylgalactosaminyltransferase 3 [Source:MGI Symbol;Acc:MGI:894695]	236.611	86.8834	-1.44536	0.00349239	0.039955
Itga4	ENSMUSG00000027009	2	integrin alpha 4 [Source:MGI Symbol;Acc:MGI:96603]	90.312	262.89	1.54147	0.000330019	0.00684626
Lrp2	ENSMUSG00000027070	2	low density lipoprotein receptor-related protein 2 [Source:MGI Symbol;Acc:MGI:95794]	392.754	1233.35	1.65089	2.05679e-05	0.000808376
Slc43a3	ENSMUSG00000027074	2	solute carrier family 43, member 3 [Source:MGI Symbol;Acc:MGI:1931054]	1273	445.424	-1.51498	0.00320415	0.0374833
Ube2l6	ENSMUSG00000027078	2	ubiquitin-conjugating enzyme E2L 6 [Source:MGI Symbol;Acc:MGI:1914500]	266.572	744.897	1.48252	0.000124276	0.00329739
Hoxd8	ENSMUSG00000027102	2	homeobox D8 [Source:MGI Symbol;Acc:MGI:96209]	182.188	461.992	1.34244	0.00166371	0.023156
Kif18a	ENSMUSG00000027115	2	kinesin family member 18A [Source:MGI Symbol;Acc:MGI:2446977]	76.2006	13.2988	-2.51851	0.00144552	0.0208526
Emc4	ENSMUSG00000027131	2	ER membrane protein complex subunit 4 [Source:MGI Symbol;Acc:MGI:1915282]	532.197	69.4369	-2.93819	4.65683e-09	9.96475e-07
Traf6	ENSMUSG00000027164	2	TNF receptor-associated factor 6 [Source:MGI Symbol;Acc:MGI:108072]	676.635	1673.11	1.30609	0.00150463	0.0215574
Eif3m	ENSMUSG00000027170	2	eukaryotic translation initiation factor 3, subunit M [Source:MGI Symbol;Acc:MGI:1351744]	1108.65	388.47	-1.51293	0.00127968	0.0190305
Hipk3	ENSMUSG00000027177	2	homeodomain interacting protein kinase 3 [Source:MGI Symbol;Acc:MGI:1314882]	1183.54	2733.5	1.20764	0.00218782	0.0284848
Gatm	ENSMUSG00000027199	2	glycine amidinotransferase (L-arginine:glycine amidinotransferase) [Source:MGI Symbol;Acc:MGI:1914342]	2004.47	16107.5	3.00644	9.48861e-14	1.46188e-10
Fbn1	ENSMUSG00000027204	2	fibrillin 1 [Source:MGI Symbol;Acc:MGI:95489]	71.037	175.632	1.30592	0.0046002	0.0486994
Hypk	ENSMUSG00000027245	2	huntingtin interacting protein K [Source:MGI Symbol;Acc:MGI:1914943]	80.4699	321.953	2.00033	0.000106886	0.00294415
Arfgap2	ENSMUSG00000027255	2	ADP-ribosylation factor GTPase activating protein 2 [Source:MGI Symbol;Acc:MGI:1924288]	2033.81	601.564	-1.75739	4.93376e-05	0.00159023
Spred1	ENSMUSG00000027351	2	sprouty protein with EVH-1 domain 1, related sequence [Source:MGI Symbol;Acc:MGI:2150016]	121.29	391.782	1.69159	3.29859e-05	0.00115676
Mcm8	ENSMUSG00000027353	2	minichromosome maintenance 8 homologous recombination repair factor [Source:MGI Symbol;Acc:MGI:1913884]	153.92	46.1868	-1.73662	0.00422665	0.045768
Usp50	ENSMUSG00000027364	2	ubiquitin specific peptidase 50 [Source:MGI Symbol;Acc:MGI:1922333]	9.80232	84.0846	3.10065	6.25608e-05	0.00191494
Trpm7	ENSMUSG00000027365	2	transient receptor potential cation channel, subfamily M, member 7 [Source:MGI Symbol;Acc:MGI:1929996]	457.135	153.65	-1.57297	0.00154831	0.0219787
Dusp2	ENSMUSG00000027368	2	dual specificity phosphatase 2 [Source:MGI Symbol;Acc:MGI:101911]	405.63	1456.99	1.84475	4.45891e-06	0.000256118
Bub1	ENSMUSG00000027379	2	BUB1, mitotic checkpoint serine/threonine kinase [Source:MGI Symbol;Acc:MGI:1100510]	315.834	95.2391	-1.72954	0.00169202	0.0233447
Polr1b	ENSMUSG00000027395	2	polymerase (RNA) I polypeptide B [Source:MGI Symbol;Acc:MGI:108014]	681.396	244.098	-1.48103	0.000456848	0.008661
Il1b	ENSMUSG00000027398	2	interleukin 1 beta [Source:MGI Symbol;Acc:MGI:96543]	9.77666	62.1634	2.66865	0.000230314	0.00523875
Idh3b	ENSMUSG00000027406	2	isocitrate dehydrogenase 3 (NAD+) beta [Source:MGI Symbol;Acc:MGI:2158650]	3043.46	1080.42	-1.49412	0.000334582	0.00689144
Cpxm1	ENSMUSG00000027408	2	carboxypeptidase X 1 (M14 family) [Source:MGI Symbol;Acc:MGI:1934569]	1071.71	533.642	-1.00597	0.00242484	0.0304059
Lpin3	ENSMUSG00000027412	2	lipin 3 [Source:MGI Symbol;Acc:MGI:1891342]	387.292	98.5234	-1.97488	1.88113e-05	0.000750828
Cd93	ENSMUSG00000027435	2	CD93 antigen [Source:MGI Symbol;Acc:MGI:106664]	146.31	430.429	1.55675	0.000327702	0.00681567
Acss1	ENSMUSG00000027452	2	acyl-CoA synthetase short-chain family member 1 [Source:MGI Symbol;Acc:MGI:1915988]	377.084	2004.39	2.4102	1.42737e-08	2.4865e-06
Angpt4	ENSMUSG00000027460	2	angiopoietin 4 [Source:MGI Symbol;Acc:MGI:1336887]	103.067	289.242	1.4887	0.00141553	0.0205225
Snta1	ENSMUSG00000027488	2	syntrophin, acidic 1 [Source:MGI Symbol;Acc:MGI:101772]	44.3381	192.93	2.12146	0.00041973	0.00812393
Gnas	ENSMUSG00000027523	2	GNAS (guanine nucleotide binding protein, alpha stimulating) complex locus [Source:MGI Symbol;Acc:MGI:95777]	12926.4	3119.36	-2.051	1.50792e-06	0.000110629
Zfp64	ENSMUSG00000027551	2	zinc finger protein 64 [Source:MGI Symbol;Acc:MGI:107342]	1387.59	625.021	-1.1506	0.00219901	0.0285983
Srms	ENSMUSG00000027579	2	src-related kinase lacking C-terminal regulatory tyrosine and N-terminal myristylation sites [Source:MGI Symbol;Acc:MGI:101865]	309.833	98.8566	-1.64808	0.000694498	0.0119597
Zgpat	ENSMUSG00000027582	2	zinc finger, CCCH-type with G patch domain [Source:MGI Symbol;Acc:MGI:2449939]	523.245	201.418	-1.37729	0.0023113	0.0294618
Zbtb46	ENSMUSG00000027583	2	zinc finger and BTB domain containing 46 [Source:MGI Symbol;Acc:MGI:1919397]	185.819	542.874	1.54672	0.00032969	0.00684558
Raly	ENSMUSG00000027593	2	hnRNP-associated with lethal yellow [Source:MGI Symbol;Acc:MGI:97850]	5452.39	1906.89	-1.51567	0.000291535	0.00624408
Ctnnbl1	ENSMUSG00000027649	2	catenin, beta like 1 [Source:MGI Symbol;Acc:MGI:1913892]	1198.17	360.563	-1.73251	2.75894e-05	0.00101689
Tti1	ENSMUSG00000027650	2	TELO2 interacting protein 1 [Source:MGI Symbol;Acc:MGI:1922675]	365.28	79.8293	-2.19401	1.02557e-05	0.000480077
Fam83d	ENSMUSG00000027654	2	family with sequence similarity 83, member D [Source:MGI Symbol;Acc:MGI:1919128]	636.815	155.876	-2.03048	2.32685e-05	0.000891768
Cd59a	ENSMUSG00000032679	2	CD59a antigen [Source:MGI Symbol;Acc:MGI:109177]	430.596	1581.17	1.87659	1.67809e-05	0.000690048
AA467197	ENSMUSG00000033213	2	expressed sequence AA467197 [Source:MGI Symbol;Acc:MGI:3034182]	904.631	2150.35	1.24917	0.00404618	0.0443162
Catsper2	ENSMUSG00000033486	2	cation channel, sperm associated 2 [Source:MGI Symbol;Acc:MGI:2387404]	102.51	295.211	1.52598	0.00419579	0.0455661
Rpap1	ENSMUSG00000034032	2	RNA polymerase II associated protein 1 [Source:MGI Symbol;Acc:MGI:1916175]	493.855	125.387	-1.9777	8.65031e-06	0.00041561
Ino80	ENSMUSG00000034154	2	INO80 complex subunit [Source:MGI Symbol;Acc:MGI:1915392]	489.557	152.172	-1.68577	0.000190912	0.00457673
Rhov	ENSMUSG00000034226	2	ras homolog family member V [Source:MGI Symbol;Acc:MGI:2444227]	137.211	459.407	1.74337	0.000534121	0.00984334
Ncaph	ENSMUSG00000034906	2	non-SMC condensin I complex, subunit H [Source:MGI Symbol;Acc:MGI:2444777]	469.649	155.77	-1.59217	0.00201423	0.0267522
Zhx3	ENSMUSG00000035877	2	zinc fingers and homeoboxes 3 [Source:MGI Symbol;Acc:MGI:2444772]	154.09	486.291	1.65805	0.00142923	0.0206647
Foxa2	ENSMUSG00000037025	2	forkhead box A2 [Source:MGI Symbol;Acc:MGI:1347476]	44.8503	218.139	2.28206	6.12106e-06	0.00032698
Erv3	ENSMUSG00000037482	2	endogenous retroviral sequence 3 [Source:MGI Symbol;Acc:MGI:1919245]	1844.43	8605.7	2.22212	2.74925e-09	6.75907e-07
Sirpa	ENSMUSG00000037902	2	signal-regulatory protein alpha [Source:MGI Symbol;Acc:MGI:108563]	171.403	1072.21	2.64513	5.52693e-09	1.1507e-06
Trp53inp2	ENSMUSG00000038375	2	transformation related protein 53 inducible nuclear protein 2 [Source:MGI Symbol;Acc:MGI:1915978]	2059.71	5061.75	1.2972	0.000417495	0.00809344
Mtg2	ENSMUSG00000039069	2	mitochondrial ribosome associated GTPase 2 [Source:MGI Symbol;Acc:MGI:106565]	153.617	45.5638	-1.75338	0.000605118	0.0108154
Ss18l1	ENSMUSG00000039086	2	SS18, nBAF chromatin remodeling complex subunit like 1 [Source:MGI Symbol;Acc:MGI:2444061]	92.2746	351.54	1.92969	4.70693e-05	0.00153002
Pomt1	ENSMUSG00000039254	2	protein-O-mannosyltransferase 1 [Source:MGI Symbol;Acc:MGI:2138994]	303.178	101.104	-1.58432	0.0015471	0.021975
Spout1	ENSMUSG00000039660	2	SPOUT domain containing methyltransferase 1 [Source:MGI Symbol;Acc:MGI:106544]	784.589	370.006	-1.08439	0.00150213	0.0215349
Bub1b	ENSMUSG00000040084	2	BUB1B, mitotic checkpoint serine/threonine kinase [Source:MGI Symbol;Acc:MGI:1333889]	1037.62	349.463	-1.57006	0.000298483	0.00635754
Gpr176	ENSMUSG00000040133	2	G protein-coupled receptor 176 [Source:MGI Symbol;Acc:MGI:2685858]	13.3496	62.7963	2.23389	0.00107096	0.016633
Thbs1	ENSMUSG00000040152	2	thrombospondin 1 [Source:MGI Symbol;Acc:MGI:98737]	294.076	727.667	1.30709	0.000701461	0.0120347
Hoxd11	ENSMUSG00000042499	2	homeobox D11 [Source:MGI Symbol;Acc:MGI:96203]	11.4606	71.695	2.64519	0.00131731	0.0194794
Gm14117	ENSMUSG00000042938	2	predicted gene 14117 [Source:MGI Symbol;Acc:MGI:3651328]	126.293	4.63455	-4.7682	6.36953e-10	2.13333e-07
Lrrn4	ENSMUSG00000043110	2	leucine rich repeat neuronal 4 [Source:MGI Symbol;Acc:MGI:2445154]	650.577	198.213	-1.71467	3.4241e-05	0.00118637
Upf2	ENSMUSG00000043241	2	UPF2 regulator of nonsense transcripts homolog (yeast) [Source:MGI Symbol;Acc:MGI:2449307]	550.626	166.403	-1.72639	0.000367086	0.00733553
Otud1	ENSMUSG00000043415	2	OTU domain containing 1 [Source:MGI Symbol;Acc:MGI:1918448]	32.0786	156.565	2.28708	1.88871e-05	0.000752555
Ccdc141	ENSMUSG00000044033	2	coiled-coil domain containing 141 [Source:MGI Symbol;Acc:MGI:1919735]	41.6653	149.164	1.83998	8.77924e-05	0.00248943
Gchfr	ENSMUSG00000046814	2	GTP cyclohydrolase I feedback regulator [Source:MGI Symbol;Acc:MGI:2443977]	353.586	124.442	-1.50658	0.00110097	0.0170268
Ppp1r3d	ENSMUSG00000049999	2	protein phosphatase 1, regulatory subunit 3D [Source:MGI Symbol;Acc:MGI:1917664]	122.541	280.911	1.19685	0.00374054	0.0418485
Prdx6b	ENSMUSG00000050114	2	peroxiredoxin 6B [Source:MGI Symbol;Acc:MGI:1336888]	91.5395	17.2555	-2.40734	0.00225694	0.0290573
Hoxd10	ENSMUSG00000050368	2	homeobox D10 [Source:MGI Symbol;Acc:MGI:96202]	73.4946	415.878	2.50045	9.42528e-08	1.13447e-05
Nup160	ENSMUSG00000051329	2	nucleoporin 160 [Source:MGI Symbol;Acc:MGI:1926227]	380.802	119.012	-1.67793	0.00119758	0.0181483
Plagl2	ENSMUSG00000051413	2	pleiomorphic adenoma gene-like 2 [Source:MGI Symbol;Acc:MGI:1933165]	629.71	1804.46	1.51881	5.01031e-05	0.00160594
Zfp217	ENSMUSG00000052056	2	zinc finger protein 217 [Source:MGI Symbol;Acc:MGI:2685408]	953.664	2546.26	1.41683	0.000173896	0.00424814
Rexo4	ENSMUSG00000052406	2	REX4, 3'-5' exonuclease [Source:MGI Symbol;Acc:MGI:2684957]	882.919	340.327	-1.37536	0.00242667	0.0304123
Cebpb	ENSMUSG00000056501	2	CCAAT/enhancer binding protein (C/EBP), beta [Source:MGI Symbol;Acc:MGI:88373]	2208.88	8208.15	1.89374	0.000203498	0.00478938
Sptan1	ENSMUSG00000057738	2	spectrin alpha, non-erythrocytic 1 [Source:MGI Symbol;Acc:MGI:98386]	2350.98	775.62	-1.59984	0.000426744	0.00821154
Atp8b4	ENSMUSG00000060131	2	ATPase, class I, type 8B, member 4 [Source:MGI Symbol;Acc:MGI:1859664]	24.8703	163.52	2.71697	1.98458e-08	3.14135e-06
Nol4l	ENSMUSG00000061411	2	nucleolar protein 4-like [Source:MGI Symbol;Acc:MGI:1918765]	589.828	1282.04	1.12008	0.00104358	0.0162873
Gm14292	ENSMUSG00000061897	2	predicted gene 14292 [Source:MGI Symbol;Acc:MGI:3649964]	102.198	13.3581	-2.93558	2.89432e-05	0.00105335
Rpl7a	ENSMUSG00000062647	2	ribosomal protein L7A [Source:MGI Symbol;Acc:MGI:1353472]	1530.92	354.659	-2.1099	3.96417e-06	0.000233109
Gm14176	ENSMUSG00000062846	2	predicted gene 14176 [Source:MGI Symbol;Acc:MGI:3650021]	233.124	27.4427	-3.08661	5.22248e-08	6.97638e-06
Hacd1	ENSMUSG00000063275	2	3-hydroxyacyl-CoA dehydratase 1 [Source:MGI Symbol;Acc:MGI:1353592]	133.723	334.768	1.32392	0.00456768	0.0484306
Gm13910	ENSMUSG00000063684	2	predicted gene 13910 [Source:MGI Symbol;Acc:MGI:3651143]	1677.88	425.966	-1.97784	1.19274e-05	0.000533157
Sp3os	ENSMUSG00000063714	2	trans-acting transcription factor 3, opposite strand [Source:MGI Symbol;Acc:MGI:1914936]	277.54	894.042	1.68764	0.0006476	0.011381
Gm4735	ENSMUSG00000064193	2	predicted gene 4735 [Source:MGI Symbol;Acc:MGI:3645521]	85.9712	18.9991	-2.17792	0.00392112	0.0433732
Zbtb6	ENSMUSG00000066798	2	zinc finger and BTB domain containing 6 [Source:MGI Symbol;Acc:MGI:2442998]	283.899	664.24	1.22633	0.000772556	0.0129751
Nnat	ENSMUSG00000067786	2	neuronatin [Source:MGI Symbol;Acc:MGI:104716]	445.906	991.406	1.15274	0.00144201	0.0208151
Blcap	ENSMUSG00000067787	2	bladder cancer associated protein [Source:MGI Symbol;Acc:MGI:1858907]	2378.29	7163.78	1.5908	0.000163477	0.00403628
Zfp120	ENSMUSG00000068134	2	zinc finger protein 120 [Source:MGI Symbol;Acc:MGI:1345179]	178.989	398.1	1.15326	0.00357089	0.0405781
Rps12-ps10	ENSMUSG00000070692	2	ribosomal protein S12, pseudogene 10 [Source:MGI Symbol;Acc:MGI:3649508]	10.9991	79.599	2.85536	0.000129382	0.00340938
Myh7b	ENSMUSG00000074652	2	myosin, heavy chain 7B, cardiac muscle, beta [Source:MGI Symbol;Acc:MGI:3710243]	113.395	35.6909	-1.66773	0.00188075	0.0253879
Ism1	ENSMUSG00000074766	2	isthmin 1, angiogenesis inhibitor [Source:MGI Symbol;Acc:MGI:2442963]	30.0697	195.925	2.70391	2.45341e-05	0.000924903
Itpa	ENSMUSG00000074797	2	inosine triphosphatase (nucleoside triphosphate pyrophosphatase) [Source:MGI Symbol;Acc:MGI:96622]	1051.38	318.167	-1.72442	0.000343514	0.00699437
Spata5l1	ENSMUSG00000074876	2	spermatogenesis associated 5-like 1 [Source:MGI Symbol;Acc:MGI:3036261]	72.2074	12.5355	-2.52613	0.00264281	0.0324007
Pin1rt1	ENSMUSG00000074997	2	protein (peptidyl-prolyl cis/trans isomerase) NIMA-interacting 1, retrogene 1 [Source:MGI Symbol;Acc:MGI:3649546]	84.102	14.0984	-2.57661	0.000571752	0.0104041
Gm13597	ENSMUSG00000075312	2	predicted gene 13597 [Source:MGI Symbol;Acc:MGI:3651139]	349.21	30.76	-3.50497	4.64927e-11	2.68611e-08
Rc3h2	ENSMUSG00000075376	2	ring finger and CCCH-type zinc finger domains 2 [Source:MGI Symbol;Acc:MGI:2442789]	1151.05	4095.92	1.83123	2.78069e-06	0.000176544
Gm13443	ENSMUSG00000075391	2	predicted gene 13443 [Source:MGI Symbol;Acc:MGI:3649615]	649.209	227.256	-1.51437	0.00305982	0.0362146
Ass1	ENSMUSG00000076441	2	argininosuccinate synthetase 1 [Source:MGI Symbol;Acc:MGI:88090]	1259.64	343.003	-1.87672	1.55426e-05	0.000653443
Nrarp	ENSMUSG00000078202	2	Notch-regulated ankyrin repeat protein [Source:MGI Symbol;Acc:MGI:1914372]	261.481	1069.26	2.03183	8.12708e-07	6.5752e-05
Gm14443	ENSMUSG00000078902	2	predicted gene 14443 [Source:MGI Symbol;Acc:MGI:3652324]	63.5471	213.797	1.75034	0.000141664	0.00363328
Gm14048	ENSMUSG00000080989	2	predicted gene 14048 [Source:MGI Symbol;Acc:MGI:3650660]	1262.02	538.263	-1.22935	0.00268967	0.0328185
Gm13328	ENSMUSG00000081128	2	predicted gene 13328 [Source:MGI Symbol;Acc:MGI:3651185]	212.708	22.8242	-3.22024	3.65183e-08	5.24185e-06
Gm13552	ENSMUSG00000081157	2	predicted gene 13552 [Source:MGI Symbol;Acc:MGI:3650819]	398.784	118.655	-1.74884	0.00130812	0.0193787
Gm13509	ENSMUSG00000081272	2	predicted gene 13509 [Source:MGI Symbol;Acc:MGI:3649640]	1899.51	287.844	-2.72227	2.7812e-09	6.76564e-07
Uqcrh-ps2	ENSMUSG00000081413	2	ubiquinol-cytochrome c reductase hinge protein, pseudogene 2 [Source:MGI Symbol;Acc:MGI:3650492]	588.889	1873	1.66928	0.000534073	0.00984334
Gm14131	ENSMUSG00000081470	2	predicted gene 14131 [Source:MGI Symbol;Acc:MGI:3652215]	88.5316	13.8519	-2.6761	0.000332668	0.00686424
Itpa-ps1	ENSMUSG00000081476	2	inosine triphosphatase (nucleoside triphosphate pyrophosphatase) pseudogene 1 [Source:MGI Symbol;Acc:MGI:3613363]	662.405	70.0139	-3.242	7.54084e-11	3.78845e-08
Gm13331	ENSMUSG00000081519	2	predicted gene 13331 [Source:MGI Symbol;Acc:MGI:3649454]	163.472	36.49	-2.16347	0.000350303	0.00710132
Gm13651	ENSMUSG00000081611	2	predicted gene 13651 [Source:MGI Symbol;Acc:MGI:3649524]	123.067	12.0923	-3.34729	1.04985e-07	1.2011e-05
Calr-ps	ENSMUSG00000081731	2	calreticulin, pseudogene [Source:MGI Symbol;Acc:MGI:3651104]	1610.82	255.56	-2.65606	1.37498e-08	2.46323e-06
Gm13991	ENSMUSG00000081787	2	predicted gene 13991 [Source:MGI Symbol;Acc:MGI:3651689]	36.5006	2.71094	-3.75105	0.000586824	0.0105867
Spcs2-ps	ENSMUSG00000081888	2	signal peptidase complex subunit 2, pseudogene [Source:MGI Symbol;Acc:MGI:3650451]	337.099	78.0021	-2.11158	5.73461e-05	0.00178127
Gm1826	ENSMUSG00000082028	2	predicted gene 1826 [Source:MGI Symbol;Acc:MGI:3037684]	82.97	6.40678	-3.69492	5.00519e-06	0.000279396
Gm13602	ENSMUSG00000082218	2	predicted gene 13602 [Source:MGI Symbol;Acc:MGI:3649285]	97.4302	8.77527	-3.47285	6.29972e-06	0.000334429
Gm14026	ENSMUSG00000082274	2	predicted gene 14026 [Source:MGI Symbol;Acc:MGI:3649712]	304.692	77.4679	-1.97568	0.000332303	0.00686285
Gm14287	ENSMUSG00000082329	2	predicted gene 14287 [Source:MGI Symbol;Acc:MGI:3650189]	135.806	19.5293	-2.79784	1.03198e-05	0.000480828
Gm13384	ENSMUSG00000082332	2	predicted gene 13384 [Source:MGI Symbol;Acc:MGI:3650826]	84.5912	12.7434	-2.73076	0.000378388	0.00750605
Gm13456	ENSMUSG00000082536	2	predicted gene 13456 [Source:MGI Symbol;Acc:MGI:3651389]	5702.21	669.655	-3.09003	7.74374e-13	8.5218e-10
Gm11470	ENSMUSG00000082665	2	predicted gene 11470 [Source:MGI Symbol;Acc:MGI:3649221]	120.444	17.5979	-2.77489	4.81391e-05	0.0015603
Gm14150	ENSMUSG00000082809	2	predicted gene 14150 [Source:MGI Symbol;Acc:MGI:3651006]	246.556	76.4364	-1.68959	0.000501351	0.00938156
Gm13803	ENSMUSG00000082820	2	predicted gene 13803 [Source:MGI Symbol;Acc:MGI:3651056]	25.5082	0.985797	-4.69353	0.000996768	0.0157991
Gm13517	ENSMUSG00000082971	2	predicted gene 13517 [Source:MGI Symbol;Acc:MGI:3649620]	609.402	151.39	-2.00912	2.35611e-05	0.000899996
Gm13410	ENSMUSG00000083116	2	predicted gene 13410 [Source:MGI Symbol;Acc:MGI:3650681]	18.3501	0	#NAME?	0.000333687	0.00687913
Gm14109	ENSMUSG00000083126	2	predicted gene 14109 [Source:MGI Symbol;Acc:MGI:3649329]	63.7907	8.62666	-2.88647	0.000640652	0.0113068
Gm13315	ENSMUSG00000083305	2	predicted gene 13315 [Source:MGI Symbol;Acc:MGI:3651096]	128.942	12.3477	-3.38441	8.41494e-07	6.7524e-05
Gm13868	ENSMUSG00000083306	2	predicted gene 13868 [Source:MGI Symbol;Acc:MGI:3651789]	1.46709	69.0509	5.55663	5.79636e-08	7.53303e-06
Gm5466	ENSMUSG00000083397	2	predicted gene 5466 [Source:MGI Symbol;Acc:MGI:3647828]	45.705	7.0975	-2.68697	0.00395024	0.0435752
Gm13771	ENSMUSG00000083832	2	predicted gene 13771 [Source:MGI Symbol;Acc:MGI:3650181]	140.312	31.0179	-2.17746	0.000423116	0.00816078
Gm13886	ENSMUSG00000083856	2	predicted gene 13886 [Source:MGI Symbol;Acc:MGI:3649359]	157.415	11.6302	-3.75862	1.60286e-08	2.6271e-06
Gm13347	ENSMUSG00000083893	2	predicted gene 13347 [Source:MGI Symbol;Acc:MGI:3649701]	78.1934	3.6229	-4.43183	2.2917e-07	2.30266e-05
Gm14269	ENSMUSG00000084067	2	predicted gene 14269 [Source:MGI Symbol;Acc:MGI:3650060]	264.33	52.6374	-2.32818	6.36169e-05	0.001937
Gm13578	ENSMUSG00000084104	2	predicted gene 13578 [Source:MGI Symbol;Acc:MGI:3649303]	80.6804	9.56541	-3.07632	0.00027209	0.00593207
Slc39a1-ps	ENSMUSG00000085401	2	solute carrier family 39 (zinc transporter), member 1, pseudogene [Source:MGI Symbol;Acc:MGI:3615375]	46.3706	5.54558	-3.0638	0.0016233	0.0227327
1700020I14Rik	ENSMUSG00000085438	2	RIKEN cDNA 1700020I14 gene [Source:MGI Symbol;Acc:MGI:1913852]	3434.83	14071	2.03441	1.22913e-07	1.37223e-05
Gm13391	ENSMUSG00000086109	2	predicted gene 13391 [Source:MGI Symbol;Acc:MGI:3651526]	35.4912	147.334	2.05356	0.00235002	0.0297679
2700033N17Rik	ENSMUSG00000086328	2	RIKEN cDNA 2700033N17 gene [Source:MGI Symbol;Acc:MGI:1919853]	43.8286	154.235	1.81519	0.00316879	0.0371541
Tmem250-ps	ENSMUSG00000087679	2	transmembrane protein 250, pseudogene [Source:MGI Symbol;Acc:MGI:1924939]	386.863	879.192	1.18436	0.00306514	0.0362146
Rnf224	ENSMUSG00000089953	2	ring finger protein 224 [Source:MGI Symbol;Acc:MGI:2685603]	18.3639	58.0281	1.65988	0.00433939	0.0467303
Tmem189	ENSMUSG00000090213	2	transmembrane protein 189 [Source:MGI Symbol;Acc:MGI:2142624]	2728.88	6505.89	1.25343	0.00191588	0.0257418
2900093K20Rik	ENSMUSG00000099632	2	RIKEN cDNA 2900093K20 gene [Source:MGI Symbol;Acc:MGI:1915287]	24.5711	102.585	2.06179	0.00265094	0.0324659
S100a4	ENSMUSG00000001020	3	S100 calcium binding protein A4 [Source:MGI Symbol;Acc:MGI:1330282]	17.9692	158.318	3.13922	2.32081e-06	0.000152369
S100a6	ENSMUSG00000001025	3	S100 calcium binding protein A6 (calcyclin) [Source:MGI Symbol;Acc:MGI:1339467]	39525.9	182275	2.20524	8.64214e-06	0.00041561
Cct3	ENSMUSG00000001416	3	chaperonin containing Tcp1, subunit 3 (gamma) [Source:MGI Symbol;Acc:MGI:104708]	12058.9	4169.37	-1.5322	0.000347751	0.00706197
Crabp2	ENSMUSG00000004885	3	cellular retinoic acid binding protein II [Source:MGI Symbol;Acc:MGI:88491]	153.665	602.048	1.97009	3.35325e-05	0.00117237
Rab25	ENSMUSG00000008601	3	RAB25, member RAS oncogene family [Source:MGI Symbol;Acc:MGI:1858203]	61.5085	9.42035	-2.70693	0.000271807	0.00593149
Fcgr1	ENSMUSG00000015947	3	Fc receptor, IgG, high affinity I [Source:MGI Symbol;Acc:MGI:95498]	16.9601	145.082	3.09665	3.41342e-07	3.18081e-05
Chmp4c	ENSMUSG00000027536	3	charged multivesicular body protein 4C [Source:MGI Symbol;Acc:MGI:1913621]	257.948	567.046	1.13639	0.00346149	0.0396408
Tbl1xr1	ENSMUSG00000027630	3	transducin (beta)-like 1X-linked receptor 1 [Source:MGI Symbol;Acc:MGI:2441730]	1083.14	2656.91	1.29454	0.000951611	0.0153253
Pik3ca	ENSMUSG00000027665	3	phosphatidylinositol-4,5-bisphosphate 3-kinase catalytic subunit alpha [Source:MGI Symbol;Acc:MGI:1206581]	1008.52	2418.42	1.26182	0.00205137	0.0270898
Gm8325	ENSMUSG00000027694	3	predicted pseudogene 8325 [Source:MGI Symbol;Acc:MGI:3644852]	31.3488	0.985797	-4.99097	0.000130528	0.00343175
Ect2	ENSMUSG00000027699	3	ect2 oncogene [Source:MGI Symbol;Acc:MGI:95281]	247.936	77.2976	-1.68147	0.00178342	0.0242869
Acad9	ENSMUSG00000027710	3	acyl-Coenzyme A dehydrogenase family, member 9 [Source:MGI Symbol;Acc:MGI:1914272]	564.375	126.614	-2.15622	3.40002e-06	0.00020842
Slc7a11	ENSMUSG00000027737	3	solute carrier family 7 (cationic amino acid transporter, y+ system), member 11 [Source:MGI Symbol;Acc:MGI:1347355]	19.112	120.679	2.65863	5.61598e-06	0.000308432
Rab33b	ENSMUSG00000027739	3	RAB33B, member RAS oncogene family [Source:MGI Symbol;Acc:MGI:1330805]	927.532	2371.17	1.35413	0.00072631	0.012361
Supt20	ENSMUSG00000027751	3	suppressor of Ty 20 [Source:MGI Symbol;Acc:MGI:1929651]	1173.38	375.64	-1.64324	0.000704991	0.0120774
Mbnl1	ENSMUSG00000027763	3	muscleblind like splicing factor 1 [Source:MGI Symbol;Acc:MGI:1928482]	319.847	1138.51	1.83169	6.85931e-06	0.000351931
Sohlh2	ENSMUSG00000027794	3	spermatogenesis and oogenesis specific basic helix-loop-helix 2 [Source:MGI Symbol;Acc:MGI:1921684]	70.1065	17.8547	-1.97325	0.00268244	0.0327476
Etfdh	ENSMUSG00000027809	3	electron transferring flavoprotein, dehydrogenase [Source:MGI Symbol;Acc:MGI:106100]	1081.57	128.283	-3.07573	8.55379e-11	4.1183e-08
Nras	ENSMUSG00000027852	3	neuroblastoma ras oncogene [Source:MGI Symbol;Acc:MGI:97376]	4292.66	11355.2	1.4034	0.000246874	0.00547004
Tspan2	ENSMUSG00000027858	3	tetraspanin 2 [Source:MGI Symbol;Acc:MGI:1917997]	100.988	320.287	1.66518	3.27014e-05	0.00115203
Ddx20	ENSMUSG00000027905	3	DEAD (Asp-Glu-Ala-Asp) box polypeptide 20 [Source:MGI Symbol;Acc:MGI:1858415]	715.456	285.811	-1.3238	0.00353732	0.0403492
Tchhl1	ENSMUSG00000027908	3	trichohyalin-like 1 [Source:MGI Symbol;Acc:MGI:1918575]	53.5988	264.194	2.30133	8.26977e-06	0.000404047
Crct1	ENSMUSG00000027913	3	cysteine-rich C-terminal 1 [Source:MGI Symbol;Acc:MGI:1921425]	5.85353	116.66	4.31686	1.03553e-08	1.94561e-06
Creb3l4	ENSMUSG00000027938	3	cAMP responsive element binding protein 3-like 4 [Source:MGI Symbol;Acc:MGI:1916603]	23.727	0.172608	-7.10289	0.000189731	0.00456264
Hax1	ENSMUSG00000027944	3	HCLS1 associated X-1 [Source:MGI Symbol;Acc:MGI:1346319]	181.868	40.5894	-2.16372	0.00021718	0.00504426
Il6ra	ENSMUSG00000027947	3	interleukin 6 receptor, alpha [Source:MGI Symbol;Acc:MGI:105304]	679.463	4182.55	2.62192	2.83886e-09	6.83397e-07
Vcam1	ENSMUSG00000027962	3	vascular cell adhesion molecule 1 [Source:MGI Symbol;Acc:MGI:98926]	19.9833	94.2035	2.23699	0.000397051	0.00776955
Larp7	ENSMUSG00000027968	3	La ribonucleoprotein domain family, member 7 [Source:MGI Symbol;Acc:MGI:107634]	1391.73	564.2	-1.3026	0.0041553	0.0452114
Pitx2	ENSMUSG00000028023	3	paired-like homeodomain transcription factor 2 [Source:MGI Symbol;Acc:MGI:109340]	80.8008	203.817	1.33483	0.00166422	0.023156
Dkk2	ENSMUSG00000028031	3	dickkopf WNT signaling pathway inhibitor 2 [Source:MGI Symbol;Acc:MGI:1890663]	32.9879	109.057	1.72508	0.000730588	0.0124105
Ifi44	ENSMUSG00000028037	3	interferon-induced protein 44 [Source:MGI Symbol;Acc:MGI:2443016]	30.1695	178.964	2.56851	3.12364e-06	0.00019563
Hcn3	ENSMUSG00000028051	3	hyperpolarization-activated, cyclic nucleotide-gated K+ 3 [Source:MGI Symbol;Acc:MGI:1298211]	10.5	49.9383	2.24976	0.00213199	0.0278836
Sema4a	ENSMUSG00000028064	3	sema domain, immunoglobulin domain (Ig), transmembrane domain (TM) and short cytoplasmic domain, (semaphorin) 4A [Source:MGI Symbol;Acc:MGI:107560]	133.528	472.051	1.8218	1.04495e-05	0.000482974
Pmf1	ENSMUSG00000028066	3	polyamine-modulated factor 1 [Source:MGI Symbol;Acc:MGI:1914287]	1072.13	446.738	-1.26298	0.00236525	0.029853
Fbxw7	ENSMUSG00000028086	3	F-box and WD-40 domain protein 7 [Source:MGI Symbol;Acc:MGI:1354695]	1490.48	6435.3	2.11023	1.96787e-06	0.000133757
Ctsk	ENSMUSG00000028111	3	cathepsin K [Source:MGI Symbol;Acc:MGI:107823]	1341.29	6994.78	2.38266	2.30355e-09	5.91501e-07
Adh5	ENSMUSG00000028138	3	alcohol dehydrogenase 5 (class III), chi polypeptide [Source:MGI Symbol;Acc:MGI:87929]	2803.66	1026.3	-1.44986	0.00139786	0.0203601
Tspan5	ENSMUSG00000028152	3	tetraspanin 5 [Source:MGI Symbol;Acc:MGI:1928096]	166.468	517.038	1.63503	0.00065121	0.0114184
Ddah1	ENSMUSG00000028194	3	dimethylarginine dimethylaminohydrolase 1 [Source:MGI Symbol;Acc:MGI:1916469]	114.218	351.463	1.62158	0.000101127	0.00281233
Cyr61	ENSMUSG00000028195	3	cysteine rich protein 61 [Source:MGI Symbol;Acc:MGI:88613]	3545.34	9217.53	1.37846	0.000269333	0.00588863
Ttf2	ENSMUSG00000033222	3	transcription termination factor, RNA polymerase II [Source:MGI Symbol;Acc:MGI:1921294]	271.453	41.924	-2.69485	3.94961e-07	3.63647e-05
Wdr3	ENSMUSG00000033285	3	WD repeat domain 3 [Source:MGI Symbol;Acc:MGI:2443143]	861.946	347.306	-1.31139	0.0025272	0.0312821
Frrs1	ENSMUSG00000033386	3	ferric-chelate reductase 1 [Source:MGI Symbol;Acc:MGI:108076]	497.519	1504.92	1.59686	0.000141139	0.00363221
Vav3	ENSMUSG00000033721	3	vav 3 oncogene [Source:MGI Symbol;Acc:MGI:1888518]	204.941	39.6971	-2.3681	2.7475e-05	0.00101429
Gm9761	ENSMUSG00000034437	3	predicted gene 9761 [Source:MGI Symbol;Acc:MGI:3708640]	1560.44	512.574	-1.60612	0.000236671	0.00532474
Alg5	ENSMUSG00000036632	3	asparagine-linked glycosylation 5 (dolichyl-phosphate beta-glucosyltransferase) [Source:MGI Symbol;Acc:MGI:1913498]	1928.23	593.783	-1.69927	0.000108191	0.00297301
Fgf2	ENSMUSG00000037225	3	fibroblast growth factor 2 [Source:MGI Symbol;Acc:MGI:95516]	75.9234	649.819	3.09742	5.09156e-12	4.20235e-09
Cldn11	ENSMUSG00000037625	3	claudin 11 [Source:MGI Symbol;Acc:MGI:106925]	34.2208	228.99	2.74234	4.35981e-07	3.95118e-05
Txnip	ENSMUSG00000038393	3	thioredoxin interacting protein [Source:MGI Symbol;Acc:MGI:1889549]	4349.87	9365.66	1.10641	0.00255962	0.0315482
Gipc2	ENSMUSG00000039131	3	GIPC PDZ domain containing family, member 2 [Source:MGI Symbol;Acc:MGI:1889209]	222.371	535.23	1.26719	0.000619555	0.0110138
Ifi44l	ENSMUSG00000039146	3	interferon-induced protein 44 like [Source:MGI Symbol;Acc:MGI:95975]	42.6521	0.246449	-7.43518	2.30539e-07	2.30639e-05
Adgrl4	ENSMUSG00000039167	3	adhesion G protein-coupled receptor L4 [Source:MGI Symbol;Acc:MGI:2655562]	24.0515	95.7338	1.9929	0.000732216	0.012424
Tnfsf10	ENSMUSG00000039304	3	tumor necrosis factor (ligand) superfamily, member 10 [Source:MGI Symbol;Acc:MGI:107414]	17.6446	64.8801	1.87855	0.00246544	0.0307647
Dnttip2	ENSMUSG00000039756	3	deoxynucleotidyltransferase, terminal, interacting protein 2 [Source:MGI Symbol;Acc:MGI:1923173]	1509.54	611.938	-1.30265	0.00230149	0.029389
Gbp2b	ENSMUSG00000040264	3	guanylate binding protein 2b [Source:MGI Symbol;Acc:MGI:95666]	18.1895	0	#NAME?	0.00031098	0.00653936
Hey1	ENSMUSG00000040289	3	hairy/enhancer-of-split related with YRPW motif 1 [Source:MGI Symbol;Acc:MGI:1341800]	77.5021	271.778	1.81012	0.000144819	0.00369401
Fam102b	ENSMUSG00000040339	3	family with sequence similarity 102, member B [Source:MGI Symbol;Acc:MGI:3036259]	1322.83	3381.88	1.3542	0.000375482	0.00746121
Tet2	ENSMUSG00000040943	3	tet methylcytosine dioxygenase 2 [Source:MGI Symbol;Acc:MGI:2443298]	174.705	711.819	2.02659	6.83416e-07	5.77455e-05
Rusc1	ENSMUSG00000041263	3	RUN and SH3 domain containing 1 [Source:MGI Symbol;Acc:MGI:1919546]	146.721	479.002	1.70695	0.000271336	0.00592682
Arhgef11	ENSMUSG00000041977	3	Rho guanine nucleotide exchange factor (GEF) 11 [Source:MGI Symbol;Acc:MGI:2441869]	2083.34	791.505	-1.39623	0.000887027	0.0144564
Sprr2d	ENSMUSG00000042212	3	small proline-rich protein 2D [Source:MGI Symbol;Acc:MGI:1330347]	8.79265	79.0244	3.16793	1.26557e-06	9.5268e-05
S100a13	ENSMUSG00000042312	3	S100 calcium binding protein A13 [Source:MGI Symbol;Acc:MGI:109581]	2162.15	6372.91	1.55949	0.00195891	0.0261829
B3galnt1	ENSMUSG00000043300	3	UDP-GalNAc:betaGlcNAc beta 1,3-galactosaminyltransferase, polypeptide 1 [Source:MGI Symbol;Acc:MGI:1349405]	352.762	754.281	1.09641	0.000306402	0.00647253
Foxo1	ENSMUSG00000044167	3	forkhead box O1 [Source:MGI Symbol;Acc:MGI:1890077]	293.431	676.022	1.20405	0.00368241	0.0414032
Gm9791	ENSMUSG00000044434	3	predicted pseudogene 9791 [Source:MGI Symbol;Acc:MGI:3642317]	228.125	38.9855	-2.54881	6.50768e-06	0.000339486
Fam46c	ENSMUSG00000044468	3	family with sequence similarity 46, member C [Source:MGI Symbol;Acc:MGI:1921895]	386.186	1349.74	1.80531	6.92667e-05	0.00207621
S1pr1	ENSMUSG00000045092	3	sphingosine-1-phosphate receptor 1 [Source:MGI Symbol;Acc:MGI:1096355]	117.031	398.608	1.76807	4.06923e-05	0.00137485
Sprr2h	ENSMUSG00000046259	3	small proline-rich protein 2H [Source:MGI Symbol;Acc:MGI:1330343]	51.0628	169.185	1.72825	0.000101257	0.00281256
Taf13	ENSMUSG00000048100	3	TATA-box binding protein associated factor 13 [Source:MGI Symbol;Acc:MGI:1913500]	712.265	2028.39	1.50985	0.00061903	0.0110129
Gm5540	ENSMUSG00000048916	3	predicted pseudogene 5540 [Source:MGI Symbol;Acc:MGI:3644824]	67.9828	4.48594	-3.92169	7.85023e-06	0.000388477
Gm9833	ENSMUSG00000049230	3	predicted gene 9833 [Source:MGI Symbol;Acc:MGI:3641855]	181.007	50.7351	-1.83499	0.000595386	0.0106827
Lix1l	ENSMUSG00000049288	3	Lix1-like [Source:MGI Symbol;Acc:MGI:3036267]	159.152	422.709	1.40926	0.000752973	0.0127109
Zfp697	ENSMUSG00000050064	3	zinc finger protein 697 [Source:MGI Symbol;Acc:MGI:2139736]	336.766	754.536	1.16384	0.00201979	0.0268107
Synpo2	ENSMUSG00000050315	3	synaptopodin 2 [Source:MGI Symbol;Acc:MGI:2153070]	91.713	258.67	1.49592	0.00172377	0.0236698
Sprr2f	ENSMUSG00000050635	3	small proline-rich protein 2F [Source:MGI Symbol;Acc:MGI:1330349]	15.3482	62.7498	2.03154	0.000927353	0.0150078
Gpr87	ENSMUSG00000051431	3	G protein-coupled receptor 87 [Source:MGI Symbol;Acc:MGI:1934133]	0.871912	23.6161	4.75945	0.00036283	0.0072913
Phgdh	ENSMUSG00000053398	3	3-phosphoglycerate dehydrogenase [Source:MGI Symbol;Acc:MGI:1355330]	996.827	439.063	-1.18292	0.0010422	0.0162848
Lysmd1	ENSMUSG00000053769	3	LysM, putative peptidoglycan-binding, domain containing 1 [Source:MGI Symbol;Acc:MGI:1919409]	131.177	469.025	1.83815	0.000296149	0.00631983
Pde5a	ENSMUSG00000053965	3	phosphodiesterase 5A, cGMP-specific [Source:MGI Symbol;Acc:MGI:2651499]	103.683	274.528	1.40477	0.00443287	0.0474084
1810037I17Rik	ENSMUSG00000054091	3	RIKEN cDNA 1810037I17 gene [Source:MGI Symbol;Acc:MGI:1914954]	1497.42	4772.25	1.67219	0.000365504	0.00731958
Emcn	ENSMUSG00000054690	3	endomucin [Source:MGI Symbol;Acc:MGI:1891716]	52.774	231.388	2.13241	1.49201e-05	0.00063383
Srsf11	ENSMUSG00000055436	3	serine/arginine-rich splicing factor 11 [Source:MGI Symbol;Acc:MGI:1916457]	1358.87	525.773	-1.3699	0.00229546	0.0293744
S100a8	ENSMUSG00000056054	3	S100 calcium binding protein A8 (calgranulin A) [Source:MGI Symbol;Acc:MGI:88244]	108.389	378.038	1.80231	8.06589e-05	0.00232133
S100a9	ENSMUSG00000056071	3	S100 calcium binding protein A9 (calgranulin B) [Source:MGI Symbol;Acc:MGI:1338947]	23.5083	113.389	2.27005	8.41059e-05	0.00240853
Prr9	ENSMUSG00000056270	3	proline rich 9 [Source:MGI Symbol;Acc:MGI:1925680]	40.8429	442.317	3.43692	3.34304e-12	3.0903e-09
Tmem154	ENSMUSG00000056498	3	transmembrane protein 154 [Source:MGI Symbol;Acc:MGI:2444725]	18.4899	78.2911	2.08211	0.00341943	0.0393744
Gja5	ENSMUSG00000057123	3	gap junction protein, alpha 5 [Source:MGI Symbol;Acc:MGI:95716]	70.3359	314.153	2.15913	2.08896e-06	0.000139123
Kprp	ENSMUSG00000059832	3	keratinocyte expressed, proline-rich [Source:MGI Symbol;Acc:MGI:1920981]	0	16.7398	Inf	0.00127351	0.0189786
Fnip2	ENSMUSG00000061175	3	folliculin interacting protein 2 [Source:MGI Symbol;Acc:MGI:2683054]	881.527	2469.76	1.4863	0.000771982	0.0129749
Fabp4	ENSMUSG00000062515	3	fatty acid binding protein 4, adipocyte [Source:MGI Symbol;Acc:MGI:88038]	579.12	3989.16	2.78415	8.39658e-10	2.66742e-07
Cgn	ENSMUSG00000068876	3	cingulin [Source:MGI Symbol;Acc:MGI:1927237]	265.65	69.2221	-1.94022	6.38354e-05	0.0019411
Gm5537	ENSMUSG00000069008	3	predicted gene 5537 [Source:MGI Symbol;Acc:MGI:3643179]	219.752	58.8153	-1.90162	0.000593942	0.0106651
Gm10254	ENSMUSG00000069011	3	predicted gene 10254 [Source:MGI Symbol;Acc:MGI:3708673]	422.205	108.644	-1.95833	7.78864e-05	0.00226125
Slc7a14	ENSMUSG00000069072	3	solute carrier family 7 (cationic amino acid transporter, y+ system), member 14 [Source:MGI Symbol;Acc:MGI:3040688]	1.28116	27.2882	4.41276	0.00055739	0.0101909
Rps24-ps2	ENSMUSG00000069125	3	ribosomal protein S24, pseudogene 2 [Source:MGI Symbol;Acc:MGI:3649025]	643.438	2553.95	1.98886	7.85153e-05	0.00227379
Dnajb14	ENSMUSG00000074212	3	DnaJ heat shock protein family (Hsp40) member B14 [Source:MGI Symbol;Acc:MGI:1917854]	1323.28	3297.98	1.31746	0.00157294	0.0222506
Gm9387	ENSMUSG00000074236	3	predicted pseudogene 9387 [Source:MGI Symbol;Acc:MGI:3643269]	179.166	52.8792	-1.76053	0.00422474	0.045768
S100a16	ENSMUSG00000074457	3	S100 calcium binding protein A16 [Source:MGI Symbol;Acc:MGI:1915110]	765.684	3280.9	2.09927	0.000111648	0.00304799
Arfip1	ENSMUSG00000074513	3	ADP-ribosylation factor interacting protein 1 [Source:MGI Symbol;Acc:MGI:1277120]	298.394	1118.55	1.90635	2.48827e-05	0.000931991
5830417I10Rik	ENSMUSG00000078684	3	RIKEN cDNA 5830417I10 gene [Source:MGI Symbol;Acc:MGI:1923272]	196.683	38.8337	-2.34049	2.07842e-05	0.000814105
M6pr-ps	ENSMUSG00000080832	3	mannose-6-phosphate receptor, pseudogene [Source:MGI Symbol;Acc:MGI:96905]	440.038	78.5757	-2.48547	1.64822e-06	0.000117563
Hist2h3c2	ENSMUSG00000081058	3	histone cluster 2, H3c2 [Source:MGI Symbol;Acc:MGI:2448357]	50.1055	175.129	1.80538	0.000955205	0.015351
Gm5844	ENSMUSG00000082896	3	predicted gene 5844 [Source:MGI Symbol;Acc:MGI:3645252]	1478.08	451.107	-1.71219	0.000204622	0.00481059
Gm12502	ENSMUSG00000083627	3	predicted gene 12502 [Source:MGI Symbol;Acc:MGI:3650307]	91.4022	8.87343	-3.36467	1.78525e-05	0.000725082
BC021767	ENSMUSG00000085006	3	cDNA sequence BC021767 [Source:MGI Symbol;Acc:MGI:3615512]	151.882	41.4482	-1.87357	4.00391e-05	0.00135675
Atg4a-ps	ENSMUSG00000087119	3	autophagy related 4A, pseudogene [Source:MGI Symbol;Acc:MGI:3615624]	122.008	21.0443	-2.53547	0.000343135	0.00699282
Gm4202	ENSMUSG00000091421	3	predicted gene 4202 [Source:MGI Symbol;Acc:MGI:3782379]	1257.3	143.886	-3.12733	3.72964e-11	2.21005e-08
Gm18588	ENSMUSG00000093402	3	predicted gene, 18588 [Source:MGI Symbol;Acc:MGI:5010773]	22.0107	0.690431	-4.99456	0.00307064	0.0362609
Gm20632	ENSMUSG00000093577	3	predicted gene 20632 [Source:MGI Symbol;Acc:MGI:5313079]	7.98991	44.7202	2.48468	0.00127113	0.0189643
Gm4617	ENSMUSG00000096544	3	predicted pseudogene 4617 [Source:MGI Symbol;Acc:MGI:3704225]	7738.09	2458.91	-1.65396	0.000219771	0.00508694
Gm9169	ENSMUSG00000098198	3	predicted gene 9169 [Source:MGI Symbol;Acc:MGI:3648561]	226.161	40.092	-2.49597	2.15115e-05	0.000835513
Gm8388	ENSMUSG00000102270	3	predicted gene 8388 [Source:MGI Symbol;Acc:MGI:3645001]	50.6029	2.9334	-4.10857	7.32373e-05	0.00215882
Gm33707	ENSMUSG00000102298	3	predicted gene, 33707 [Source:MGI Symbol;Acc:MGI:5592866]	52.8205	3.13	-4.07686	2.16642e-05	0.000839738
1700003N22Rik	ENSMUSG00000102463	3	RIKEN cDNA 1700003N22 gene [Source:MGI Symbol;Acc:MGI:1919464]	39.8996	5.15144	-2.95333	0.00443313	0.0474084
Gm37784	ENSMUSG00000102525	3	predicted gene, 37784 [Source:MGI Symbol;Acc:MGI:5611012]	57.3169	12.6861	-2.17571	0.00439464	0.0471496
Gm8276	ENSMUSG00000102550	3	predicted gene 8276 [Source:MGI Symbol;Acc:MGI:3648019]	1122.85	187.526	-2.58201	6.55968e-08	8.32936e-06
Gm8515	ENSMUSG00000103206	3	predicted gene 8515 [Source:MGI Symbol;Acc:MGI:3648243]	132.589	15.6509	-3.08264	3.54681e-06	0.000214012
Gm6162	ENSMUSG00000103733	3	predicted gene 6162 [Source:MGI Symbol;Acc:MGI:3647648]	34.598	2.46449	-3.81133	0.000750024	0.0126704
Gm38317	ENSMUSG00000103735	3	predicted gene, 38317 [Source:MGI Symbol;Acc:MGI:5611545]	298.222	50.4996	-2.56204	1.60488e-06	0.000115182
Gm5841	ENSMUSG00000103921	3	predicted gene 5841 [Source:MGI Symbol;Acc:MGI:3645248]	90.8487	20.8117	-2.12607	0.00266226	0.0325586
Gm5846	ENSMUSG00000104309	3	predicted gene 5846 [Source:MGI Symbol;Acc:MGI:3643624]	778.227	136.07	-2.51584	2.34931e-07	2.32019e-05
Gm43712	ENSMUSG00000104649	3	predicted gene 43712 [Source:MGI Symbol;Acc:MGI:5663849]	2641.95	6721.87	1.34726	0.00356498	0.0405446
Snhg8	ENSMUSG00000104960	3	small nucleolar RNA host gene 8 [Source:MGI Symbol;Acc:MGI:1917145]	95.3274	365.705	1.93972	0.000396767	0.00776955
Gm20568	ENSMUSG00000105233	3	predicted gene, 20568 [Source:MGI Symbol;Acc:MGI:5295675]	1716.67	6429.96	1.9052	0.000156984	0.00390938
Gm5276	ENSMUSG00000105452	3	predicted gene 5276 [Source:MGI Symbol;Acc:MGI:3646382]	347.018	79.1209	-2.13288	4.27143e-05	0.00142033
Gm5855	ENSMUSG00000105558	3	predicted gene 5855 [Source:MGI Symbol;Acc:MGI:3645472]	280.332	39.6024	-2.82348	1.98135e-07	2.04415e-05
1700017M07Rik	ENSMUSG00000105651	3	RIKEN cDNA 1700017M07 gene [Source:MGI Symbol;Acc:MGI:1923648]	4.58287	35.975	2.97267	0.000435819	0.00835139
Gm42659	ENSMUSG00000105655	3	predicted gene 42659 [Source:MGI Symbol;Acc:MGI:5662796]	0	16.5068	Inf	0.00234967	0.0297679
Gm43555	ENSMUSG00000105977	3	predicted gene 43555 [Source:MGI Symbol;Acc:MGI:5663692]	196.609	53.7895	-1.86993	0.00135649	0.0198785
Rpl7a-ps7	ENSMUSG00000106258	3	ribosomal protein L7A, pseudogene 7 [Source:MGI Symbol;Acc:MGI:3645560]	120.767	412.095	1.77075	0.00101946	0.0160489
4933417G07Rik	ENSMUSG00000106572	3	RIKEN cDNA 4933417G07 gene [Source:MGI Symbol;Acc:MGI:1918432]	35.662	3.44416	-3.37216	0.00133101	0.0196297
Sync	ENSMUSG00000001333	4	syncoilin [Source:MGI Symbol;Acc:MGI:1916078]	127.034	39.6837	-1.6786	0.00146789	0.0210984
Hspb7	ENSMUSG00000006221	4	heat shock protein family, member 7 (cardiovascular) [Source:MGI Symbol;Acc:MGI:1352494]	85.6874	384.544	2.16599	1.43075e-06	0.000105871
Elovl1	ENSMUSG00000006390	4	elongation of very long chain fatty acids (FEN1/Elo2, SUR4/Elo3, yeast)-like 1 [Source:MGI Symbol;Acc:MGI:1858959]	2743.32	1308.69	-1.0678	0.00446557	0.0476671
Cdc20	ENSMUSG00000006398	4	cell division cycle 20 [Source:MGI Symbol;Acc:MGI:1859866]	2123.04	1007.53	-1.07531	0.00418354	0.0454544
Srm	ENSMUSG00000006442	4	spermidine synthase [Source:MGI Symbol;Acc:MGI:102690]	1253.82	467.791	-1.42239	0.000369169	0.00736744
Epha2	ENSMUSG00000006445	4	Eph receptor A2 [Source:MGI Symbol;Acc:MGI:95278]	195.292	551.634	1.49808	0.00151406	0.0216388
Runx1t1	ENSMUSG00000006586	4	runt-related transcription factor 1; translocated to, 1 (cyclin D-related) [Source:MGI Symbol;Acc:MGI:104793]	47.2387	145.462	1.6226	0.00290848	0.0348988
Nfib	ENSMUSG00000008575	4	nuclear factor I/B [Source:MGI Symbol;Acc:MGI:103188]	351.311	940.88	1.42126	0.000415333	0.00807261
Sdhb	ENSMUSG00000009863	4	succinate dehydrogenase complex, subunit B, iron sulfur (Ip) [Source:MGI Symbol;Acc:MGI:1914930]	2344.59	966.732	-1.27815	0.00153656	0.0218924
Faf1	ENSMUSG00000010517	4	Fas-associated factor 1 [Source:MGI Symbol;Acc:MGI:109419]	2538	868.895	-1.54644	0.000310708	0.00653936
Exosc10	ENSMUSG00000017264	4	exosome component 10 [Source:MGI Symbol;Acc:MGI:1355322]	1599.47	520.38	-1.61995	0.000169468	0.00416196
Akirin1	ENSMUSG00000023075	4	akirin 1 [Source:MGI Symbol;Acc:MGI:1915300]	505.283	178.877	-1.49812	0.00165161	0.0230627
Trp53inp1	ENSMUSG00000028211	4	transformation related protein 53 inducible nuclear protein 1 [Source:MGI Symbol;Acc:MGI:1926609]	685.502	2760.81	2.00986	8.47449e-08	1.03622e-05
Nbn	ENSMUSG00000028224	4	nibrin [Source:MGI Symbol;Acc:MGI:1351625]	206.526	25.9747	-2.99114	1.28398e-07	1.40629e-05
Atp6v0d2	ENSMUSG00000028238	4	ATPase, H+ transporting, lysosomal V0 subunit D2 [Source:MGI Symbol;Acc:MGI:1924415]	58.983	203.182	1.7844	0.00015912	0.00395156
3110043O21Rik	ENSMUSG00000028300	4	RIKEN cDNA 3110043O21 gene [Source:MGI Symbol;Acc:MGI:1920455]	369.24	944.495	1.35498	0.00171508	0.0235786
Nr4a3	ENSMUSG00000028341	4	nuclear receptor subfamily 4, group A, member 3 [Source:MGI Symbol;Acc:MGI:1352457]	28.6601	163.102	2.50866	3.06393e-05	0.00109949
Ugcg	ENSMUSG00000028381	4	UDP-glucose ceramide glucosyltransferase [Source:MGI Symbol;Acc:MGI:1332243]	1894.76	6413.62	1.75913	1.79183e-06	0.000125864
Aco1	ENSMUSG00000028405	4	aconitase 1 [Source:MGI Symbol;Acc:MGI:87879]	3023.03	1327.63	-1.18715	0.00373382	0.0418065
B4galt1	ENSMUSG00000028413	4	UDP-Gal:betaGlcNAc beta 1,4- galactosyltransferase, polypeptide 1 [Source:MGI Symbol;Acc:MGI:95705]	7332.26	18403.1	1.32762	0.00142726	0.0206647
Ikbkap	ENSMUSG00000028431	4	inhibitor of kappa light polypeptide enhancer in B cells, kinase complex-associated protein [Source:MGI Symbol;Acc:MGI:1914544]	1375.93	546.17	-1.33298	0.00184511	0.0249945
Aqp3	ENSMUSG00000028435	4	aquaporin 3 [Source:MGI Symbol;Acc:MGI:1333777]	2297.14	967.577	-1.24739	0.00209032	0.0274833
Tln1	ENSMUSG00000028465	4	talin 1 [Source:MGI Symbol;Acc:MGI:1099832]	7646.55	3523.37	-1.11785	0.00340623	0.0392804
Gne	ENSMUSG00000028479	4	glucosamine (UDP-N-acetyl)-2-epimerase/N-acetylmannosamine kinase [Source:MGI Symbol;Acc:MGI:1354951]	2158.74	844.943	-1.35326	0.00154959	0.0219835
Hacd4	ENSMUSG00000028497	4	3-hydroxyacyl-CoA dehydratase 4 [Source:MGI Symbol;Acc:MGI:1914025]	49.2296	127.679	1.37492	0.00135539	0.0198785
Prkaa2	ENSMUSG00000028518	4	protein kinase, AMP-activated, alpha 2 catalytic subunit [Source:MGI Symbol;Acc:MGI:1336173]	59.6904	198.284	1.732	0.000331621	0.0068604
Pde4b	ENSMUSG00000028525	4	phosphodiesterase 4B, cAMP specific [Source:MGI Symbol;Acc:MGI:99557]	58.3789	177.687	1.60582	0.000187066	0.00451262
Ak4	ENSMUSG00000028527	4	adenylate kinase 4 [Source:MGI Symbol;Acc:MGI:87979]	590.962	1302.54	1.14019	0.0038191	0.0424733
Jak1	ENSMUSG00000028530	4	Janus kinase 1 [Source:MGI Symbol;Acc:MGI:96628]	3275.99	1289.22	-1.34543	0.00349752	0.0399939
2610528J11Rik	ENSMUSG00000028536	4	RIKEN cDNA 2610528J11 gene [Source:MGI Symbol;Acc:MGI:1913701]	523.526	129.51	-2.0152	5.802e-06	0.000316237
Ttc39a	ENSMUSG00000028555	4	tetratricopeptide repeat domain 39A [Source:MGI Symbol;Acc:MGI:2444350]	721.917	299.438	-1.26958	0.00444194	0.0474807
Dock7	ENSMUSG00000028556	4	dedicator of cytokinesis 7 [Source:MGI Symbol;Acc:MGI:1914549]	459.576	152.946	-1.58728	0.00126289	0.018878
Nfia	ENSMUSG00000028565	4	nuclear factor I/A [Source:MGI Symbol;Acc:MGI:108056]	110.23	379.847	1.7849	2.84011e-05	0.00104017
Txndc12	ENSMUSG00000028567	4	thioredoxin domain containing 12 (endoplasmic reticulum) [Source:MGI Symbol;Acc:MGI:1913323]	1948.34	776.818	-1.3266	0.00139002	0.0203055
Laptm5	ENSMUSG00000028581	4	lysosomal-associated protein transmembrane 5 [Source:MGI Symbol;Acc:MGI:108046]	97.1897	667.244	2.77934	1.14239e-08	2.11205e-06
Pdpn	ENSMUSG00000028583	4	podoplanin [Source:MGI Symbol;Acc:MGI:103098]	117.169	526.289	2.16727	2.25342e-07	2.27409e-05
Orc1	ENSMUSG00000028587	4	origin recognition complex, subunit 1 [Source:MGI Symbol;Acc:MGI:1328337]	293.716	113.153	-1.37616	0.00456371	0.048424
Tnfrsf1b	ENSMUSG00000028599	4	tumor necrosis factor receptor superfamily, member 1b [Source:MGI Symbol;Acc:MGI:1314883]	1204.21	3925.97	1.70496	2.82429e-05	0.00103659
Ctps	ENSMUSG00000028633	4	cytidine 5'-triphosphate synthase [Source:MGI Symbol;Acc:MGI:1858304]	1225.01	518.932	-1.23918	0.00381336	0.0424336
Edn2	ENSMUSG00000028635	4	endothelin 2 [Source:MGI Symbol;Acc:MGI:95284]	9.51693	53.5065	2.49115	0.000758174	0.01278
Slc2a1	ENSMUSG00000028645	4	solute carrier family 2 (facilitated glucose transporter), member 1 [Source:MGI Symbol;Acc:MGI:95755]	20884.2	8539.75	-1.29015	0.000573345	0.0104085
Hmgcl	ENSMUSG00000028672	4	3-hydroxy-3-methylglutaryl-Coenzyme A lyase [Source:MGI Symbol;Acc:MGI:96158]	3214.56	1384.34	-1.21542	0.00110596	0.0170733
Kif2c	ENSMUSG00000028678	4	kinesin family member 2C [Source:MGI Symbol;Acc:MGI:1921054]	931.658	287.016	-1.69867	0.000223673	0.00513824
Alpl	ENSMUSG00000028766	4	alkaline phosphatase, liver/bone/kidney [Source:MGI Symbol;Acc:MGI:87983]	4687.02	2287.77	-1.03473	0.00448704	0.0478521
Trappc3	ENSMUSG00000028847	4	trafficking protein particle complex 3 [Source:MGI Symbol;Acc:MGI:1351486]	2345.41	966.812	-1.27853	0.00432621	0.0466754
Cdca8	ENSMUSG00000028873	4	cell division cycle associated 8 [Source:MGI Symbol;Acc:MGI:1196274]	1850.19	590.708	-1.64715	8.7926e-05	0.00249016
Mecr	ENSMUSG00000028910	4	mitochondrial trans-2-enoyl-CoA reductase [Source:MGI Symbol;Acc:MGI:1349441]	755.754	323.468	-1.22429	0.00266954	0.0326246
Padi2	ENSMUSG00000028927	4	peptidyl arginine deiminase, type II [Source:MGI Symbol;Acc:MGI:1338892]	980.074	3424.68	1.80501	1.54013e-05	0.000649496
Nol9	ENSMUSG00000028948	4	nucleolar protein 9 [Source:MGI Symbol;Acc:MGI:1921285]	1135.33	222.753	-2.3496	2.3422e-07	2.32019e-05
Angptl7	ENSMUSG00000028989	4	angiopoietin-like 7 [Source:MGI Symbol;Acc:MGI:3605801]	19.002	108.594	2.51472	2.94495e-05	0.00106507
Pex10	ENSMUSG00000029047	4	peroxisomal biogenesis factor 10 [Source:MGI Symbol;Acc:MGI:2684988]	372.196	142.413	-1.38598	0.00309337	0.0364734
Pank4	ENSMUSG00000029056	4	pantothenate kinase 4 [Source:MGI Symbol;Acc:MGI:2387466]	209.463	31.2505	-2.74474	4.98722e-06	0.000279396
Mib2	ENSMUSG00000029060	4	mindbomb E3 ubiquitin protein ligase 2 [Source:MGI Symbol;Acc:MGI:2679684]	400.559	163.364	-1.29393	0.0011411	0.0174756
Guca2b	ENSMUSG00000032978	4	guanylate cyclase activator 2b (retina) [Source:MGI Symbol;Acc:MGI:1270851]	27.7477	394.751	3.8305	1.27713e-15	3.68932e-12
Oma1	ENSMUSG00000035069	4	OMA1 zinc metallopeptidase [Source:MGI Symbol;Acc:MGI:1914263]	726.178	203.506	-1.83525	0.000146482	0.00372
Atp13a2	ENSMUSG00000036622	4	ATPase type 13A2 [Source:MGI Symbol;Acc:MGI:1922022]	350.303	75.7919	-2.20849	1.10224e-05	0.000503416
C1qc	ENSMUSG00000036896	4	complement component 1, q subcomponent, C chain [Source:MGI Symbol;Acc:MGI:88225]	10.9571	88.7167	3.01733	2.56149e-05	0.000950178
C1qb	ENSMUSG00000036905	4	complement component 1, q subcomponent, beta polypeptide [Source:MGI Symbol;Acc:MGI:88224]	10.6279	53.0514	2.31954	0.00232959	0.0296459
Grhl3	ENSMUSG00000037188	4	grainyhead-like 3 (Drosophila) [Source:MGI Symbol;Acc:MGI:2655333]	97.2709	18.4528	-2.39817	0.00057302	0.0104085
Rsrp1	ENSMUSG00000037266	4	arginine/serine rich protein 1 [Source:MGI Symbol;Acc:MGI:106498]	4944.18	10737.9	1.11891	0.0044112	0.0472833
Cep85	ENSMUSG00000037443	4	centrosomal protein 85 [Source:MGI Symbol;Acc:MGI:1917262]	1690.5	5346.84	1.66123	1.86714e-06	0.000128804
Zdhhc18	ENSMUSG00000037553	4	zinc finger, DHHC domain containing 18 [Source:MGI Symbol;Acc:MGI:3527792]	606.067	1651.66	1.44637	0.00160358	0.0225693
Ttc39b	ENSMUSG00000038172	4	tetratricopeptide repeat domain 39B [Source:MGI Symbol;Acc:MGI:1917113]	48.0488	210.906	2.13403	9.32127e-06	0.000444169
Lpar1	ENSMUSG00000038668	4	lysophosphatidic acid receptor 1 [Source:MGI Symbol;Acc:MGI:108429]	925.976	3029.91	1.71023	3.8451e-05	0.00131645
Tlr4	ENSMUSG00000039005	4	toll-like receptor 4 [Source:MGI Symbol;Acc:MGI:96824]	11.1539	55.0296	2.30266	0.00123624	0.0186241
Akna	ENSMUSG00000039158	4	AT-hook transcription factor [Source:MGI Symbol;Acc:MGI:2140340]	116.999	295.87	1.33847	0.00375983	0.0420016
Tbc1d2	ENSMUSG00000039813	4	TBC1 domain family, member 2 [Source:MGI Symbol;Acc:MGI:2652885]	564.762	165.942	-1.76697	0.0002887	0.00618911
Spsb1	ENSMUSG00000039911	4	splA/ryanodine receptor domain and SOCS box containing 1 [Source:MGI Symbol;Acc:MGI:1921896]	587.613	1725.27	1.55389	0.000828792	0.0137218
Zfp292	ENSMUSG00000039967	4	zinc finger protein 292 [Source:MGI Symbol;Acc:MGI:1353423]	228.898	691.192	1.59438	0.000284897	0.00611689
Dnajc16	ENSMUSG00000040697	4	DnaJ heat shock protein family (Hsp40) member C16 [Source:MGI Symbol;Acc:MGI:2442146]	886.738	2034.19	1.19787	0.00439461	0.0471496
Virma	ENSMUSG00000040720	4	vir like m6A methyltransferase associated [Source:MGI Symbol;Acc:MGI:1913435]	1490.95	504.857	-1.56229	0.000575558	0.0104274
Rap1gap	ENSMUSG00000041351	4	Rap1 GTPase-activating protein [Source:MGI Symbol;Acc:MGI:109338]	1783.79	671.338	-1.40983	0.000240929	0.00538211
Pramel1	ENSMUSG00000041805	4	preferentially expressed antigen in melanoma-like 1 [Source:MGI Symbol;Acc:MGI:1890541]	36.411	2.98232	-3.60987	0.00123563	0.0186241
Hpdl	ENSMUSG00000043155	4	4-hydroxyphenylpyruvate dioxygenase-like [Source:MGI Symbol;Acc:MGI:2444646]	125.642	32.2908	-1.96013	0.00413115	0.0450653
Gm12481	ENSMUSG00000043770	4	predicted gene 12481 [Source:MGI Symbol;Acc:MGI:3650743]	1116.46	299.113	-1.90017	6.31979e-06	0.000334429
Col27a1	ENSMUSG00000045672	4	collagen, type XXVII, alpha 1 [Source:MGI Symbol;Acc:MGI:2672118]	114.727	421.738	1.87815	4.37168e-05	0.00144949
Slc25a51	ENSMUSG00000045973	4	solute carrier family 25, member 51 [Source:MGI Symbol;Acc:MGI:2684984]	2274.32	6035.97	1.40815	0.000687093	0.0118764
Camk2n1	ENSMUSG00000046447	4	calcium/calmodulin-dependent protein kinase II inhibitor 1 [Source:MGI Symbol;Acc:MGI:1913509]	151.341	556.329	1.87814	2.04013e-06	0.000136264
Gpr157	ENSMUSG00000047875	4	G protein-coupled receptor 157 [Source:MGI Symbol;Acc:MGI:2442046]	339.36	1019.28	1.58667	0.00015732	0.00391352
Lin28a	ENSMUSG00000050966	4	lin-28 homolog A (C. elegans) [Source:MGI Symbol;Acc:MGI:1890546]	417.102	903.657	1.11538	0.000828412	0.0137218
Smarca5-ps	ENSMUSG00000052912	4	SWI/SNF related, matrix associated, actin depenent ragulator of chromatin, subfamily a, member 5, pseudogene [Source:MGI Symbol;Acc:MGI:2443330]	70.2182	16.8346	-2.06042	0.0039116	0.0433351
Tmem39b	ENSMUSG00000053730	4	transmembrane protein 39b [Source:MGI Symbol;Acc:MGI:2682939]	570.5	191.755	-1.57296	0.000437829	0.00837602
Fbxo6	ENSMUSG00000055401	4	F-box protein 6 [Source:MGI Symbol;Acc:MGI:1354743]	1212.77	460.815	-1.39605	0.00140407	0.0203947
Ptafr	ENSMUSG00000056529	4	platelet-activating factor receptor [Source:MGI Symbol;Acc:MGI:106066]	19.5277	174.682	3.16114	8.88318e-09	1.72141e-06
Ece1	ENSMUSG00000057530	4	endothelin converting enzyme 1 [Source:MGI Symbol;Acc:MGI:1101357]	276.333	1219.51	2.14182	1.76023e-05	0.000717559
Zbtb8os	ENSMUSG00000057572	4	zinc finger and BTB domain containing 8 opposite strand [Source:MGI Symbol;Acc:MGI:1914356]	289.535	753.253	1.3794	0.00362034	0.0409526
Gm12715	ENSMUSG00000059195	4	predicted gene 12715 [Source:MGI Symbol;Acc:MGI:3650759]	1733	241.523	-2.84304	1.11767e-09	3.22866e-07
Aldoart1	ENSMUSG00000059343	4	aldolase 1 A, retrogene 1 [Source:MGI Symbol;Acc:MGI:2447811]	773.503	124.198	-2.63876	2.10664e-08	3.31187e-06
Gm11847	ENSMUSG00000060989	4	predicted gene 11847 [Source:MGI Symbol;Acc:MGI:3651787]	155.921	14.4685	-3.42982	2.41726e-07	2.36707e-05
Ifnlr1	ENSMUSG00000062157	4	interferon lambda receptor 1 [Source:MGI Symbol;Acc:MGI:2429859]	552.072	1882.48	1.76971	0.000106252	0.00293017
Gm12751	ENSMUSG00000062554	4	predicted gene 12751 [Source:MGI Symbol;Acc:MGI:3651049]	514.567	165.829	-1.63366	0.000900097	0.0146109
Mtap	ENSMUSG00000062937	4	methylthioadenosine phosphorylase [Source:MGI Symbol;Acc:MGI:1914152]	1032.1	380.68	-1.43893	0.00288596	0.0346465
Eno1	ENSMUSG00000063524	4	enolase 1, alpha non-neuron [Source:MGI Symbol;Acc:MGI:95393]	2839.19	1148.32	-1.30595	0.00277668	0.0336617
Uqcrh	ENSMUSG00000063882	4	ubiquinol-cytochrome c reductase hinge protein [Source:MGI Symbol;Acc:MGI:1913826]	5878.38	18119	1.62401	0.000718571	0.0122464
Gm11808	ENSMUSG00000068240	4	predicted gene 11808 [Source:MGI Symbol;Acc:MGI:3649356]	182.63	56.9235	-1.68183	0.00133274	0.0196426
Gm13127	ENSMUSG00000070610	4	predicted gene 13127 [Source:MGI Symbol;Acc:MGI:3651260]	589.717	116.328	-2.34183	1.58917e-06	0.00011441
Tmem200b	ENSMUSG00000070720	4	transmembrane protein 200B [Source:MGI Symbol;Acc:MGI:3646343]	89.3965	12.6188	-2.82465	0.000130921	0.00343299
Trabd2b	ENSMUSG00000070867	4	TraB domain containing 2B [Source:MGI Symbol;Acc:MGI:3650152]	105.823	337.619	1.67375	0.000343818	0.0069944
Rraga	ENSMUSG00000070934	4	Ras-related GTP binding A [Source:MGI Symbol;Acc:MGI:1915691]	916.644	352.905	-1.37708	0.00433494	0.0467185
5730409E04Rik	ENSMUSG00000073755	4	RIKEN cDNA 5730409E04Rik gene [Source:MGI Symbol;Acc:MGI:3609248]	80.7878	273.252	1.75803	0.000711896	0.0121666
Ccl27a	ENSMUSG00000073888	4	chemokine (C-C motif) ligand 27A [Source:MGI Symbol;Acc:MGI:1343459]	659.793	1652.57	1.32463	0.00254001	0.0313723
Il11ra1	ENSMUSG00000073889	4	interleukin 11 receptor, alpha chain 1 [Source:MGI Symbol;Acc:MGI:107426]	1449.54	5289.44	1.86752	0.000140423	0.00361781
Mob3b	ENSMUSG00000073910	4	MOB kinase activator 3B [Source:MGI Symbol;Acc:MGI:2664539]	403.965	1147.07	1.50565	5.42986e-05	0.00170263
AW011738	ENSMUSG00000078349	4	expressed sequence AW011738 [Source:MGI Symbol;Acc:MGI:2140540]	25.2784	96.1301	1.92708	0.00261238	0.0321129
Emc1	ENSMUSG00000078517	4	ER membrane protein complex subunit 1 [Source:MGI Symbol;Acc:MGI:2443696]	1862.2	5369.24	1.52771	0.00176391	0.0240921
Aunip	ENSMUSG00000078521	4	aurora kinase A and ninein interacting protein [Source:MGI Symbol;Acc:MGI:1917135]	329.565	67.1966	-2.2941	5.85813e-06	0.000317797
Nkain1	ENSMUSG00000078532	4	Na+/K+ transporting ATPase interacting 1 [Source:MGI Symbol;Acc:MGI:1914399]	994.57	354.034	-1.49019	0.000695141	0.0119618
Ccnd3-ps	ENSMUSG00000080708	4	cyclin D3, pseudogene [Source:MGI Symbol;Acc:MGI:1100505]	514.835	73.2463	-2.81328	1.46101e-08	2.5197e-06
Ywhaq-ps3	ENSMUSG00000080902	4	tyrosine 3-monooxygenase/tryptophan 5-monooxygenase activation protein theta, pseudogene 3 [Source:MGI Symbol;Acc:MGI:3650241]	47.2774	8.51901	-2.47239	0.00471217	0.0496162
Gm12804	ENSMUSG00000081068	4	predicted gene 12804 [Source:MGI Symbol;Acc:MGI:3651639]	65.2324	8.25838	-2.98166	0.000972058	0.0155227
Gm12791	ENSMUSG00000081121	4	predicted gene 12791 [Source:MGI Symbol;Acc:MGI:3649397]	567.292	127.868	-2.14944	7.87169e-06	0.000388707
Gm12430	ENSMUSG00000081152	4	predicted gene 12430 [Source:MGI Symbol;Acc:MGI:3651061]	59.583	6.69724	-3.15326	0.000340862	0.00697758
Gm12397	ENSMUSG00000081309	4	predicted gene 12397 [Source:MGI Symbol;Acc:MGI:3649202]	56.6288	0.739348	-6.25914	2.96357e-08	4.42837e-06
Gm12445	ENSMUSG00000081483	4	predicted gene 12445 [Source:MGI Symbol;Acc:MGI:3650256]	28.6116	0	#NAME?	6.30194e-06	0.000334429
Gm12538	ENSMUSG00000081540	4	predicted gene 12538 [Source:MGI Symbol;Acc:MGI:3650715]	91.1708	19.5471	-2.22162	0.00369281	0.0414679
Gm13077	ENSMUSG00000081544	4	predicted gene 13077 [Source:MGI Symbol;Acc:MGI:3649703]	98.957	18.0613	-2.4539	0.000639787	0.0113039
Ccdc50-ps	ENSMUSG00000081553	4	Ccdc50 retrotransposed pseudogene [Source:MGI Symbol;Acc:MGI:3651098]	135.97	25.6326	-2.40723	0.000307235	0.00648421
Rps11-ps3	ENSMUSG00000081715	4	ribosomal protein S11, pseudogene 3 [Source:MGI Symbol;Acc:MGI:3649802]	218.244	56.1117	-1.95957	0.000342267	0.00698744
Gm11488	ENSMUSG00000081871	4	predicted gene 11488 [Source:MGI Symbol;Acc:MGI:3650705]	571.229	208.088	-1.45688	0.00244474	0.0305891
Gm12482	ENSMUSG00000081975	4	predicted gene 12482 [Source:MGI Symbol;Acc:MGI:3651627]	272.335	64.3977	-2.0803	6.50422e-05	0.00197002
Gm12479	ENSMUSG00000082111	4	predicted gene 12479 [Source:MGI Symbol;Acc:MGI:3651218]	22.4236	0.985797	-4.50758	0.00224296	0.0289131
Gm12444	ENSMUSG00000082194	4	predicted gene 12444 [Source:MGI Symbol;Acc:MGI:3650375]	53.9074	5.91572	-3.18786	0.000677523	0.0117903
Gm12870	ENSMUSG00000082279	4	predicted gene 12870 [Source:MGI Symbol;Acc:MGI:3649408]	205.382	23.2786	-3.14123	8.52707e-08	1.03716e-05
Gm11225	ENSMUSG00000082368	4	predicted gene 11225 [Source:MGI Symbol;Acc:MGI:3651505]	100.255	16.1955	-2.63	0.000519728	0.00964732
Gm13050	ENSMUSG00000082575	4	predicted gene 13050 [Source:MGI Symbol;Acc:MGI:3650664]	2148.87	439.382	-2.29003	4.2816e-07	3.91098e-05
Gm11914	ENSMUSG00000082674	4	predicted gene 11914 [Source:MGI Symbol;Acc:MGI:3649889]	1017.88	208.977	-2.28415	1.25095e-06	9.47851e-05
Rpsa-ps11	ENSMUSG00000082978	4	ribosomal protein SA, pseudogene 11 [Source:MGI Symbol;Acc:MGI:3649246]	225.264	39.8044	-2.50062	6.6184e-06	0.000343711
Gm13140	ENSMUSG00000083027	4	predicted gene 13140 [Source:MGI Symbol;Acc:MGI:3649297]	150.041	40.8883	-1.87559	0.00274258	0.0333409
Gm12416	ENSMUSG00000083044	4	predicted gene 12416 [Source:MGI Symbol;Acc:MGI:3650588]	29.6334	2.95739	-3.32483	0.00445714	0.0476119
Gm12418	ENSMUSG00000083139	4	predicted gene 12418 [Source:MGI Symbol;Acc:MGI:3650582]	117.703	21.6134	-2.44515	0.000358805	0.00722927
Gm11892	ENSMUSG00000083154	4	predicted gene 11892 [Source:MGI Symbol;Acc:MGI:3651298]	20.4552	0.812578	-4.65382	0.00359678	0.0408032
Rpl38-ps1	ENSMUSG00000083326	4	ribosomal protein L38, pseudogene 1 [Source:MGI Symbol;Acc:MGI:3649580]	203.303	1102.54	2.43912	2.33412e-06	0.000152809
Gm11826	ENSMUSG00000083328	4	predicted gene 11826 [Source:MGI Symbol;Acc:MGI:3651142]	437.96	145.066	-1.59409	0.000180614	0.00438905
Gm13123	ENSMUSG00000083708	4	predicted gene 13123 [Source:MGI Symbol;Acc:MGI:3651473]	122.987	16.8093	-2.87118	1.94507e-05	0.000771023
Gm11865	ENSMUSG00000083725	4	predicted gene 11865 [Source:MGI Symbol;Acc:MGI:3650453]	564.69	147.309	-1.93861	0.00037328	0.00743023
Gm11405	ENSMUSG00000083767	4	predicted gene 11405 [Source:MGI Symbol;Acc:MGI:3651226]	14.3271	0	#NAME?	0.00211815	0.0277497
Ldha-ps2	ENSMUSG00000083836	4	lactate dehydrogenase A, pseudogene 2 [Source:MGI Symbol;Acc:MGI:96761]	183.786	15.9648	-3.52506	9.22218e-09	1.74692e-06
Gm13042	ENSMUSG00000083930	4	predicted gene 13042 [Source:MGI Symbol;Acc:MGI:3651155]	17.7981	0.246449	-6.17429	0.00153965	0.0219019
Cct3-ps1	ENSMUSG00000083937	4	chaperonin containing Tcp1, subunit 3 (gamma) pseudogene 1 [Source:MGI Symbol;Acc:MGI:109293]	307.12	29.821	-3.3644	7.90364e-10	2.57258e-07
Gm12929	ENSMUSG00000084099	4	predicted gene 12929 [Source:MGI Symbol;Acc:MGI:3652021]	74.6002	4.92899	-3.91982	2.67463e-06	0.000170748
Gm12856	ENSMUSG00000084133	4	predicted gene 12856 [Source:MGI Symbol;Acc:MGI:3649664]	55.5116	0.739348	-6.23039	3.77063e-08	5.37896e-06
Gm12696	ENSMUSG00000084159	4	predicted gene 12696 [Source:MGI Symbol;Acc:MGI:3649288]	1951.47	671.055	-1.54006	0.000858922	0.0140878
Gm11814	ENSMUSG00000084215	4	predicted gene 11814 [Source:MGI Symbol;Acc:MGI:3650512]	764.655	259.801	-1.5574	0.00167985	0.0232489
Gm12844	ENSMUSG00000084260	4	predicted gene 12844 [Source:MGI Symbol;Acc:MGI:3651053]	833.932	181.928	-2.19656	3.9033e-06	0.000230116
Gm12940	ENSMUSG00000085334	4	predicted gene 12940 [Source:MGI Symbol;Acc:MGI:3702626]	78.6944	204.36	1.37678	0.00188051	0.0253879
Gm11222	ENSMUSG00000085627	4	predicted gene 11222 [Source:MGI Symbol;Acc:MGI:3651632]	268.07	55.8111	-2.26399	1.87758e-05	0.000750706
Rmrp	ENSMUSG00000088088	4	RNA component of mitochondrial RNAase P [Source:MGI Symbol;Acc:MGI:97937]	61.6783	317.428	2.3636	6.62358e-05	0.00199466
Chchd2-ps	ENSMUSG00000094320	4	coiled-coil-helix-coiled-coil-helix domain containing 2, pseudogene [Source:MGI Symbol;Acc:MGI:3649942]	728.648	224.161	-1.70069	9.56059e-05	0.00268137
Gm11942	ENSMUSG00000094344	4	predicted gene 11942 [Source:MGI Symbol;Acc:MGI:3650608]	1288.13	620.68	-1.05335	0.00284425	0.0342347
Noc2l	ENSMUSG00000095567	4	NOC2 like nucleolar associated transcriptional repressor [Source:MGI Symbol;Acc:MGI:1931051]	2510.45	754.132	-1.73506	3.21049e-05	0.00113621
Nsun5	ENSMUSG00000000916	5	NOL1/NOP2/Sun domain family, member 5 [Source:MGI Symbol;Acc:MGI:2140844]	329.146	70.1461	-2.23029	5.17757e-06	0.000287629
Plod3	ENSMUSG00000004846	5	procollagen-lysine, 2-oxoglutarate 5-dioxygenase 3 [Source:MGI Symbol;Acc:MGI:1347008]	3917.33	1557.39	-1.33074	0.000513609	0.00957218
Sh2b2	ENSMUSG00000005057	5	SH2B adaptor protein 2 [Source:MGI Symbol;Acc:MGI:1345171]	307.437	76.1551	-2.01328	3.94871e-05	0.00134198
Corin	ENSMUSG00000005220	5	corin [Source:MGI Symbol;Acc:MGI:1349451]	27.6124	245.826	3.15425	9.57928e-10	2.91286e-07
Letm1	ENSMUSG00000005299	5	leucine zipper-EF-hand containing transmembrane protein 1 [Source:MGI Symbol;Acc:MGI:1932557]	2426.9	970.692	-1.32203	0.00115884	0.0177004
Bud23	ENSMUSG00000005378	5	BUD23, rRNA methyltransferase and ribosome maturation factor [Source:MGI Symbol;Acc:MGI:1913388]	1397.29	606.992	-1.20289	0.00232503	0.0296041
Pole	ENSMUSG00000007080	5	polymerase (DNA directed), epsilon [Source:MGI Symbol;Acc:MGI:1196391]	332.61	102.124	-1.70351	0.000439336	0.00839789
Phox2b	ENSMUSG00000012520	5	paired-like homeobox 2b [Source:MGI Symbol;Acc:MGI:1100882]	4.24747	47.4672	3.48226	8.76108e-06	0.000419189
Cad	ENSMUSG00000013629	5	carbamoyl-phosphate synthetase 2, aspartate transcarbamylase, and dihydroorotase [Source:MGI Symbol;Acc:MGI:1916969]	1145.15	458.778	-1.31967	0.000935953	0.0151152
Gatsl2	ENSMUSG00000015944	5	GATS protein-like 2 [Source:MGI Symbol;Acc:MGI:1933384]	623.561	1335.46	1.09873	0.00396317	0.0436761
Tbx5	ENSMUSG00000018263	5	T-box 5 [Source:MGI Symbol;Acc:MGI:102541]	23.3814	148.741	2.66938	3.70587e-06	0.000221872
Sart3	ENSMUSG00000018974	5	squamous cell carcinoma antigen recognized by T cells 3 [Source:MGI Symbol;Acc:MGI:1858230]	1437.98	643.033	-1.16108	0.00301571	0.0359428
Mdh2	ENSMUSG00000019179	5	malate dehydrogenase 2, NAD (mitochondrial) [Source:MGI Symbol;Acc:MGI:97050]	16672.6	4921.09	-1.76043	2.13148e-05	0.000829269
Gm8615	ENSMUSG00000024437	5	predicted pseudogene 8615 [Source:MGI Symbol;Acc:MGI:3647532]	103.138	4.04196	-4.67337	3.88209e-09	8.7956e-07
Asl	ENSMUSG00000025533	5	argininosuccinate lyase [Source:MGI Symbol;Acc:MGI:88084]	1715.83	652.265	-1.39537	0.000335167	0.00689735
Gusb	ENSMUSG00000025534	5	glucuronidase, beta [Source:MGI Symbol;Acc:MGI:95872]	665.038	311.759	-1.09301	0.0032088	0.0374901
Hadha	ENSMUSG00000025745	5	hydroxyacyl-Coenzyme A dehydrogenase/3-ketoacyl-Coenzyme A thiolase/enoyl-Coenzyme A hydratase (trifunctional protein), alpha subunit [Source:MGI Symbol;Acc:MGI:2135593]	3021.06	1154.56	-1.38771	0.000258975	0.00569991
Tyms	ENSMUSG00000025747	5	thymidylate synthase [Source:MGI Symbol;Acc:MGI:98878]	1103.58	439.802	-1.32727	0.00280665	0.0338703
Get4	ENSMUSG00000025858	5	golgi to ER traffic protein 4 [Source:MGI Symbol;Acc:MGI:1914854]	2227.07	881.13	-1.33772	0.000795967	0.0132814
Rheb	ENSMUSG00000028945	5	Ras homolog enriched in brain [Source:MGI Symbol;Acc:MGI:97912]	2408.38	901.031	-1.41841	0.002378	0.0299649
Abcf2	ENSMUSG00000028953	5	ATP-binding cassette, sub-family F (GCN20), member 2 [Source:MGI Symbol;Acc:MGI:1351657]	2131.05	725.362	-1.55479	0.000170598	0.00418499
Abcb8	ENSMUSG00000028973	5	ATP-binding cassette, sub-family B (MDR/TAP), member 8 [Source:MGI Symbol;Acc:MGI:1351667]	1322.71	522.136	-1.341	0.000307642	0.00648617
Cd38	ENSMUSG00000029084	5	CD38 antigen [Source:MGI Symbol;Acc:MGI:107474]	116.421	326.723	1.48872	0.000297231	0.00633673
Htra3	ENSMUSG00000029096	5	HtrA serine peptidase 3 [Source:MGI Symbol;Acc:MGI:1925808]	2310.32	13570.8	2.55435	5.24496e-10	1.83653e-07
Trmt44	ENSMUSG00000029097	5	tRNA methyltransferase 44 [Source:MGI Symbol;Acc:MGI:1926140]	177.746	59.327	-1.58306	0.00335552	0.0388011
Plb1	ENSMUSG00000029134	5	phospholipase B1 [Source:MGI Symbol;Acc:MGI:1922406]	29.9456	143.474	2.26037	0.000604302	0.0108092
Fosl2	ENSMUSG00000029135	5	fos-like antigen 2 [Source:MGI Symbol;Acc:MGI:102858]	1921.06	8027.18	2.06299	5.78671e-07	5.06533e-05
Ppm1g	ENSMUSG00000029147	5	protein phosphatase 1G (formerly 2C), magnesium-dependent, gamma isoform [Source:MGI Symbol;Acc:MGI:106065]	4117.67	1389.66	-1.56709	0.000103916	0.00287603
Emilin1	ENSMUSG00000029163	5	elastin microfibril interfacer 1 [Source:MGI Symbol;Acc:MGI:1926189]	5456.76	2139.61	-1.3507	0.000164899	0.0040627
Dhx15	ENSMUSG00000029169	5	DEAH (Asp-Glu-Ala-His) box polypeptide 15 [Source:MGI Symbol;Acc:MGI:1099786]	1270.86	208.564	-2.60724	3.99451e-08	5.62886e-06
Pgm1	ENSMUSG00000029171	5	phosphoglucomutase 1 [Source:MGI Symbol;Acc:MGI:97564]	1552.33	558.674	-1.47435	0.00170061	0.0234214
Grpel1	ENSMUSG00000029198	5	GrpE-like 1, mitochondrial [Source:MGI Symbol;Acc:MGI:1334417]	1542.97	293.161	-2.39595	2.22894e-08	3.43405e-06
Gnpda2	ENSMUSG00000029209	5	glucosamine-6-phosphate deaminase 2 [Source:MGI Symbol;Acc:MGI:1915230]	205.252	43.3049	-2.2448	0.000240921	0.00538211
Polr2b	ENSMUSG00000029250	5	polymerase (RNA) II (DNA directed) polypeptide B [Source:MGI Symbol;Acc:MGI:2388280]	1036.69	296.247	-1.80712	5.61877e-06	0.000308432
Cenpc1	ENSMUSG00000029253	5	centromere protein C1 [Source:MGI Symbol;Acc:MGI:99700]	316.951	86.2465	-1.87772	0.000236701	0.00532474
Spp1	ENSMUSG00000029304	5	secreted phosphoprotein 1 [Source:MGI Symbol;Acc:MGI:98389]	529.576	1840.95	1.79754	6.76342e-07	5.74642e-05
Slc10a6	ENSMUSG00000029321	5	solute carrier family 10 (sodium/bile acid cotransporter family), member 6 [Source:MGI Symbol;Acc:MGI:1923000]	28.3787	220.916	2.96062	8.93851e-09	1.72141e-06
Plac8	ENSMUSG00000029322	5	placenta-specific 8 [Source:MGI Symbol;Acc:MGI:2445289]	12963.6	1311.87	-3.30477	1.84554e-14	3.55421e-11
Srrd	ENSMUSG00000029346	5	SRR1 domain containing [Source:MGI Symbol;Acc:MGI:1917368]	284.829	101.674	-1.48614	0.00112119	0.0172164
Ccng2	ENSMUSG00000029385	5	cyclin G2 [Source:MGI Symbol;Acc:MGI:1095734]	341.308	690.832	1.01726	0.00377493	0.0421035
Eif2b1	ENSMUSG00000029388	5	eukaryotic translation initiation factor 2B, subunit 1 (alpha) [Source:MGI Symbol;Acc:MGI:2384802]	2176.49	910.084	-1.25793	0.00376033	0.0420016
Snrnp35	ENSMUSG00000029402	5	small nuclear ribonucleoprotein 35 (U11/U12) [Source:MGI Symbol;Acc:MGI:1923417]	477.984	204.079	-1.22783	0.00227072	0.0292022
Kntc1	ENSMUSG00000029414	5	kinetochore associated 1 [Source:MGI Symbol;Acc:MGI:2673709]	249.914	63.6483	-1.97324	0.00058649	0.0105867
Gpn3	ENSMUSG00000029464	5	GPN-loop GTPase 3 [Source:MGI Symbol;Acc:MGI:1289326]	740.825	184.26	-2.00739	1.3934e-05	0.000597431
Rnf34	ENSMUSG00000029474	5	ring finger protein 34 [Source:MGI Symbol;Acc:MGI:2153340]	1541.78	399.604	-1.94795	2.04536e-05	0.000808006
Dhx37	ENSMUSG00000029480	5	DEAH (Asp-Glu-Ala-His) box polypeptide 37 [Source:MGI Symbol;Acc:MGI:3028576]	759.913	306.188	-1.31142	0.00402967	0.0442193
Ints1	ENSMUSG00000029547	5	integrator complex subunit 1 [Source:MGI Symbol;Acc:MGI:1915760]	811.761	391.654	-1.05147	0.00326745	0.0379869
Mad1l1	ENSMUSG00000029554	5	MAD1 mitotic arrest deficient 1-like 1 [Source:MGI Symbol;Acc:MGI:1341857]	1066.06	323.194	-1.72182	1.40382e-05	0.000600783
Lfng	ENSMUSG00000029570	5	LFNG O-fucosylpeptide 3-beta-N-acetylglucosaminyltransferase [Source:MGI Symbol;Acc:MGI:1095413]	52.3927	163.18	1.63903	0.00407471	0.0445865
Rbm19	ENSMUSG00000029594	5	RNA binding motif protein 19 [Source:MGI Symbol;Acc:MGI:1921361]	818.853	339.603	-1.26975	0.00111624	0.0171518
Rpl6	ENSMUSG00000029614	5	ribosomal protein L6 [Source:MGI Symbol;Acc:MGI:108057]	3340.35	1272.4	-1.39245	0.000730884	0.0124105
Arpc1a	ENSMUSG00000029621	5	actin related protein 2/3 complex, subunit 1A [Source:MGI Symbol;Acc:MGI:1928896]	3450.04	8063.63	1.22482	0.00365059	0.0411738
Arpc1b	ENSMUSG00000029622	5	actin related protein 2/3 complex, subunit 1B [Source:MGI Symbol;Acc:MGI:1343142]	6861.19	2160.13	-1.66734	4.73677e-05	0.00153746
Pdap1	ENSMUSG00000029623	5	PDGFA associated protein 1 [Source:MGI Symbol;Acc:MGI:2448536]	3383.02	911.121	-1.8926	1.16717e-05	0.000526823
Rnf6	ENSMUSG00000029634	5	ring finger protein (C3H2C3 type) 6 [Source:MGI Symbol;Acc:MGI:1921382]	586.892	110.396	-2.41041	1.89492e-07	1.98152e-05
Slc46a3	ENSMUSG00000029650	5	solute carrier family 46, member 3 [Source:MGI Symbol;Acc:MGI:1918956]	33.5404	114.016	1.76527	0.00305063	0.0361353
Medag	ENSMUSG00000029659	5	mesenteric estrogen dependent adipogenesis [Source:MGI Symbol;Acc:MGI:1917967]	54.6608	171.801	1.65216	0.000261489	0.00574431
Lrwd1	ENSMUSG00000029703	5	leucine-rich repeats and WD repeat domain containing 1 [Source:MGI Symbol;Acc:MGI:1918985]	933.957	430.136	-1.11856	0.00430527	0.0464928
Gigyf1	ENSMUSG00000029714	5	GRB10 interacting GYF protein 1 [Source:MGI Symbol;Acc:MGI:1888677]	1385.78	3950.81	1.51145	0.000301894	0.00640659
Oas2	ENSMUSG00000032690	5	2'-5' oligoadenylate synthetase 2 [Source:MGI Symbol;Acc:MGI:2180852]	43.8059	187.565	2.09819	6.62874e-05	0.00199466
Rpap2	ENSMUSG00000033773	5	RNA polymerase II associated protein 2 [Source:MGI Symbol;Acc:MGI:2141142]	347.324	113.539	-1.61309	0.00145302	0.0209347
Nup54	ENSMUSG00000034826	5	nucleoporin 54 [Source:MGI Symbol;Acc:MGI:1920460]	289.904	57.0564	-2.34512	1.17628e-05	0.000528494
Cxcl10	ENSMUSG00000034855	5	chemokine (C-X-C motif) ligand 10 [Source:MGI Symbol;Acc:MGI:1352450]	21.648	102.671	2.24572	2.54814e-05	0.000948271
Igfbp7	ENSMUSG00000036256	5	insulin-like growth factor binding protein 7 [Source:MGI Symbol;Acc:MGI:1352480]	1801.7	564.124	-1.67528	0.000525549	0.00973192
Serpine1	ENSMUSG00000037411	5	serine (or cysteine) peptidase inhibitor, clade E, member 1 [Source:MGI Symbol;Acc:MGI:97608]	25834.8	51417.5	0.992943	0.00338805	0.0391098
Pptc7	ENSMUSG00000038582	5	PTC7 protein phosphatase homolog [Source:MGI Symbol;Acc:MGI:2444593]	834.339	2372.72	1.50783	0.000885005	0.0144438
E130309D02Rik	ENSMUSG00000039244	5	RIKEN cDNA E130309D02 gene [Source:MGI Symbol;Acc:MGI:2442621]	1546.47	663.563	-1.22067	0.0017202	0.0236349
Ldb2	ENSMUSG00000039706	5	LIM domain binding 2 [Source:MGI Symbol;Acc:MGI:894670]	53.737	150.086	1.4818	0.000348284	0.00706659
Cpeb2	ENSMUSG00000039782	5	cytoplasmic polyadenylation element binding protein 2 [Source:MGI Symbol;Acc:MGI:2442640]	618.437	1413.3	1.19237	0.00100501	0.0158537
Fgl2	ENSMUSG00000039899	5	fibrinogen-like protein 2 [Source:MGI Symbol;Acc:MGI:103266]	139.15	612.83	2.13885	1.45712e-07	1.58094e-05
Cdk6	ENSMUSG00000040274	5	cyclin-dependent kinase 6 [Source:MGI Symbol;Acc:MGI:1277162]	173.955	383.312	1.13981	0.00297991	0.0355712
Lat2	ENSMUSG00000040751	5	linker for activation of T cells family, member 2 [Source:MGI Symbol;Acc:MGI:1926479]	50.2445	320.497	2.67327	1.27971e-07	1.40629e-05
Eif5al3-ps	ENSMUSG00000043618	5	eukaryotic translation initiation factor 5A-like 3, pseudogene [Source:MGI Symbol;Acc:MGI:3643585]	1543.83	259.947	-2.57022	2.89396e-08	4.3712e-06
Adgrd1	ENSMUSG00000044017	5	adhesion G protein-coupled receptor D1 [Source:MGI Symbol;Acc:MGI:3041203]	49.0649	165.85	1.75712	0.000229133	0.005217
Gpr146	ENSMUSG00000044197	5	G protein-coupled receptor 146 [Source:MGI Symbol;Acc:MGI:1933113]	474.525	1572.62	1.72862	1.85929e-05	0.000747273
Sowahb	ENSMUSG00000045314	5	sosondowah ankyrin repeat domain family member B [Source:MGI Symbol;Acc:MGI:1925338]	213.391	695.136	1.70379	1.53222e-05	0.000647844
Cldn12	ENSMUSG00000046798	5	claudin 12 [Source:MGI Symbol;Acc:MGI:1929288]	453.363	1165.01	1.3616	0.00106357	0.0165404
Bri3	ENSMUSG00000047843	5	brain protein I3 [Source:MGI Symbol;Acc:MGI:1933174]	425.685	1319.74	1.6324	0.000737026	0.0124873
Selplg	ENSMUSG00000048163	5	selectin, platelet (p-selectin) ligand [Source:MGI Symbol;Acc:MGI:106689]	10.2872	45.2451	2.13691	0.00441899	0.0473332
Fgfbp1	ENSMUSG00000048373	5	fibroblast growth factor binding protein 1 [Source:MGI Symbol;Acc:MGI:1096350]	686.202	72.4223	-3.24413	2.93343e-11	1.8831e-08
Rasl11b	ENSMUSG00000049907	5	RAS-like, family 11, member B [Source:MGI Symbol;Acc:MGI:1916189]	1050.47	4019.21	1.93588	1.95368e-06	0.000133185
Shisa3	ENSMUSG00000050010	5	shisa family member 3 [Source:MGI Symbol;Acc:MGI:3041225]	122.295	456.161	1.89918	1.25939e-06	9.51124e-05
Hs3st1	ENSMUSG00000051022	5	heparan sulfate (glucosamine) 3-O-sulfotransferase 1 [Source:MGI Symbol;Acc:MGI:1201606]	888.755	2169.04	1.2872	0.001541	0.0219019
Oas1a	ENSMUSG00000052776	5	2'-5' oligoadenylate synthetase 1A [Source:MGI Symbol;Acc:MGI:2180860]	837.193	325.814	-1.36151	0.00159549	0.022469
Tmem119	ENSMUSG00000054675	5	transmembrane protein 119 [Source:MGI Symbol;Acc:MGI:2385228]	88.6609	253.383	1.51495	0.000698437	0.0120018
Afp	ENSMUSG00000054932	5	alpha fetoprotein [Source:MGI Symbol;Acc:MGI:87951]	15857.3	31948.6	1.0106	0.000945311	0.015245
Tyw1	ENSMUSG00000056310	5	tRNA-yW synthesizing protein 1 homolog (S. cerevisiae) [Source:MGI Symbol;Acc:MGI:2141161]	649.829	228.35	-1.50881	0.000281514	0.00606884
Sez6l	ENSMUSG00000058153	5	seizure related 6 homolog like [Source:MGI Symbol;Acc:MGI:1935121]	120.722	652.134	2.43347	2.10472e-07	2.14273e-05
Hopx	ENSMUSG00000059325	5	HOP homeobox [Source:MGI Symbol;Acc:MGI:1916782]	623.999	1254.08	1.00701	0.00364467	0.0411417
Alox5ap	ENSMUSG00000060063	5	arachidonate 5-lipoxygenase activating protein [Source:MGI Symbol;Acc:MGI:107505]	25.6938	103.946	2.01635	0.000573894	0.0104103
Gtf2i	ENSMUSG00000060261	5	general transcription factor II I [Source:MGI Symbol;Acc:MGI:1202722]	220.091	81.036	-1.44147	0.00263045	0.0322946
Bloc1s4	ENSMUSG00000060708	5	biogenesis of lysosomal organelles complex-1, subunit 4, cappuccino [Source:MGI Symbol;Acc:MGI:1929230]	681.431	1796.9	1.39887	0.00212209	0.0277855
Gm10086	ENSMUSG00000060730	5	predicted pseudogene 10086 [Source:MGI Symbol;Acc:MGI:3642342]	59.3	249.781	2.07456	0.000118273	0.00317823
Gak	ENSMUSG00000062234	5	cyclin G associated kinase [Source:MGI Symbol;Acc:MGI:2442153]	3151.49	1316.41	-1.25942	0.00470432	0.0495745
Kdr	ENSMUSG00000062960	5	kinase insert domain protein receptor [Source:MGI Symbol;Acc:MGI:96683]	355.558	865.23	1.283	0.000871634	0.0142558
Ccni	ENSMUSG00000063015	5	cyclin I [Source:MGI Symbol;Acc:MGI:1341077]	1210.17	4039.09	1.73883	1.74164e-05	0.000712377
Clip2	ENSMUSG00000063146	5	CAP-GLY domain containing linker protein 2 [Source:MGI Symbol;Acc:MGI:1313136]	4725.07	2062.68	-1.19582	0.00102217	0.0160805
Gm5560	ENSMUSG00000067161	5	predicted pseudogene 5560 [Source:MGI Symbol;Acc:MGI:3647980]	253.482	52.8727	-2.26129	2.67064e-06	0.000170748
Nipal1	ENSMUSG00000067219	5	NIPA-like domain containing 1 [Source:MGI Symbol;Acc:MGI:1917951]	170.198	847.682	2.31631	1.27916e-08	2.32766e-06
Lyar	ENSMUSG00000067367	5	Ly1 antibody reactive clone [Source:MGI Symbol;Acc:MGI:107470]	1820.06	739.411	-1.29954	0.00207016	0.0273223
Zscan25	ENSMUSG00000070420	5	zinc finger and SCAN domain containing 25 [Source:MGI Symbol;Acc:MGI:3647079]	269.616	35.299	-2.93321	3.41822e-08	4.99968e-06
Chchd2	ENSMUSG00000070493	5	coiled-coil-helix-coiled-coil-helix domain containing 2 [Source:MGI Symbol;Acc:MGI:1261428]	7307.55	26787.9	1.87412	7.45744e-05	0.00218985
Rbm47	ENSMUSG00000070780	5	RNA binding motif protein 47 [Source:MGI Symbol;Acc:MGI:2384294]	2070.49	5256.08	1.34402	0.00123865	0.0186484
Gm1673	ENSMUSG00000070858	5	predicted gene 1673 [Source:MGI Symbol;Acc:MGI:2686519]	31.2061	166.899	2.41908	0.00163274	0.0228406
1500011B03Rik	ENSMUSG00000072694	5	RIKEN cDNA 1500011B03 gene [Source:MGI Symbol;Acc:MGI:1913486]	304.049	726.411	1.25648	0.00116406	0.0177684
5031425E22Rik	ENSMUSG00000073147	5	RIKEN cDNA 5031425E22 gene [Source:MGI Symbol;Acc:MGI:1923227]	152.106	389.101	1.35507	0.003206	0.0374833
Gm5566	ENSMUSG00000080002	5	predicted pseudogene 5566 [Source:MGI Symbol;Acc:MGI:3648428]	74.143	6.03051	-3.61996	8.32343e-06	0.00040581
Got2-ps1	ENSMUSG00000080935	5	glutamatic-oxaloacetic transaminase 2, mitochondrial, pseudogene 1 [Source:MGI Symbol;Acc:MGI:104721]	855.514	44.9046	-4.25186	3.3126e-19	2.5518e-15
Gm15484	ENSMUSG00000081865	5	predicted gene 15484 [Source:MGI Symbol;Acc:MGI:3705726]	844.153	252.967	-1.73856	0.000293973	0.00628465
Gm6517	ENSMUSG00000082420	5	predicted gene 6517 [Source:MGI Symbol;Acc:MGI:3643656]	858.713	53.0901	-4.01566	1.0357e-16	4.78701e-13
Gm2810	ENSMUSG00000082938	5	predicted pseudogene 2810 [Source:MGI Symbol;Acc:MGI:3780980]	104.258	30.8276	-1.75786	0.00222763	0.0288406
Gm5555	ENSMUSG00000083477	5	predicted pseudogene 5555 [Source:MGI Symbol;Acc:MGI:3648970]	850.909	209.854	-2.01962	1.61449e-05	0.00067348
Gm15502	ENSMUSG00000083813	5	predicted gene 15502 [Source:MGI Symbol;Acc:MGI:3782949]	157.945	29.3802	-2.4265	0.000236189	0.00532474
Plk-ps1	ENSMUSG00000083907	5	polo like kinase, pseudogene 1 [Source:MGI Symbol;Acc:MGI:103247]	87.9807	7.93378	-3.47111	7.2267e-06	0.000363063
Syna	ENSMUSG00000085957	5	syncytin a [Source:MGI Symbol;Acc:MGI:2684898]	1457.1	305.781	-2.25253	1.19421e-07	1.34625e-05
Gm9727	ENSMUSG00000089628	5	predicted gene 9727 [Source:MGI Symbol;Acc:MGI:3779431]	162.04	28.8124	-2.49158	5.40205e-05	0.00169852
Gm3470	ENSMUSG00000089659	5	predicted gene 3470 [Source:MGI Symbol;Acc:MGI:3781646]	62.9286	12.3299	-2.35155	0.0030884	0.0364519
Tubb4b-ps1	ENSMUSG00000095159	5	tubulin, beta 4B class IVB, pseudogene 1 [Source:MGI Symbol;Acc:MGI:3642800]	639.644	91.9049	-2.79906	1.93534e-09	5.14089e-07
Miat	ENSMUSG00000097767	5	myocardial infarction associated transcript (non-protein coding) [Source:MGI Symbol;Acc:MGI:2444886]	50.0542	3.27955	-3.93192	0.000145894	0.00371431
Gm15459	ENSMUSG00000100801	5	predicted gene 15459 [Source:MGI Symbol;Acc:MGI:3705702]	1764.89	143.897	-3.61647	2.32446e-16	8.95304e-13
Gm4865	ENSMUSG00000104777	5	predicted gene 4865 [Source:MGI Symbol;Acc:MGI:3647137]	65.8903	8.61655	-2.93488	0.000283037	0.0060903
Gm5869	ENSMUSG00000104802	5	predicted gene 5869 [Source:MGI Symbol;Acc:MGI:3648808]	330.548	57.696	-2.51832	4.3861e-07	3.95777e-05
Gm6560	ENSMUSG00000104913	5	predicted gene 6560 [Source:MGI Symbol;Acc:MGI:3646204]	4017.64	466.579	-3.10615	3.49728e-12	3.10855e-09
Gm5297	ENSMUSG00000105124	5	predicted gene 5297 [Source:MGI Symbol;Acc:MGI:3646414]	851.478	167.969	-2.34177	2.72442e-07	2.62339e-05
Gm7774	ENSMUSG00000105189	5	predicted gene 7774 [Source:MGI Symbol;Acc:MGI:3646056]	228.915	56.3411	-2.02255	0.000282023	0.00607414
Gm8099	ENSMUSG00000105787	5	predicted gene 8099 [Source:MGI Symbol;Acc:MGI:3645754]	899.67	247.832	-1.86003	8.45063e-05	0.00241701
AI506816	ENSMUSG00000105987	5	expressed sequence AI506816 [Source:MGI Symbol;Acc:MGI:2140929]	454.944	118.651	-1.93896	0.000222379	0.00513234
Gm4962	ENSMUSG00000106038	5	predicted gene 4962 [Source:MGI Symbol;Acc:MGI:3643111]	40.1381	0.739348	-5.76257	4.46505e-06	0.000256118
Gm3724	ENSMUSG00000106133	5	predicted gene 3724 [Source:MGI Symbol;Acc:MGI:3804937]	337.029	119.108	-1.5006	0.00195345	0.0261251
Gm9523	ENSMUSG00000106181	5	predicted gene 9523 [Source:MGI Symbol;Acc:MGI:3779932]	165.806	31.5721	-2.39277	5.45307e-05	0.00170759
Gm42933	ENSMUSG00000106189	5	predicted gene 42933 [Source:MGI Symbol;Acc:MGI:5663070]	19.4153	69.0487	1.83042	0.00445834	0.0476119
Gm20768	ENSMUSG00000106190	5	predicted gene, 20768 [Source:MGI Symbol;Acc:MGI:5434124]	119.466	14.555	-3.03701	7.59721e-06	0.000378387
Gm1969	ENSMUSG00000106551	5	predicted gene 1969 [Source:MGI Symbol;Acc:MGI:3780138]	19.6488	0.739348	-4.73204	0.00347238	0.0397458
Gm17936	ENSMUSG00000106664	5	predicted gene, 17936 [Source:MGI Symbol;Acc:MGI:5010121]	282.626	56.2063	-2.33009	2.40747e-05	0.000915687
C530043K16Rik	ENSMUSG00000106706	5	RIKEN cDNA C530043K16 gene [Source:MGI Symbol;Acc:MGI:2444587]	2.51999	30.091	3.57784	0.00179784	0.0244544
Ube2n-ps1	ENSMUSG00000106831	5	ubiquitin-conjugating enzyme E2N, pseudogene 1 [Source:MGI Symbol;Acc:MGI:894296]	455.889	96.7533	-2.2363	2.43728e-05	0.000923368
Gm4754	ENSMUSG00000106895	5	predicted gene 4754 [Source:MGI Symbol;Acc:MGI:3645925]	73.4112	223.838	1.60838	0.00309859	0.0365163
Gm8675	ENSMUSG00000106963	5	predicted gene 8675 [Source:MGI Symbol;Acc:MGI:3646578]	31.1428	3.45029	-3.17411	0.00471257	0.0496162
Gm45495	ENSMUSG00000106981	5	predicted gene 45495 [Source:MGI Symbol;Acc:MGI:5791331]	20.1077	74.3669	1.88691	0.00228424	0.0293158
Gm42528	ENSMUSG00000107134	5	predicted gene 42528 [Source:MGI Symbol;Acc:MGI:5662665]	28.0337	93.0279	1.7305	0.00172928	0.0237172
Gm7478	ENSMUSG00000107327	5	predicted gene 7478 [Source:MGI Symbol;Acc:MGI:3648572]	44.7746	6.25417	-2.83979	0.00170008	0.0234214
Cav2	ENSMUSG00000000058	6	caveolin 2 [Source:MGI Symbol;Acc:MGI:107571]	36.7408	176.082	2.26079	6.8925e-06	0.000351931
Hoxa10	ENSMUSG00000000938	6	homeobox A10 [Source:MGI Symbol;Acc:MGI:96171]	378.123	2607.74	2.78587	3.73707e-12	3.19866e-09
Cdkn1b	ENSMUSG00000003031	6	cyclin-dependent kinase inhibitor 1B [Source:MGI Symbol;Acc:MGI:104565]	1014.78	3054.41	1.58972	4.43611e-05	0.00146618
Lpcat3	ENSMUSG00000004270	6	lysophosphatidylcholine acyltransferase 3 [Source:MGI Symbol;Acc:MGI:1315211]	2178.87	858.352	-1.34394	0.00402052	0.0441813
Aqp1	ENSMUSG00000004655	6	aquaporin 1 [Source:MGI Symbol;Acc:MGI:103201]	194.023	886.41	2.19175	2.03457e-07	2.08048e-05
Plekha8	ENSMUSG00000005225	6	pleckstrin homology domain containing, family A (phosphoinositide binding specific) member 8 [Source:MGI Symbol;Acc:MGI:2681164]	658.181	1778.58	1.43417	0.000226344	0.00516985
Cav1	ENSMUSG00000007655	6	caveolin 1, caveolae protein [Source:MGI Symbol;Acc:MGI:102709]	110.301	242.536	1.13676	0.00148763	0.0213535
Trnt1	ENSMUSG00000013736	6	tRNA nucleotidyl transferase, CCA-adding, 1 [Source:MGI Symbol;Acc:MGI:1917297]	707.294	263.11	-1.42664	0.0041178	0.0449728
Dguok	ENSMUSG00000014554	6	deoxyguanosine kinase [Source:MGI Symbol;Acc:MGI:1351602]	523.772	147.135	-1.8318	0.000141809	0.00363328
Slc25a13	ENSMUSG00000015112	6	solute carrier family 25 (mitochondrial carrier, adenine nucleotide translocator), member 13 [Source:MGI Symbol;Acc:MGI:1354721]	764.079	195.141	-1.9692	6.53957e-06	0.000340382
Ndufa5	ENSMUSG00000023089	6	NADH dehydrogenase (ubiquinone) 1 alpha subcomplex, 5 [Source:MGI Symbol;Acc:MGI:1915452]	2649.39	8383.43	1.66188	0.000661451	0.0115478
Tmem176a	ENSMUSG00000023367	6	transmembrane protein 176A [Source:MGI Symbol;Acc:MGI:1913308]	62.6162	175.465	1.48658	0.000593374	0.0106651
Cdca3	ENSMUSG00000023505	6	cell division cycle associated 3 [Source:MGI Symbol;Acc:MGI:1315198]	1692.74	725.861	-1.2216	0.00351016	0.0401186
Washc2	ENSMUSG00000024104	6	WASH complex subunit 2` [Source:MGI Symbol;Acc:MGI:106463]	1346.89	452.768	-1.57279	0.000517026	0.0096126
Snca	ENSMUSG00000025889	6	synuclein, alpha [Source:MGI Symbol;Acc:MGI:1277151]	106.714	371.715	1.80044	4.67596e-05	0.00153002
Gm5578	ENSMUSG00000029633	6	predicted pseudogene 5578 [Source:MGI Symbol;Acc:MGI:3645010]	169.278	38.3192	-2.14325	0.00020815	0.00487864
Tfpi2	ENSMUSG00000029664	6	tissue factor pathway inhibitor 2 [Source:MGI Symbol;Acc:MGI:108543]	81.2556	240.723	1.56683	0.000894551	0.014538
Asns	ENSMUSG00000029752	6	asparagine synthetase [Source:MGI Symbol;Acc:MGI:1350929]	2660.56	941.406	-1.49884	0.00118534	0.0180508
Ahcyl2	ENSMUSG00000029772	6	S-adenosylhomocysteine hydrolase-like 2 [Source:MGI Symbol;Acc:MGI:1921590]	905.812	391.458	-1.21035	0.00424631	0.045942
Tmem176b	ENSMUSG00000029810	6	transmembrane protein 176B [Source:MGI Symbol;Acc:MGI:1916348]	199.949	567.362	1.50464	6.39804e-05	0.00194295
1600015I10Rik	ENSMUSG00000029813	6	RIKEN cDNA 1600015I10 gene [Source:MGI Symbol;Acc:MGI:1917011]	2442.91	800.712	-1.60925	0.00023686	0.00532474
Gsdme	ENSMUSG00000029821	6	gasdermin E [Source:MGI Symbol;Acc:MGI:1889850]	167.038	41.9299	-1.99413	0.00335458	0.0388011
Trpv6	ENSMUSG00000029868	6	transient receptor potential cation channel, subfamily V, member 6 [Source:MGI Symbol;Acc:MGI:1927259]	45.6412	221.131	2.27649	1.5622e-06	0.00011283
Pcyox1	ENSMUSG00000029998	6	prenylcysteine oxidase 1 [Source:MGI Symbol;Acc:MGI:1914131]	2228.35	999.523	-1.15667	0.00325797	0.0379303
Cct7	ENSMUSG00000030007	6	chaperonin containing Tcp1, subunit 7 (eta) [Source:MGI Symbol;Acc:MGI:107184]	11073.3	5621.22	-0.978132	0.00304522	0.0361269
Fbxl14	ENSMUSG00000030019	6	F-box and leucine-rich repeat protein 14 [Source:MGI Symbol;Acc:MGI:2141676]	1439.16	3508.72	1.28572	0.00133662	0.0196872
Adamts9	ENSMUSG00000030022	6	a disintegrin-like and metallopeptidase (reprolysin type) with thrombospondin type 1 motif, 9 [Source:MGI Symbol;Acc:MGI:1916320]	286.313	857.095	1.58186	5.23073e-05	0.00165819
Ino80b	ENSMUSG00000030034	6	INO80 complex subunit B [Source:MGI Symbol;Acc:MGI:1917270]	283.209	111.328	-1.34705	0.00104486	0.0162934
Copg1	ENSMUSG00000030058	6	coatomer protein complex, subunit gamma 1 [Source:MGI Symbol;Acc:MGI:1858696]	5207.75	1644.23	-1.66325	0.000135127	0.00352858
Uba3	ENSMUSG00000030061	6	ubiquitin-like modifier activating enzyme 3 [Source:MGI Symbol;Acc:MGI:1341217]	629.869	124.292	-2.34132	1.89873e-06	0.000130207
Foxp1	ENSMUSG00000030067	6	forkhead box P1 [Source:MGI Symbol;Acc:MGI:1914004]	165.808	539.285	1.70153	7.08826e-05	0.00210823
Ruvbl1	ENSMUSG00000030079	6	RuvB-like protein 1 [Source:MGI Symbol;Acc:MGI:1928760]	708.527	304.727	-1.21731	0.00115121	0.0176188
Slc6a13	ENSMUSG00000030108	6	solute carrier family 6 (neurotransmitter transporter, GABA), member 13 [Source:MGI Symbol;Acc:MGI:95629]	430.542	147.291	-1.54748	0.000632734	0.0112308
A2m	ENSMUSG00000030111	6	alpha-2-macroglobulin [Source:MGI Symbol;Acc:MGI:2449119]	1421.73	7704	2.43796	1.85038e-09	5.03086e-07
Mfap5	ENSMUSG00000030116	6	microfibrillar associated protein 5 [Source:MGI Symbol;Acc:MGI:1354387]	380.834	2197.28	2.52848	9.74459e-11	4.59587e-08
Tmcc1	ENSMUSG00000030126	6	transmembrane and coiled coil domains 1 [Source:MGI Symbol;Acc:MGI:2442368]	1292.74	2898.24	1.16474	0.00371713	0.0416398
Bms1	ENSMUSG00000030138	6	BMS1, ribosome biogenesis factor [Source:MGI Symbol;Acc:MGI:2446132]	1479.33	533.025	-1.47267	0.00023575	0.00532474
Cd69	ENSMUSG00000030156	6	CD69 antigen [Source:MGI Symbol;Acc:MGI:88343]	43.3714	419.143	3.27263	2.88659e-12	2.77955e-09
Olr1	ENSMUSG00000030162	6	oxidized low density lipoprotein (lectin-like) receptor 1 [Source:MGI Symbol;Acc:MGI:1261434]	4594.92	9132.83	0.991021	0.00273975	0.033324
Ccdc77	ENSMUSG00000030177	6	coiled-coil domain containing 77 [Source:MGI Symbol;Acc:MGI:1914450]	252.121	79.637	-1.66261	0.00161005	0.022619
Emp1	ENSMUSG00000030208	6	epithelial membrane protein 1 [Source:MGI Symbol;Acc:MGI:107941]	188.749	376.692	0.996917	0.003309	0.038389
Thumpd3	ENSMUSG00000030264	6	THUMP domain containing 3 [Source:MGI Symbol;Acc:MGI:1277973]	917.137	352.545	-1.37933	0.00256973	0.0316559
Sec13	ENSMUSG00000030298	6	SEC13 homolog, nuclear pore and COPII coat complex component [Source:MGI Symbol;Acc:MGI:99832]	3755.38	1380.82	-1.44343	0.000962743	0.01544
Atg7	ENSMUSG00000030314	6	autophagy related 7 [Source:MGI Symbol;Acc:MGI:1921494]	475.169	199.706	-1.25057	0.00357343	0.0405808
Vgll4	ENSMUSG00000030315	6	vestigial like family member 4 [Source:MGI Symbol;Acc:MGI:2652840]	866.696	279.365	-1.63338	0.000644955	0.0113518
D6Wsu163e	ENSMUSG00000030347	6	DNA segment, Chr 6, Wayne State University 163, expressed [Source:MGI Symbol;Acc:MGI:107893]	274.198	43.7734	-2.64709	6.0933e-06	0.00032698
Dctn1	ENSMUSG00000031865	6	dynactin 1 [Source:MGI Symbol;Acc:MGI:107745]	1958.03	597.302	-1.71287	1.17044e-05	0.000527269
Thsd7a	ENSMUSG00000032625	6	thrombospondin, type I, domain containing 7A [Source:MGI Symbol;Acc:MGI:2685683]	27.2844	168.616	2.62759	1.02597e-06	8.07918e-05
Gng11	ENSMUSG00000032766	6	guanine nucleotide binding protein (G protein), gamma 11 [Source:MGI Symbol;Acc:MGI:1913316]	157.319	564.889	1.84428	2.57687e-05	0.00095435
Tet3	ENSMUSG00000034832	6	tet methylcytosine dioxygenase 3 [Source:MGI Symbol;Acc:MGI:2446229]	2227.67	6733.29	1.59577	0.000189548	0.00456264
Shq1	ENSMUSG00000035378	6	SHQ1 homolog (S. cerevisiae) [Source:MGI Symbol;Acc:MGI:1919421]	506.818	176.952	-1.51811	0.00037456	0.0074493
Gadd45a	ENSMUSG00000036390	6	growth arrest and DNA-damage-inducible 45 alpha [Source:MGI Symbol;Acc:MGI:107799]	826.769	2503.33	1.59829	0.000192062	0.00458527
Vopp1	ENSMUSG00000037788	6	vesicular, overexpressed in cancer, prosurvival protein 1 [Source:MGI Symbol;Acc:MGI:2141658]	93.9631	322.577	1.77948	0.000314168	0.00658523
Gm5884	ENSMUSG00000037827	6	predicted pseudogene 5884 [Source:MGI Symbol;Acc:MGI:3644646]	257.41	35.8272	-2.84494	3.61235e-07	3.35267e-05
Plekhg6	ENSMUSG00000038167	6	pleckstrin homology domain containing, family G (with RhoGef domain) member 6 [Source:MGI Symbol;Acc:MGI:2682298]	788.252	278.719	-1.49985	0.00097108	0.0155227
Hoxa11	ENSMUSG00000038210	6	homeobox A11 [Source:MGI Symbol;Acc:MGI:96172]	162.632	759.516	2.22347	8.1372e-07	6.5752e-05
Hoxa9	ENSMUSG00000038227	6	homeobox A9 [Source:MGI Symbol;Acc:MGI:96180]	170.601	975.679	2.51578	1.54644e-08	2.59226e-06
Ncapd2	ENSMUSG00000038252	6	non-SMC condensin I complex, subunit D2 [Source:MGI Symbol;Acc:MGI:1915548]	1304.38	411.533	-1.66428	7.8346e-05	0.00227174
Iffo1	ENSMUSG00000038271	6	intermediate filament family orphan 1 [Source:MGI Symbol;Acc:MGI:2444516]	439.165	151.081	-1.53944	0.00131458	0.0194618
Ubn2	ENSMUSG00000038538	6	ubinuclein 2 [Source:MGI Symbol;Acc:MGI:2444236]	819.498	3610.08	2.13922	1.24766e-06	9.47851e-05
Zc3hc1	ENSMUSG00000039130	6	zinc finger, C3HC type 1 [Source:MGI Symbol;Acc:MGI:1916023]	1050.71	422.909	-1.31295	0.000888771	0.0144644
Ptges3-ps	ENSMUSG00000040078	6	prostaglandin E synthase 3, pseudogene [Source:MGI Symbol;Acc:MGI:3704271]	1365.8	97.0947	-3.81421	6.44059e-16	2.12632e-12
Rimklb	ENSMUSG00000040649	6	ribosomal modification protein rimK-like family member B [Source:MGI Symbol;Acc:MGI:1918325]	248.263	1235.47	2.31511	1.25957e-07	1.39945e-05
Mdfic	ENSMUSG00000041390	6	MyoD family inhibitor domain containing [Source:MGI Symbol;Acc:MGI:104611]	250.565	613.551	1.292	0.000686862	0.0118764
Sox5	ENSMUSG00000041540	6	SRY (sex determining region Y)-box 5 [Source:MGI Symbol;Acc:MGI:98367]	36.8378	177.776	2.27081	1.00803e-05	0.000473486
Pde3a	ENSMUSG00000041741	6	phosphodiesterase 3A, cGMP inhibited [Source:MGI Symbol;Acc:MGI:1860764]	69.4485	417.017	2.58609	1.5385e-08	2.59226e-06
Gm16433	ENSMUSG00000043024	6	predicted gene 16433 [Source:MGI Symbol;Acc:MGI:3645626]	310.568	87.4415	-1.82852	0.000191857	0.00458512
Hilpda	ENSMUSG00000043421	6	hypoxia inducible lipid droplet associated [Source:MGI Symbol;Acc:MGI:1916823]	984.915	2326.65	1.24018	0.00408333	0.0446596
Prr15	ENSMUSG00000045725	6	proline rich 15 [Source:MGI Symbol;Acc:MGI:1925254]	29.7664	118.691	1.99545	0.000241429	0.00538211
Adck2	ENSMUSG00000046947	6	aarF domain containing kinase 2 [Source:MGI Symbol;Acc:MGI:1889336]	430.187	149.166	-1.52805	0.000831305	0.0137287
8430408G22Rik	ENSMUSG00000048489	6	RIKEN cDNA 8430408G22 gene [Source:MGI Symbol;Acc:MGI:1918730]	65.5307	245.059	1.90289	8.29676e-05	0.00237889
Pcbp1	ENSMUSG00000051695	6	poly(rC) binding protein 1 [Source:MGI Symbol;Acc:MGI:1345635]	9501.45	2980.44	-1.67262	0.000139396	0.00360227
Mest	ENSMUSG00000051855	6	mesoderm specific transcript [Source:MGI Symbol;Acc:MGI:96968]	1447.73	3313.07	1.19438	0.000511977	0.00955195
Suclg1	ENSMUSG00000052738	6	succinate-CoA ligase, GDP-forming, alpha subunit [Source:MGI Symbol;Acc:MGI:1927234]	1764.14	149.284	-3.56284	3.1371e-15	8.05538e-12
Creb5	ENSMUSG00000053007	6	cAMP responsive element binding protein 5 [Source:MGI Symbol;Acc:MGI:2443973]	35.2891	113.414	1.68431	0.00044673	0.00851809
Gm8430	ENSMUSG00000055093	6	predicted pseudogene 8430 [Source:MGI Symbol;Acc:MGI:3645406]	424.315	1195.66	1.4946	0.0038137	0.0424336
C1ra	ENSMUSG00000055172	6	complement component 1, r subcomponent A [Source:MGI Symbol;Acc:MGI:1355313]	21.2864	95.776	2.16973	0.00123433	0.0186197
Tcf7l1	ENSMUSG00000055799	6	transcription factor 7 like 1 (T cell specific, HMG box) [Source:MGI Symbol;Acc:MGI:1202876]	741.9	264.774	-1.48647	0.00159227	0.0224374
Retsat	ENSMUSG00000056666	6	retinol saturase (all trans retinol 13,14 reductase) [Source:MGI Symbol;Acc:MGI:1914692]	470.069	144.717	-1.69964	0.000219305	0.00508338
Tmem140	ENSMUSG00000057137	6	transmembrane protein 140 [Source:MGI Symbol;Acc:MGI:1915737]	1000.94	424.871	-1.23625	0.00273884	0.033324
Lmcd1	ENSMUSG00000057604	6	LIM and cysteine-rich domains 1 [Source:MGI Symbol;Acc:MGI:1353635]	171.458	447.287	1.38335	0.0010001	0.0158279
Znrf2	ENSMUSG00000058446	6	zinc and ring finger 2 [Source:MGI Symbol;Acc:MGI:1196246]	1088.31	2574.69	1.24231	0.00086923	0.0142366
Gm8129	ENSMUSG00000059159	6	predicted pseudogene 8129 [Source:MGI Symbol;Acc:MGI:3646863]	1545.93	7089.49	2.1972	1.27652e-05	0.000567314
Cyp26b1	ENSMUSG00000063415	6	cytochrome P450, family 26, subfamily b, polypeptide 1 [Source:MGI Symbol;Acc:MGI:2176159]	81.48	330.352	2.01949	0.000111711	0.00304799
Chd4	ENSMUSG00000063870	6	chromodomain helicase DNA binding protein 4 [Source:MGI Symbol;Acc:MGI:1344380]	4971.37	2268.71	-1.13177	0.00285026	0.0342795
Ptcd3	ENSMUSG00000063884	6	pentatricopeptide repeat domain 3 [Source:MGI Symbol;Acc:MGI:1917206]	1024.46	308.889	-1.72971	0.000138495	0.00359389
Lpar5	ENSMUSG00000067714	6	lysophosphatidic acid receptor 5 [Source:MGI Symbol;Acc:MGI:2685918]	39.6757	2.95739	-3.74586	0.000400728	0.00781503
Zfp467	ENSMUSG00000068551	6	zinc finger protein 467 [Source:MGI Symbol;Acc:MGI:1916160]	38.8028	113.447	1.54779	0.00343523	0.0394378
Mgam	ENSMUSG00000068587	6	maltase-glucoamylase [Source:MGI Symbol;Acc:MGI:1203495]	39.8044	152.715	1.93984	7.04789e-05	0.00209893
Rps15-ps2	ENSMUSG00000071419	6	ribosomal protein S15, pseudogene 2 [Source:MGI Symbol;Acc:MGI:3647234]	1037.69	359.394	-1.52974	0.000341069	0.00697758
Gm5874	ENSMUSG00000071568	6	predicted gene 5874 [Source:MGI Symbol;Acc:MGI:3648027]	223.886	60.6645	-1.88384	0.00217588	0.0283773
Zfp9	ENSMUSG00000072623	6	zinc finger protein 9 [Source:MGI Symbol;Acc:MGI:99210]	263.351	597.392	1.18169	0.00255409	0.0314969
Smim10l1	ENSMUSG00000072704	6	small integral membrane protein 10 like 1 [Source:MGI Symbol;Acc:MGI:1914379]	419.561	876.816	1.06339	0.00466052	0.0492701
Gm10443	ENSMUSG00000072940	6	predicted pseudogene 10443 [Source:MGI Symbol;Acc:MGI:3704272]	1347.29	5179.75	1.94283	0.000151091	0.00379122
Klf14	ENSMUSG00000073209	6	Kruppel-like factor 14 [Source:MGI Symbol;Acc:MGI:3577024]	48.4432	218.568	2.17371	8.40222e-06	0.000407931
Trbc1	ENSMUSG00000076490	6	T cell receptor beta, constant region 1 [Source:MGI Symbol;Acc:MGI:4439726]	2.48786	29.971	3.59059	0.000212582	0.00495739
Klrb1b	ENSMUSG00000079298	6	killer cell lectin-like receptor subfamily B member 1B [Source:MGI Symbol;Acc:MGI:107539]	4.09332	39.413	3.26733	0.00162405	0.0227327
Hoxa3	ENSMUSG00000079560	6	homeobox A3 [Source:MGI Symbol;Acc:MGI:96175]	26.0058	83.5008	1.68296	0.00314228	0.036937
Fam71f2	ENSMUSG00000079652	6	family with sequence similarity 71, member F2 [Source:MGI Symbol;Acc:MGI:2141439]	2.06288	23.6268	3.51769	0.00367958	0.0413998
Gm15487	ENSMUSG00000080242	6	predicted gene 15487 [Source:MGI Symbol;Acc:MGI:3709610]	705.201	118.416	-2.57418	1.01817e-07	1.1915e-05
Gm7308	ENSMUSG00000081113	6	predicted pseudogene 7308 [Source:MGI Symbol;Acc:MGI:3644558]	1295.77	400.903	-1.69248	0.000788322	0.013202
Dynlt1-ps1	ENSMUSG00000082691	6	dynein light chain Tctex-type 1, pseuodogene 1 [Source:MGI Symbol;Acc:MGI:3642625]	2059.12	456.343	-2.17384	3.39344e-06	0.00020842
Gm4875	ENSMUSG00000082791	6	predicted gene 4875 [Source:MGI Symbol;Acc:MGI:3648108]	232.138	19.0644	-3.60603	6.06735e-10	2.09278e-07
Gm15519	ENSMUSG00000083443	6	predicted gene 15519 [Source:MGI Symbol;Acc:MGI:3782965]	390.936	46.1169	-3.08357	9.09902e-09	1.73784e-06
Hoxa11os	ENSMUSG00000086427	6	homeobox A11, opposite strand [Source:MGI Symbol;Acc:MGI:107208]	59.6995	350.282	2.55273	2.40908e-05	0.000915687
2210408F21Rik	ENSMUSG00000087380	6	RIKEN cDNA 2210408F21 gene [Source:MGI Symbol;Acc:MGI:1920902]	20.984	91.4372	2.12349	0.00306394	0.0362146
Gm8459	ENSMUSG00000089931	6	predicted gene 8459 [Source:MGI Symbol;Acc:MGI:3647456]	86.5785	3.9192	-4.46538	9.91951e-08	1.17559e-05
Gimap1	ENSMUSG00000090019	6	GTPase, IMAP family member 1 [Source:MGI Symbol;Acc:MGI:109368]	30.139	113.764	1.91634	0.00241948	0.0303716
Apold1	ENSMUSG00000090698	6	apolipoprotein L domain containing 1 [Source:MGI Symbol;Acc:MGI:2685921]	43.8109	225.147	2.36151	3.50979e-06	0.00021289
Gm6728	ENSMUSG00000091408	6	predicted gene 6728 [Source:MGI Symbol;Acc:MGI:3643418]	99.3516	22.0777	-2.16995	0.00245425	0.0306748
Gm4604	ENSMUSG00000091845	6	predicted gene 4604 [Source:MGI Symbol;Acc:MGI:3782787]	1531.81	595.121	-1.36398	0.000145937	0.00371431
Gm20426	ENSMUSG00000092247	6	predicted gene 20426 [Source:MGI Symbol;Acc:MGI:5141891]	15.38	0	#NAME?	0.0013996	0.0203609
Gm4287	ENSMUSG00000092552	6	predicted gene 4287 [Source:MGI Symbol;Acc:MGI:3782465]	32.3751	0.492899	-6.03745	2.0737e-05	0.000813636
Gm5873	ENSMUSG00000093651	6	predicted gene 5873 [Source:MGI Symbol;Acc:MGI:3648385]	424.053	110.762	-1.93678	8.71538e-05	0.0024774
Gm9825	ENSMUSG00000096403	6	predicted gene 9825 [Source:MGI Symbol;Acc:MGI:3708729]	980.438	147.784	-2.72994	2.19372e-08	3.40248e-06
Gm4575	ENSMUSG00000098240	6	predicted gene 4575 [Source:MGI Symbol;Acc:MGI:3782758]	44.3481	6.1545	-2.84916	0.00200548	0.0266513
Gm8669	ENSMUSG00000099178	6	predicted gene 8669 [Source:MGI Symbol;Acc:MGI:3643440]	16.6986	0	#NAME?	0.000801631	0.0133567
Gm8203	ENSMUSG00000101878	6	predicted pseudogene 8203 [Source:MGI Symbol;Acc:MGI:3646499]	3655.22	1304.53	-1.48643	0.000638619	0.0112979
9530018H14Rik	ENSMUSG00000102373	6	RIKEN cDNA 9530018H14 gene [Source:MGI Symbol;Acc:MGI:1924645]	6.74643	42.8658	2.66763	0.00251261	0.0311765
Gm5308	ENSMUSG00000104843	6	predicted gene 5308 [Source:MGI Symbol;Acc:MGI:3646418]	46.2223	6.67539	-2.79167	0.00317745	0.0372368
Gm6157	ENSMUSG00000105687	6	predicted gene 6157 [Source:MGI Symbol;Acc:MGI:3779561]	82.1799	10.9416	-2.90896	0.000173151	0.00423891
Gm20559	ENSMUSG00000106734	6	predicted gene, 20559 [Source:MGI Symbol;Acc:MGI:5295666]	34.0555	117.274	1.78392	0.000994847	0.0157991
Tpi-rs11	ENSMUSG00000106755	6	triosephosphate isomerase related sequence 11 [Source:MGI Symbol;Acc:MGI:98799]	1324.4	202.225	-2.71131	3.06028e-09	7.10346e-07
Gm7556	ENSMUSG00000106827	6	predicted gene 7556 [Source:MGI Symbol;Acc:MGI:3645467]	165.056	30.9585	-2.41454	0.000126404	0.00333852
Eif3s6-ps4	ENSMUSG00000106885	6	eukaryotic translation initiation factor 3, subunit 6, pseudogene 4 [Source:MGI Symbol;Acc:MGI:103210]	62.9706	3.13	-4.33044	2.51948e-06	0.000162187
Gm7463	ENSMUSG00000106889	6	predicted gene 7463 [Source:MGI Symbol;Acc:MGI:3645336]	67.9578	10.0814	-2.75295	0.000972607	0.0155227
Gm4482	ENSMUSG00000107066	6	predicted gene 4482 [Source:MGI Symbol;Acc:MGI:3782666]	96.9898	5.79203	-4.06569	1.71274e-07	1.80737e-05
Gm43442	ENSMUSG00000107145	6	predicted gene 43442 [Source:MGI Symbol;Acc:MGI:5663579]	169.425	15.2088	-3.47766	1.01289e-07	1.1915e-05
Gm5990	ENSMUSG00000107465	6	predicted gene 5990 [Source:MGI Symbol;Acc:MGI:3648301]	43.9031	1.23225	-5.15496	6.72181e-06	0.00034702
Gm30055	ENSMUSG00000107734	6	predicted gene, 30055 [Source:MGI Symbol;Acc:MGI:5589214]	6.29426	67.3686	3.41997	3.41533e-05	0.00118511
Mageb16-ps2	ENSMUSG00000107755	6	melanoma antigen family B, 16, pseudogene 2 [Source:MGI Symbol;Acc:MGI:3701602]	24.1406	0.246449	-6.61403	0.00014219	0.00363899
Gm44126	ENSMUSG00000107770	6	predicted gene, 44126 [Source:MGI Symbol;Acc:MGI:5690518]	295.683	43.706	-2.75815	4.29212e-06	0.000249224
Gm8956	ENSMUSG00000107771	6	predicted gene 8956 [Source:MGI Symbol;Acc:MGI:3645919]	56.9281	6.18616	-3.20203	0.000304393	0.00643598
Gm6227	ENSMUSG00000107852	6	predicted gene 6227 [Source:MGI Symbol;Acc:MGI:3643479]	171	50.4173	-1.76201	0.00226525	0.029148
Gm5580	ENSMUSG00000107906	6	predicted pseudogene 5580 [Source:MGI Symbol;Acc:MGI:3646594]	696.425	252.002	-1.46654	0.00096351	0.0154416
Gm6423	ENSMUSG00000107921	6	predicted gene 6423 [Source:MGI Symbol;Acc:MGI:3779596]	86.221	11.481	-2.90879	0.000122477	0.00326089
Gm6210	ENSMUSG00000107951	6	predicted gene 6210 [Source:MGI Symbol;Acc:MGI:3643375]	168.17	42.8328	-1.97313	0.00108041	0.0167647
Scnn1g	ENSMUSG00000000216	7	sodium channel, nonvoltage-gated 1 gamma [Source:MGI Symbol;Acc:MGI:104695]	189.094	714.088	1.917	6.88659e-06	0.000351931
Clpb	ENSMUSG00000001829	7	ClpB caseinolytic peptidase B [Source:MGI Symbol;Acc:MGI:1100517]	1235.87	414.037	-1.5777	0.000192601	0.00458868
Pdcd2l	ENSMUSG00000002635	7	programmed cell death 2-like [Source:MGI Symbol;Acc:MGI:1915329]	567.467	193.609	-1.55139	0.00139248	0.0203157
Med25	ENSMUSG00000002968	7	mediator complex subunit 25 [Source:MGI Symbol;Acc:MGI:1922863]	797.093	196.833	-2.01778	1.06078e-06	8.25411e-05
Bcam	ENSMUSG00000002980	7	basal cell adhesion molecule [Source:MGI Symbol;Acc:MGI:1929940]	1402.79	375.649	-1.90084	2.5162e-06	0.000162187
Tomm40	ENSMUSG00000002984	7	translocase of outer mitochondrial membrane 40 homolog (yeast) [Source:MGI Symbol;Acc:MGI:1858259]	4421.48	2073.93	-1.09217	0.00291645	0.0349219
Apoc2	ENSMUSG00000002992	7	apolipoprotein C-II [Source:MGI Symbol;Acc:MGI:88054]	268.613	648.605	1.27181	0.000264291	0.00579485
Ppp5c	ENSMUSG00000003099	7	protein phosphatase 5, catalytic subunit [Source:MGI Symbol;Acc:MGI:102666]	852.113	256.567	-1.73171	5.66933e-05	0.00176337
Irf3	ENSMUSG00000003184	7	interferon regulatory factor 3 [Source:MGI Symbol;Acc:MGI:1859179]	1300.21	428.553	-1.6012	0.000116828	0.00315042
Ruvbl2	ENSMUSG00000003868	7	RuvB-like protein 2 [Source:MGI Symbol;Acc:MGI:1342299]	2563.2	634.792	-2.01359	1.97938e-06	0.000134145
Igf1r	ENSMUSG00000005533	7	insulin-like growth factor I receptor [Source:MGI Symbol;Acc:MGI:96433]	562.553	172.261	-1.70739	0.000152097	0.00381157
Trim28	ENSMUSG00000005566	7	tripartite motif-containing 28 [Source:MGI Symbol;Acc:MGI:109274]	8400.67	3861.73	-1.12126	0.00320659	0.0374833
Ceacam9	ENSMUSG00000007209	7	carcinoembryonic antigen-related cell adhesion molecule 9 [Source:MGI Symbol;Acc:MGI:1347247]	7053.36	3079.46	-1.19563	0.00208549	0.0274609
Aldh16a1	ENSMUSG00000007833	7	aldehyde dehydrogenase 16 family, member A1 [Source:MGI Symbol;Acc:MGI:1916998]	1759.54	499.435	-1.81683	9.402e-06	0.000446161
Ceacam5	ENSMUSG00000008789	7	carcinoembryonic antigen-related cell adhesion molecule 5 [Source:MGI Symbol;Acc:MGI:1920500]	20979.7	6287.79	-1.73837	6.03432e-05	0.00185443
Phlda2	ENSMUSG00000010760	7	pleckstrin homology like domain, family A, member 2 [Source:MGI Symbol;Acc:MGI:1202307]	9245.71	3412.55	-1.43793	0.00037727	0.00749031
Akt1s1	ENSMUSG00000011096	7	AKT1 substrate 1 (proline-rich) [Source:MGI Symbol;Acc:MGI:1914855]	1845.75	510.761	-1.85349	1.29594e-05	0.000572642
Tmc4	ENSMUSG00000019734	7	transmembrane channel-like gene family 4 [Source:MGI Symbol;Acc:MGI:2669035]	1717.74	616.339	-1.47872	0.000449298	0.00855295
Sympk	ENSMUSG00000023118	7	symplekin [Source:MGI Symbol;Acc:MGI:1915438]	1861.98	438.846	-2.08505	5.16409e-08	6.9385e-06
Prap1	ENSMUSG00000025467	7	proline-rich acidic protein 1 [Source:MGI Symbol;Acc:MGI:893573]	163.635	1320.2	3.0122	3.44884e-13	4.68839e-10
Zfp511	ENSMUSG00000025470	7	zinc finger protein 511 [Source:MGI Symbol;Acc:MGI:1917002]	419.365	123.019	-1.76933	0.00065801	0.0115202
Tubgcp2	ENSMUSG00000025474	7	tubulin, gamma complex associated protein 2 [Source:MGI Symbol;Acc:MGI:1921487]	803.813	288.911	-1.47624	0.000576125	0.0104274
Ifitm3	ENSMUSG00000025492	7	interferon induced transmembrane protein 3 [Source:MGI Symbol;Acc:MGI:1913391]	181.204	690.549	1.93013	7.52159e-07	6.18591e-05
Pnpla2	ENSMUSG00000025509	7	patatin-like phospholipase domain containing 2 [Source:MGI Symbol;Acc:MGI:1914103]	295.754	96.3607	-1.61788	0.000560312	0.0102281
Cpeb1	ENSMUSG00000025586	7	cytoplasmic polyadenylation element binding protein 1 [Source:MGI Symbol;Acc:MGI:108442]	84.2464	294.761	1.80686	0.000844848	0.0138766
Mark4	ENSMUSG00000030397	7	MAP/microtubule affinity regulating kinase 4 [Source:MGI Symbol;Acc:MGI:1920955]	106.082	3.20384	-5.04923	2.38191e-10	9.82964e-08
Pglyrp1	ENSMUSG00000030413	7	peptidoglycan recognition protein 1 [Source:MGI Symbol;Acc:MGI:1345092]	23.6213	115.288	2.28708	3.28765e-05	0.00115468
Rpl28	ENSMUSG00000030432	7	ribosomal protein L28 [Source:MGI Symbol;Acc:MGI:101839]	147.619	48.2906	-1.61207	0.000972554	0.0155227
Blm	ENSMUSG00000030528	7	Bloom syndrome, RecQ like helicase [Source:MGI Symbol;Acc:MGI:1328362]	276.284	86.0151	-1.68349	0.00216031	0.0281902
Unc45a	ENSMUSG00000030533	7	unc-45 myosin chaperone A [Source:MGI Symbol;Acc:MGI:2142246]	1459.5	584.188	-1.32097	0.000338608	0.00695448
Ctsc	ENSMUSG00000030560	7	cathepsin C [Source:MGI Symbol;Acc:MGI:109553]	212.808	615.222	1.53155	0.00025235	0.00557002
2200002D01Rik	ENSMUSG00000030587	7	RIKEN cDNA 2200002D01 gene [Source:MGI Symbol;Acc:MGI:1919525]	754.118	2541.47	1.7528	0.00166093	0.023156
Yif1b	ENSMUSG00000030588	7	Yip1 interacting factor homolog B (S. cerevisiae) [Source:MGI Symbol;Acc:MGI:1924504]	937.324	317.601	-1.56133	9.88187e-05	0.00275476
Sh3gl3	ENSMUSG00000030638	7	SH3-domain GRB2-like 3 [Source:MGI Symbol;Acc:MGI:700011]	54.1772	148.678	1.45643	0.00253071	0.031292
Mylpf	ENSMUSG00000030672	7	myosin light chain, phosphorylatable, fast skeletal muscle [Source:MGI Symbol;Acc:MGI:97273]	52.3103	14.6917	-1.83209	0.00408582	0.0446657
Sez6l2	ENSMUSG00000030683	7	seizure related 6 homolog like 2 [Source:MGI Symbol;Acc:MGI:2385295]	150.829	41.2632	-1.86999	0.000911942	0.0147687
Klk10	ENSMUSG00000030693	7	kallikrein related-peptidase 10 [Source:MGI Symbol;Acc:MGI:1916790]	7.67181	108.61	3.82345	5.71326e-08	7.53303e-06
Nupr1	ENSMUSG00000030717	7	nuclear protein transcription regulator 1 [Source:MGI Symbol;Acc:MGI:1891834]	74.6935	320.054	2.09926	8.24334e-05	0.0023665
Rabep2	ENSMUSG00000030727	7	rabaptin, RAB GTPase binding effector protein 2 [Source:MGI Symbol;Acc:MGI:1917564]	234.185	33.0065	-2.82682	6.48569e-07	5.5719e-05
Dgat2	ENSMUSG00000030747	7	diacylglycerol O-acyltransferase 2 [Source:MGI Symbol;Acc:MGI:1915050]	1235.87	557.816	-1.14767	0.00422824	0.045768
Copb1	ENSMUSG00000030754	7	coatomer protein complex, subunit beta 1 [Source:MGI Symbol;Acc:MGI:1917599]	2494.8	845.81	-1.56052	0.000524163	0.00971404
Aqp8	ENSMUSG00000030762	7	aquaporin 8 [Source:MGI Symbol;Acc:MGI:1195271]	114.601	454.265	1.98692	3.0389e-06	0.00019084
BC017158	ENSMUSG00000030780	7	cDNA sequence BC017158 [Source:MGI Symbol;Acc:MGI:2384572]	525.468	195.451	-1.4268	0.00127373	0.0189786
Adm	ENSMUSG00000030790	7	adrenomedullin [Source:MGI Symbol;Acc:MGI:108058]	680.903	1930.52	1.50347	3.62231e-05	0.00124757
Dkkl1	ENSMUSG00000030792	7	dickkopf-like 1 [Source:MGI Symbol;Acc:MGI:1354963]	964.701	102.66	-3.23221	4.36151e-13	5.59969e-10
Prr14	ENSMUSG00000030822	7	proline rich 14 [Source:MGI Symbol;Acc:MGI:2384565]	808.308	217.271	-1.89541	3.06259e-05	0.00109949
Tial1	ENSMUSG00000030846	7	Tia1 cytotoxic granule-associated RNA binding protein-like 1 [Source:MGI Symbol;Acc:MGI:107913]	1206.9	487.28	-1.30848	0.00223999	0.0289131
Ndufab1	ENSMUSG00000030869	7	NADH dehydrogenase (ubiquinone) 1, alpha/beta subcomplex, 1 [Source:MGI Symbol;Acc:MGI:1917566]	1084.23	3045.11	1.48982	0.0023098	0.0294618
Mettl9	ENSMUSG00000030876	7	methyltransferase like 9 [Source:MGI Symbol;Acc:MGI:1914862]	1358.93	338.243	-2.00634	1.62762e-05	0.000675302
Uqcrc2	ENSMUSG00000030884	7	ubiquinol cytochrome c reductase core protein 2 [Source:MGI Symbol;Acc:MGI:1914253]	5078.53	1847.04	-1.4592	0.00140579	0.0204019
Ilk	ENSMUSG00000030890	7	integrin linked kinase [Source:MGI Symbol;Acc:MGI:1195267]	2874.79	886.326	-1.69755	0.000197376	0.00468313
Trim30a	ENSMUSG00000030921	7	tripartite motif-containing 30A [Source:MGI Symbol;Acc:MGI:98178]	47.5286	164.122	1.7879	0.00013831	0.00359389
Chst15	ENSMUSG00000030930	7	carbohydrate (N-acetylgalactosamine 4-sulfate 6-O) sulfotransferase 15 [Source:MGI Symbol;Acc:MGI:1924840]	113.36	319.326	1.49411	0.000417377	0.00809344
Ctbp2	ENSMUSG00000030970	7	C-terminal binding protein 2 [Source:MGI Symbol;Acc:MGI:1201686]	1024.05	347.905	-1.55751	0.000451059	0.0085794
Dhx32	ENSMUSG00000030986	7	DEAH (Asp-Glu-Ala-His) box polypeptide 32 [Source:MGI Symbol;Acc:MGI:2141813]	1299.13	462.109	-1.49124	0.000820995	0.0136596
Stim1	ENSMUSG00000030987	7	stromal interaction molecule 1 [Source:MGI Symbol;Acc:MGI:107476]	802.445	274.029	-1.55007	0.00131851	0.0194827
D7Ertd443e	ENSMUSG00000030994	7	DNA segment, Chr 7, ERATO Doi 443, expressed [Source:MGI Symbol;Acc:MGI:1196431]	66.4671	8.76269	-2.92319	0.000148268	0.00374479
Wee1	ENSMUSG00000031016	7	WEE 1 homolog 1 (S. pombe) [Source:MGI Symbol;Acc:MGI:103075]	344.688	50.3022	-2.7766	6.09653e-07	5.29665e-05
Igsf6	ENSMUSG00000035004	7	immunoglobulin superfamily, member 6 [Source:MGI Symbol;Acc:MGI:1891393]	7.43766	40.6204	2.44928	0.00327906	0.03808
Ndufa3	ENSMUSG00000035674	7	NADH dehydrogenase (ubiquinone) 1 alpha subcomplex, 3 [Source:MGI Symbol;Acc:MGI:1913341]	2548.41	7397.62	1.53746	0.00282335	0.0340463
Apbb1	ENSMUSG00000037032	7	amyloid beta (A4) precursor protein-binding, family B, member 1 [Source:MGI Symbol;Acc:MGI:107765]	759.937	270.79	-1.48871	0.000232129	0.00526964
Tnfrsf23	ENSMUSG00000037613	7	tumor necrosis factor receptor superfamily, member 23 [Source:MGI Symbol;Acc:MGI:1930269]	968.493	2978.82	1.62093	1.8654e-05	0.000748426
Zfp60	ENSMUSG00000037640	7	zinc finger protein 60 [Source:MGI Symbol;Acc:MGI:99207]	278.487	720.6	1.37159	0.00231007	0.0294618
Pold1	ENSMUSG00000038644	7	polymerase (DNA directed), delta 1, catalytic subunit [Source:MGI Symbol;Acc:MGI:97741]	1133.74	605.576	-0.904712	0.00250415	0.0310967
Man2a2	ENSMUSG00000038886	7	mannosidase 2, alpha 2 [Source:MGI Symbol;Acc:MGI:2150656]	173.464	492.529	1.50557	0.0016743	0.023232
Saa3	ENSMUSG00000040026	7	serum amyloid A 3 [Source:MGI Symbol;Acc:MGI:98223]	8.75558	52.1906	2.57552	0.00138725	0.0202779
Cuzd1	ENSMUSG00000040205	7	CUB and zona pellucida-like domains 1 [Source:MGI Symbol;Acc:MGI:1202881]	1.42477	25.446	4.15864	0.00102882	0.0161522
Emp3	ENSMUSG00000040212	7	epithelial membrane protein 3 [Source:MGI Symbol;Acc:MGI:1098729]	34.429	157.732	2.19578	0.000251885	0.00556506
Erf	ENSMUSG00000040857	7	Ets2 repressor factor [Source:MGI Symbol;Acc:MGI:109637]	429.882	152.539	-1.49476	0.000634164	0.0112475
Foxa3	ENSMUSG00000040891	7	forkhead box A3 [Source:MGI Symbol;Acc:MGI:1347477]	25.7642	90.0427	1.80524	0.00150756	0.0215725
Atp1a3	ENSMUSG00000040907	7	ATPase, Na+/K+ transporting, alpha 3 polypeptide [Source:MGI Symbol;Acc:MGI:88107]	14.9439	70.0707	2.22925	0.0017101	0.0235241
Tmc7	ENSMUSG00000042246	7	transmembrane channel-like gene family 7 [Source:MGI Symbol;Acc:MGI:2443317]	79.7728	177.154	1.15103	0.00433627	0.0467185
Hirip3	ENSMUSG00000042606	7	HIRA interacting protein 3 [Source:MGI Symbol;Acc:MGI:2142364]	731.509	168.956	-2.11423	1.83228e-06	0.000126778
Arrdc4	ENSMUSG00000042659	7	arrestin domain containing 4 [Source:MGI Symbol;Acc:MGI:1913662]	1943.27	3712.14	0.933765	0.00212655	0.0278281
E130201H02Rik	ENSMUSG00000044141	7	RIKEN cDNA E130201H02 gene [Source:MGI Symbol;Acc:MGI:1925802]	28.9425	1.4787	-4.29079	0.000849698	0.0139464
Zfp36	ENSMUSG00000044786	7	zinc finger protein 36 [Source:MGI Symbol;Acc:MGI:99180]	3100.58	8706.15	1.4895	0.0001146	0.00310482
Tmem86b	ENSMUSG00000045282	7	transmembrane protein 86B [Source:MGI Symbol;Acc:MGI:1915505]	93.027	223.411	1.26398	0.00314934	0.0370011
Tnfrsf26	ENSMUSG00000045362	7	tumor necrosis factor receptor superfamily, member 26 [Source:MGI Symbol;Acc:MGI:2651928]	17.1353	103.166	2.58993	1.58293e-05	0.000663913
Zfp629	ENSMUSG00000045639	7	zinc finger protein 629 [Source:MGI Symbol;Acc:MGI:2444524]	108.138	324.431	1.58504	0.0014319	0.0206819
Gm7367	ENSMUSG00000047370	7	predicted pseudogene 7367 [Source:MGI Symbol;Acc:MGI:3646404]	132.124	18.8754	-2.80732	8.56219e-06	0.000413094
Nccrp1	ENSMUSG00000047586	7	non-specific cytotoxic cell receptor protein 1 homolog (zebrafish) [Source:MGI Symbol;Acc:MGI:2685009]	236.3	2918.04	3.62631	1.17753e-14	2.72128e-11
Cd3eap	ENSMUSG00000047649	7	CD3E antigen, epsilon polypeptide associated protein [Source:MGI Symbol;Acc:MGI:1917583]	288.889	50.7567	-2.50885	3.5326e-06	0.000213713
Utf1	ENSMUSG00000047751	7	undifferentiated embryonic cell transcription factor 1 [Source:MGI Symbol;Acc:MGI:1276125]	1780.95	673.394	-1.40312	0.000400264	0.00781258
Mcmbp	ENSMUSG00000048170	7	minichromosome maintenance complex binding protein [Source:MGI Symbol;Acc:MGI:1920977]	1429.59	619.244	-1.20702	0.00249651	0.0310653
Ccnb1-ps	ENSMUSG00000048574	7	cyclin B1, pseudogene [Source:MGI Symbol;Acc:MGI:3648694]	91.3445	3.07986	-4.89038	8.7929e-09	1.72141e-06
Igf2	ENSMUSG00000048583	7	insulin-like growth factor 2 [Source:MGI Symbol;Acc:MGI:96434]	221414	939401	2.085	2.98929e-08	4.42837e-06
C5ar1	ENSMUSG00000049130	7	complement component 5a receptor 1 [Source:MGI Symbol;Acc:MGI:88232]	5.17311	36.3704	2.81366	0.00088576	0.0144459
Zfp646	ENSMUSG00000049739	7	zinc finger protein 646 [Source:MGI Symbol;Acc:MGI:3665412]	363.09	132.728	-1.45186	0.0040453	0.0443162
Kctd14	ENSMUSG00000051727	7	potassium channel tetramerisation domain containing 14 [Source:MGI Symbol;Acc:MGI:1289222]	8.21383	41.9284	2.3518	0.00152233	0.0217301
Hbb-bs	ENSMUSG00000052305	7	hemoglobin, beta adult s chain [Source:MGI Symbol;Acc:MGI:5474852]	2648.87	11444.1	2.11116	7.12205e-07	5.92052e-05
Tnrc6a	ENSMUSG00000052707	7	trinucleotide repeat containing 6a [Source:MGI Symbol;Acc:MGI:2385292]	11501.2	34488.4	1.58433	8.49316e-05	0.00242511
Adam12	ENSMUSG00000054555	7	a disintegrin and metallopeptidase domain 12 (meltrin alpha) [Source:MGI Symbol;Acc:MGI:105378]	125.193	405.574	1.69581	4.95331e-05	0.00159295
Magel2	ENSMUSG00000056972	7	melanoma antigen, family L, 2 [Source:MGI Symbol;Acc:MGI:1351648]	278.109	863.553	1.63463	7.44827e-05	0.00218985
Trim12c	ENSMUSG00000057143	7	tripartite motif-containing 12C [Source:MGI Symbol;Acc:MGI:4821183]	168.096	489.472	1.54194	0.00291304	0.0348991
Trim30d	ENSMUSG00000057596	7	tripartite motif-containing 30D [Source:MGI Symbol;Acc:MGI:3035181]	23.8381	79.6282	1.74001	0.00367729	0.0413941
Pirb	ENSMUSG00000058818	7	paired Ig-like receptor B [Source:MGI Symbol;Acc:MGI:894311]	14.6202	92.2094	2.65695	0.000150037	0.00376887
Nr1h2	ENSMUSG00000060601	7	nuclear receptor subfamily 1, group H, member 2 [Source:MGI Symbol;Acc:MGI:1352463]	615.122	139.101	-2.14474	2.33332e-07	2.32019e-05
Nup98	ENSMUSG00000063550	7	nucleoporin 98 [Source:MGI Symbol;Acc:MGI:109404]	326.835	117.086	-1.48099	0.00220497	0.0286247
Gm7964	ENSMUSG00000063902	7	predicted gene 7964 [Source:MGI Symbol;Acc:MGI:3646150]	4748.5	1236.21	-1.94155	1.60338e-05	0.000670055
Pepd	ENSMUSG00000063931	7	peptidase D [Source:MGI Symbol;Acc:MGI:97542]	2025.03	923.608	-1.13259	0.00339394	0.0391582
Ipo7	ENSMUSG00000066232	7	importin 7 [Source:MGI Symbol;Acc:MGI:2152414]	1293.24	284.089	-2.18658	1.06717e-05	0.000491279
Gm10156	ENSMUSG00000066245	7	predicted gene 10156 [Source:MGI Symbol;Acc:MGI:3642344]	168.006	48.3589	-1.79666	0.00161577	0.022658
Trim12a	ENSMUSG00000066258	7	tripartite motif-containing 12A [Source:MGI Symbol;Acc:MGI:1923931]	16.3795	70.4689	2.1051	0.00249759	0.0310653
Psg16	ENSMUSG00000066760	7	pregnancy specific glycoprotein 16 [Source:MGI Symbol;Acc:MGI:1347249]	2486.82	885.282	-1.49009	1.58599e-05	0.000663988
Gm7027	ENSMUSG00000067121	7	predicted gene 7027 [Source:MGI Symbol;Acc:MGI:3644555]	1300.26	354.814	-1.87367	3.07754e-05	0.00110267
Rps13-ps2	ENSMUSG00000069972	7	ribosomal protein S13, pseudogene 2 [Source:MGI Symbol;Acc:MGI:3704295]	1567.44	8613.87	2.45825	1.02933e-06	8.07918e-05
Bicra	ENSMUSG00000070808	7	BRD4 interacting chromatin remodeling complex associated protein [Source:MGI Symbol;Acc:MGI:2154263]	143.619	36.1026	-1.99207	0.00210173	0.0275814
Tufm	ENSMUSG00000073838	7	Tu translation elongation factor, mitochondrial [Source:MGI Symbol;Acc:MGI:1923686]	576.698	161.858	-1.83309	8.51622e-05	0.00242675
Hbb-bt	ENSMUSG00000073940	7	hemoglobin, beta adult t chain [Source:MGI Symbol;Acc:MGI:5474850]	1468.7	5763.92	1.97251	5.90339e-06	0.000318886
Gm10651	ENSMUSG00000074243	7	predicted pseudogene 10651 [Source:MGI Symbol;Acc:MGI:3704290]	19.7983	0	#NAME?	0.000226134	0.00516985
Ceacam1	ENSMUSG00000074272	7	carcinoembryonic antigen-related cell adhesion molecule 1 [Source:MGI Symbol;Acc:MGI:1347245]	388.357	98.8173	-1.97455	0.000131634	0.00344514
Gm2058	ENSMUSG00000074903	7	predicted gene 2058 [Source:MGI Symbol;Acc:MGI:3805010]	233.609	63.8412	-1.87153	0.0015114	0.0216142
Bnip3	ENSMUSG00000078566	7	BCL2/adenovirus E1B interacting protein 3 [Source:MGI Symbol;Acc:MGI:109326]	862.003	1905.76	1.1446	0.00262325	0.0322293
Gm7336	ENSMUSG00000078636	7	predicted gene 7336 [Source:MGI Symbol;Acc:MGI:3644851]	73.9408	9.58846	-2.947	0.000353724	0.00716438
Gm5155	ENSMUSG00000078793	7	predicted gene 5155 [Source:MGI Symbol;Acc:MGI:3647191]	3945.19	1340.2	-1.55765	5.10583e-05	0.00162978
Ceacam15	ENSMUSG00000078795	7	carcinoembryonic antigen-related cell adhesion molecule 15 [Source:MGI Symbol;Acc:MGI:2141810]	1129.29	4127.16	1.86973	4.48886e-05	0.00147985
Gm9105	ENSMUSG00000081370	7	predicted gene 9105 [Source:MGI Symbol;Acc:MGI:3648833]	239.764	61.1532	-1.97112	0.000239656	0.00537191
Gm15544	ENSMUSG00000081664	7	predicted gene 15544 [Source:MGI Symbol;Acc:MGI:3782993]	77.6885	7.83286	-3.31009	1.62072e-05	0.000674864
Gm15495	ENSMUSG00000081732	7	predicted gene 15495 [Source:MGI Symbol;Acc:MGI:3782941]	320.309	65.8272	-2.28271	2.93938e-05	0.00106484
Gm5898	ENSMUSG00000081788	7	predicted gene 5898 [Source:MGI Symbol;Acc:MGI:3644921]	456.522	100.949	-2.17706	3.28709e-05	0.00115468
Mrps36-ps2	ENSMUSG00000081911	7	mitochondrial ribosomal protein S36, pseudogene 2 [Source:MGI Symbol;Acc:MGI:3704298]	90.7149	18.2541	-2.31312	0.0010282	0.0161522
Pgam1-ps2	ENSMUSG00000082016	7	phosphoglycerate mutase 1, pseudogene 2 [Source:MGI Symbol;Acc:MGI:3645709]	86.3675	13.6786	-2.65856	7.19145e-06	0.00036213
Gm16464	ENSMUSG00000082154	7	predicted gene 16464 [Source:MGI Symbol;Acc:MGI:3643716]	30.462	2.95739	-3.36461	0.00368347	0.0414032
Gm15773	ENSMUSG00000082872	7	predicted gene 15773 [Source:MGI Symbol;Acc:MGI:3783214]	393.974	88.5024	-2.15431	1.14276e-05	0.000517828
Gm5903	ENSMUSG00000082988	7	predicted gene 5903 [Source:MGI Symbol;Acc:MGI:3644470]	122.806	5.44681	-4.49482	1.01218e-09	3.03786e-07
Gm7363	ENSMUSG00000083344	7	predicted gene 7363 [Source:MGI Symbol;Acc:MGI:3646407]	92.6029	353.908	1.93425	0.000692317	0.011931
Gm15542	ENSMUSG00000083396	7	predicted gene 15542 [Source:MGI Symbol;Acc:MGI:3782990]	1806.21	441.364	-2.03292	1.30854e-05	0.000577104
Rasl2-9	ENSMUSG00000083649	7	RAS-like, family 2, locus 9 [Source:MGI Symbol;Acc:MGI:104605]	90.4433	20.96	-2.10937	0.00111486	0.0171518
Gm14388	ENSMUSG00000084230	7	predicted gene 14388 [Source:MGI Symbol;Acc:MGI:3650926]	94.9547	9.36601	-3.34173	9.72809e-06	0.000459747
Gm6226	ENSMUSG00000086926	7	predicted gene 6226 [Source:MGI Symbol;Acc:MGI:3643254]	27.8883	2.46449	-3.5003	0.0036185	0.0409518
Gm15501	ENSMUSG00000087412	7	predicted pseudogene 15501 [Source:MGI Symbol;Acc:MGI:3704296]	136.646	603.406	2.14269	7.16568e-05	0.00212306
Gm4353	ENSMUSG00000091900	7	predicted gene 4353 [Source:MGI Symbol;Acc:MGI:3782538]	138.482	9.73463	-3.83043	6.54667e-08	8.32936e-06
Gm5900	ENSMUSG00000094685	7	predicted pseudogene 5900 [Source:MGI Symbol;Acc:MGI:3643907]	181.616	31.1885	-2.54181	5.93965e-06	0.000319966
Itpripl2	ENSMUSG00000095115	7	inositol 1,4,5-triphosphate receptor interacting protein-like 2 [Source:MGI Symbol;Acc:MGI:2442416]	1574.56	3897.63	1.30764	0.000447395	0.00852374
2310010J17Rik	ENSMUSG00000097162	7	RIKEN cDNA 2310010J17 gene [Source:MGI Symbol;Acc:MGI:1925579]	31.0745	216.098	2.79789	6.50556e-06	0.000339486
Kansl2-ps	ENSMUSG00000097530	7	KAT8 regulatory NSL complex subunit 2, pseudogene [Source:MGI Symbol;Acc:MGI:3648525]	381.066	98.185	-1.95647	0.000357561	0.0072168
Slc25a42	ENSMUSG00000002346	8	solute carrier family 25, member 42 [Source:MGI Symbol;Acc:MGI:1920345]	56.8737	165.296	1.53922	0.00209483	0.0275066
Ap1m1	ENSMUSG00000003033	8	adaptor-related protein complex AP-1, mu subunit 1 [Source:MGI Symbol;Acc:MGI:102776]	1147.94	375.971	-1.61036	0.000206786	0.00485652
Nob1	ENSMUSG00000003848	8	NIN1/RPN12 binding protein 1 homolog [Source:MGI Symbol;Acc:MGI:1914869]	1182.86	417.25	-1.5033	0.00069035	0.011906
Mcm5	ENSMUSG00000005410	8	minichromosome maintenance complex component 5 [Source:MGI Symbol;Acc:MGI:103197]	1737.8	772.535	-1.16959	0.00130614	0.0193616
Ccdc124	ENSMUSG00000007721	8	coiled-coil domain containing 124 [Source:MGI Symbol;Acc:MGI:1916403]	2067.45	914.96	-1.17607	0.0017271	0.0237014
Elmo3	ENSMUSG00000014791	8	engulfment and cell motility 3 [Source:MGI Symbol;Acc:MGI:2679007]	345.214	111.521	-1.63018	0.000640931	0.0113068
Ddx19a	ENSMUSG00000015023	8	DEAD (Asp-Glu-Ala-Asp) box polypeptide 19a [Source:MGI Symbol;Acc:MGI:99526]	734.441	281.604	-1.38298	0.00303046	0.0360628
Isyna1	ENSMUSG00000019139	8	myo-inositol 1-phosphate synthase A1 [Source:MGI Symbol;Acc:MGI:1919030]	1327.43	325.747	-2.02681	1.30912e-06	9.79085e-05
Map1s	ENSMUSG00000019261	8	microtubule-associated protein 1S [Source:MGI Symbol;Acc:MGI:2443304]	1157.6	511.639	-1.17794	0.00450256	0.0479512
Gipc1	ENSMUSG00000019433	8	GIPC PDZ domain containing family, member 1 [Source:MGI Symbol;Acc:MGI:1926252]	1584.84	590.366	-1.42465	0.000452652	0.00860261
Msr1	ENSMUSG00000025044	8	macrophage scavenger receptor 1 [Source:MGI Symbol;Acc:MGI:98257]	5.62498	63.8539	3.50486	4.82719e-05	0.00156241
Car5a	ENSMUSG00000025317	8	carbonic anhydrase 5a, mitochondrial [Source:MGI Symbol;Acc:MGI:101946]	100.073	22.8285	-2.13215	0.0010401	0.016263
Nrp1	ENSMUSG00000025810	8	neuropilin 1 [Source:MGI Symbol;Acc:MGI:106206]	227.181	697.544	1.61844	5.30963e-05	0.0016786
Psd3	ENSMUSG00000030465	8	pleckstrin and Sec7 domain containing 3 [Source:MGI Symbol;Acc:MGI:1918215]	375.197	919.19	1.29271	0.000569219	0.0103662
Gm9755	ENSMUSG00000030735	8	predicted pseudogene 9755 [Source:MGI Symbol;Acc:MGI:3642279]	1177.95	108.085	-3.44604	5.13457e-13	6.24526e-10
Adgra2	ENSMUSG00000031486	8	adhesion G protein-coupled receptor A2 [Source:MGI Symbol;Acc:MGI:1925810]	138.726	331.004	1.25461	0.00158053	0.0223401
Plat	ENSMUSG00000031538	8	plasminogen activator, tissue [Source:MGI Symbol;Acc:MGI:97610]	1786.11	739.19	-1.27281	0.000431822	0.0082852
Ido2	ENSMUSG00000031549	8	indoleamine 2,3-dioxygenase 2 [Source:MGI Symbol;Acc:MGI:2142489]	24.8808	86.4134	1.79622	0.000593826	0.0106651
Hpgd	ENSMUSG00000031613	8	hydroxyprostaglandin dehydrogenase 15 (NAD) [Source:MGI Symbol;Acc:MGI:108085]	170.076	520.565	1.6139	4.85946e-05	0.00157066
Tmem184c	ENSMUSG00000031617	8	transmembrane protein 184C [Source:MGI Symbol;Acc:MGI:2384562]	191.528	33.8117	-2.50196	5.36845e-05	0.00169256
Sorbs2	ENSMUSG00000031626	8	sorbin and SH3 domain containing 2 [Source:MGI Symbol;Acc:MGI:1924574]	94.0385	376.885	2.0028	1.64423e-06	0.000117563
Casp3	ENSMUSG00000031628	8	caspase 3 [Source:MGI Symbol;Acc:MGI:107739]	98.8476	4.01796	-4.62067	1.4015e-08	2.47241e-06
Cenpu	ENSMUSG00000031629	8	centromere protein U [Source:MGI Symbol;Acc:MGI:1919126]	159.362	50.1738	-1.66731	0.00229555	0.0293744
Slc25a4	ENSMUSG00000031633	8	solute carrier family 25 (mitochondrial carrier, adenine nucleotide translocator), member 4 [Source:MGI Symbol;Acc:MGI:1353495]	11027.2	4578.15	-1.26822	0.00237285	0.0299163
Adcy7	ENSMUSG00000031659	8	adenylate cyclase 7 [Source:MGI Symbol;Acc:MGI:102891]	2612.98	768.115	-1.7663	5.80621e-05	0.00179739
Vps35	ENSMUSG00000031696	8	VPS35 retromer complex component [Source:MGI Symbol;Acc:MGI:1890467]	1771.43	519.568	-1.76953	0.000210365	0.00492513
Dnaja2	ENSMUSG00000031701	8	DnaJ heat shock protein family (Hsp40) member A2 [Source:MGI Symbol;Acc:MGI:1931882]	6609.75	2135.3	-1.63016	0.000126243	0.00333808
Dhodh	ENSMUSG00000031730	8	dihydroorotate dehydrogenase [Source:MGI Symbol;Acc:MGI:1928378]	359.235	94.815	-1.92174	0.000390185	0.00767783
Cog4	ENSMUSG00000031753	8	component of oligomeric golgi complex 4 [Source:MGI Symbol;Acc:MGI:2142808]	1416.9	586.849	-1.27167	0.0024848	0.0309519
Mt3	ENSMUSG00000031760	8	metallothionein 3 [Source:MGI Symbol;Acc:MGI:97173]	4.93406	36.7082	2.89526	0.00223581	0.0289131
Katnb1	ENSMUSG00000031787	8	katanin p80 (WD40-containing) subunit B 1 [Source:MGI Symbol;Acc:MGI:1921437]	626.557	334.294	-0.90633	0.00354005	0.0403604
Gins2	ENSMUSG00000031821	8	GINS complex subunit 2 (Psf2 homolog) [Source:MGI Symbol;Acc:MGI:1921019]	599.351	196.653	-1.60775	0.000381405	0.00755294
Cdh13	ENSMUSG00000031841	8	cadherin 13 [Source:MGI Symbol;Acc:MGI:99551]	23.6942	118.48	2.32203	0.000192465	0.00458868
Bco1	ENSMUSG00000031845	8	beta-carotene oxygenase 1 [Source:MGI Symbol;Acc:MGI:1926923]	32.5848	142.299	2.12665	0.000196093	0.00466224
Ints10	ENSMUSG00000031864	8	integrator complex subunit 10 [Source:MGI Symbol;Acc:MGI:1918135]	619.848	168.97	-1.87515	0.000108742	0.0029846
Fam96b	ENSMUSG00000031879	8	family with sequence similarity 96, member B [Source:MGI Symbol;Acc:MGI:1915773]	262.918	68.2471	-1.94578	1.82105e-05	0.000736017
Smpd3	ENSMUSG00000031906	8	sphingomyelin phosphodiesterase 3, neutral [Source:MGI Symbol;Acc:MGI:1927578]	29.8412	93.7733	1.65187	0.00453543	0.0481885
Kars	ENSMUSG00000031948	8	lysyl-tRNA synthetase [Source:MGI Symbol;Acc:MGI:1934754]	3462.74	942.962	-1.87664	4.21413e-06	0.000245311
Sprtn	ENSMUSG00000031986	8	SprT-like N-terminal domain [Source:MGI Symbol;Acc:MGI:2685351]	170.246	26.866	-2.66376	1.76867e-06	0.000124615
Fuk	ENSMUSG00000033703	8	fucokinase [Source:MGI Symbol;Acc:MGI:1916071]	378.53	114.16	-1.72935	0.000905986	0.0146826
Kcnk1	ENSMUSG00000033998	8	potassium channel, subfamily K, member 1 [Source:MGI Symbol;Acc:MGI:109322]	438.706	119.104	-1.88103	2.82583e-05	0.00103659
Tldc1	ENSMUSG00000034105	8	TBC/LysM associated domain containing 1 [Source:MGI Symbol;Acc:MGI:1921597]	307.169	95.7188	-1.68216	0.00100434	0.0158537
Siah1a	ENSMUSG00000036840	8	seven in absentia 1A [Source:MGI Symbol;Acc:MGI:108064]	364.776	903.4	1.30835	0.00124735	0.0187205
Arhgap10	ENSMUSG00000037148	8	Rho GTPase activating protein 10 [Source:MGI Symbol;Acc:MGI:1925764]	3477.65	1441.46	-1.27058	0.000882465	0.0144228
Cpe	ENSMUSG00000037852	8	carboxypeptidase E [Source:MGI Symbol;Acc:MGI:101932]	399.5	2074.81	2.37671	7.99055e-08	9.92804e-06
Hand2	ENSMUSG00000038193	8	heart and neural crest derivatives expressed 2 [Source:MGI Symbol;Acc:MGI:103580]	225.258	996.452	2.14522	1.67874e-07	1.77962e-05
Cdc16	ENSMUSG00000038416	8	CDC16 cell division cycle 16 [Source:MGI Symbol;Acc:MGI:1917207]	2073.4	846.416	-1.29256	0.00342757	0.0394085
Tfdp1	ENSMUSG00000038482	8	transcription factor Dp 1 [Source:MGI Symbol;Acc:MGI:101934]	1178.92	389.152	-1.59906	0.00105984	0.0165047
Tmco3	ENSMUSG00000038497	8	transmembrane and coiled-coil domains 3 [Source:MGI Symbol;Acc:MGI:2444946]	237.888	55.4045	-2.10221	0.000422088	0.00815412
Irs2	ENSMUSG00000038894	8	insulin receptor substrate 2 [Source:MGI Symbol;Acc:MGI:109334]	99.7369	10.759	-3.21258	5.37719e-06	0.000298002
Foxf1	ENSMUSG00000042812	8	forkhead box F1 [Source:MGI Symbol;Acc:MGI:1347470]	114.037	251.288	1.13984	0.00241653	0.0303511
Gm1840	ENSMUSG00000043192	8	predicted gene 1840 [Source:MGI Symbol;Acc:MGI:3037698]	2967.91	717.083	-2.04924	6.97994e-06	0.000355301
Zfp469	ENSMUSG00000043903	8	zinc finger protein 469 [Source:MGI Symbol;Acc:MGI:2684868]	231.536	630.185	1.44454	0.000668977	0.0116592
Zfp319	ENSMUSG00000046556	8	zinc finger protein 319 [Source:MGI Symbol;Acc:MGI:1890618]	414.789	134.682	-1.62282	0.000138873	0.00359389
Ppp1r3b	ENSMUSG00000046794	8	protein phosphatase 1, regulatory (inhibitor) subunit 3B [Source:MGI Symbol;Acc:MGI:2177268]	1154.54	3031.24	1.39259	0.000576194	0.0104274
Crry-ps	ENSMUSG00000047657	8	complement receptor related protein, pseudogene [Source:MGI Symbol;Acc:MGI:88514]	145.746	10.8438	-3.74852	1.6878e-08	2.72762e-06
Gm7984	ENSMUSG00000049891	8	predicted gene 7984 [Source:MGI Symbol;Acc:MGI:3645839]	349.446	109.556	-1.6734	0.00400136	0.0440493
Zfp42	ENSMUSG00000051176	8	zinc finger protein 42 [Source:MGI Symbol;Acc:MGI:99187]	475.284	110.657	-2.1027	4.68967e-06	0.000265633
Irf2bp2	ENSMUSG00000051495	8	interferon regulatory factor 2 binding protein 2 [Source:MGI Symbol;Acc:MGI:2443921]	628.893	1336.97	1.08808	0.00304802	0.0361293
Asna1	ENSMUSG00000052456	8	arsA arsenite transporter, ATP-binding, homolog 1 (bacterial) [Source:MGI Symbol;Acc:MGI:1928379]	1899.18	627.781	-1.59704	0.000366434	0.00733185
Gan	ENSMUSG00000052557	8	giant axonal neuropathy [Source:MGI Symbol;Acc:MGI:1890619]	975.856	3079.73	1.65806	0.000138711	0.00359389
Gm9892	ENSMUSG00000052825	8	predicted gene 9892 [Source:MGI Symbol;Acc:MGI:3701610]	1781.22	425.232	-2.06654	1.09448e-05	0.00050086
Gm6180	ENSMUSG00000053038	8	predicted pseudogene 6180 [Source:MGI Symbol;Acc:MGI:3643972]	5515.07	1869.09	-1.56104	0.00118568	0.0180508
Zfp869	ENSMUSG00000054648	8	zinc finger protein 869 [Source:MGI Symbol;Acc:MGI:1914119]	235.643	33.0337	-2.83459	1.35411e-06	0.000100946
Klf2	ENSMUSG00000055148	8	Kruppel-like factor 2 (lung) [Source:MGI Symbol;Acc:MGI:1342772]	381.975	1813.55	2.24727	3.75148e-07	3.46787e-05
Maf	ENSMUSG00000055435	8	avian musculoaponeurotic fibrosarcoma oncogene homolog [Source:MGI Symbol;Acc:MGI:96909]	104.026	306.331	1.55814	7.03223e-05	0.00209697
Zfp1	ENSMUSG00000055835	8	zinc finger protein 1 [Source:MGI Symbol;Acc:MGI:99154]	285.056	110.552	-1.36653	0.00341575	0.0393705
Pgpep1	ENSMUSG00000056204	8	pyroglutamyl-peptidase I [Source:MGI Symbol;Acc:MGI:1913772]	424.537	1111.48	1.38852	0.00185193	0.0250575
Palld	ENSMUSG00000058056	8	palladin, cytoskeletal associated protein [Source:MGI Symbol;Acc:MGI:1919583]	548.354	91.3786	-2.58518	9.63292e-08	1.15197e-05
Upf1	ENSMUSG00000058301	8	UPF1 regulator of nonsense transcripts homolog (yeast) [Source:MGI Symbol;Acc:MGI:107995]	1918.64	734.955	-1.38435	0.00024134	0.00538211
Prmt7	ENSMUSG00000060098	8	protein arginine N-methyltransferase 7 [Source:MGI Symbol;Acc:MGI:2384879]	939.869	423.271	-1.15088	0.00217747	0.0283821
Scoc	ENSMUSG00000063253	8	short coiled-coil protein [Source:MGI Symbol;Acc:MGI:1927654]	203.752	756.214	1.89198	3.31491e-05	0.00116072
Gm8730	ENSMUSG00000063696	8	predicted pseudogene 8730 [Source:MGI Symbol;Acc:MGI:3644565]	1222.8	439.858	-1.47508	0.000244212	0.00542691
Rps12-ps9	ENSMUSG00000069862	8	ribosomal protein S12, pseudogene 9 [Source:MGI Symbol;Acc:MGI:3704324]	135.516	428.413	1.66054	0.00452554	0.0481516
Atxn1l	ENSMUSG00000069895	8	ataxin 1-like [Source:MGI Symbol;Acc:MGI:3694797]	844.312	1716.49	1.02361	0.0028299	0.0340797
Ssbp4	ENSMUSG00000070003	8	single stranded DNA binding protein 4 [Source:MGI Symbol;Acc:MGI:1924150]	461.555	154.896	-1.5752	0.000277229	0.00599884
Mfhas1	ENSMUSG00000070056	8	malignant fibrous histiocytoma amplified sequence 1 [Source:MGI Symbol;Acc:MGI:1098644]	793.009	1682.61	1.0853	0.00360909	0.0408854
Impdh2-ps	ENSMUSG00000071041	8	inosine monophosphate dehydrogenase 2, pseudogene [Source:MGI Symbol;Acc:MGI:3705743]	3343.95	869.409	-1.94344	6.36842e-06	0.000335755
Gm6091	ENSMUSG00000074026	8	predicted pseudogene 6091 [Source:MGI Symbol;Acc:MGI:3648068]	197.456	38.0794	-2.37445	5.38412e-05	0.00169519
Gm16589	ENSMUSG00000074482	8	predicted gene 16589 [Source:MGI Symbol;Acc:MGI:4418561]	204.906	28.8875	-2.82644	6.98751e-07	5.85077e-05
Gm5913	ENSMUSG00000081111	8	predicted gene 5913 [Source:MGI Symbol;Acc:MGI:3648292]	1372.36	183.645	-2.90167	1.57651e-10	6.87419e-08
Gm5909	ENSMUSG00000082491	8	predicted gene 5909 [Source:MGI Symbol;Acc:MGI:3646686]	504.396	145.401	-1.79452	0.000279954	0.00604649
Gm16425	ENSMUSG00000083218	8	predicted gene 16425 [Source:MGI Symbol;Acc:MGI:3643338]	40.0371	2.9334	-3.77069	0.000683256	0.0118455
Gm6877	ENSMUSG00000083557	8	predicted pseudogene 6877 [Source:MGI Symbol;Acc:MGI:3644703]	56.3891	10.3685	-2.44321	0.00344771	0.0395613
Gm15899	ENSMUSG00000085917	8	predicted gene 15899 [Source:MGI Symbol;Acc:MGI:3801945]	96.3344	7.51717	-3.67979	1.48988e-06	0.000109653
Gm5117	ENSMUSG00000093862	8	predicted gene 5117 [Source:MGI Symbol;Acc:MGI:3648041]	49.5509	4.60226	-3.4285	0.000101791	0.002824
Smarce1-ps1	ENSMUSG00000094568	8	SWI/SNF related, matrix associated, actin dependent regulator of chromatin, subfamily e, member 1, pseodogene 1 [Source:MGI Symbol;Acc:MGI:3037673]	425.861	91.9823	-2.21095	9.6715e-06	0.000458009
Tpd52-ps	ENSMUSG00000094594	8	tumor protein D52, pseudogene [Source:MGI Symbol;Acc:MGI:107737]	119.591	16.7482	-2.83604	3.39416e-05	0.00118131
Gm7389	ENSMUSG00000097657	8	predicted gene 7389 [Source:MGI Symbol;Acc:MGI:3645153]	152.98	36.1787	-2.08013	0.000550831	0.0101029
Gm7901	ENSMUSG00000101431	8	predicted gene 7901 [Source:MGI Symbol;Acc:MGI:3645047]	566.806	106.368	-2.41379	4.06589e-07	3.72868e-05
Cox5a	ENSMUSG00000000088	9	cytochrome c oxidase subunit Va [Source:MGI Symbol;Acc:MGI:88474]	9848.09	25561.8	1.37607	0.00203968	0.0270039
Kmt2a	ENSMUSG00000002028	9	lysine (K)-specific methyltransferase 2A [Source:MGI Symbol;Acc:MGI:96995]	542.379	1266.13	1.22306	0.00380346	0.0423809
Qtrt1	ENSMUSG00000002825	9	queuine tRNA-ribosyltransferase catalytic subunit 1 [Source:MGI Symbol;Acc:MGI:1931441]	391.876	151.487	-1.3712	0.00165524	0.0230995
Map2k1	ENSMUSG00000004936	9	mitogen-activated protein kinase kinase 1 [Source:MGI Symbol;Acc:MGI:1346866]	4612.94	1471.46	-1.64844	0.000226063	0.00516985
Qrich1	ENSMUSG00000006673	9	glutamine-rich 1 [Source:MGI Symbol;Acc:MGI:1916482]	1837.57	682.004	-1.42995	0.00236865	0.0298797
Tusc2	ENSMUSG00000010054	9	tumor suppressor candidate 2 [Source:MGI Symbol;Acc:MGI:1931086]	2047.27	5604.16	1.4528	0.000136871	0.00356204
Raver1	ENSMUSG00000010205	9	ribonucleoprotein, PTB-binding 1 [Source:MGI Symbol;Acc:MGI:1919016]	1585.19	535.866	-1.56471	0.00064142	0.0113068
Plcd1	ENSMUSG00000010660	9	phospholipase C, delta 1 [Source:MGI Symbol;Acc:MGI:97614]	1355.78	499.235	-1.44134	0.00043114	0.00828234
Tbrg1	ENSMUSG00000011114	9	transforming growth factor beta regulated gene 1 [Source:MGI Symbol;Acc:MGI:1100877]	17139.6	3991.69	-2.10226	1.55782e-07	1.67447e-05
Fli1	ENSMUSG00000016087	9	Friend leukemia integration 1 [Source:MGI Symbol;Acc:MGI:95554]	42.6242	112.781	1.40378	0.00154018	0.0219019
Cdc37	ENSMUSG00000019471	9	cell division cycle 37 [Source:MGI Symbol;Acc:MGI:109531]	3930.39	696.122	-2.49726	3.87465e-10	1.44424e-07
Gm7257	ENSMUSG00000023093	9	predicted gene 7257 [Source:MGI Symbol;Acc:MGI:3647831]	149.032	508.127	1.76957	4.21544e-05	0.00141187
Adpgk	ENSMUSG00000025236	9	ADP-dependent glucokinase [Source:MGI Symbol;Acc:MGI:1919391]	895.538	284.29	-1.65539	5.56819e-05	0.00174128
Ccdc51	ENSMUSG00000025645	9	coiled-coil domain containing 51 [Source:MGI Symbol;Acc:MGI:1913908]	613.254	174.816	-1.81065	3.88501e-05	0.00132618
Uqcrc1	ENSMUSG00000025651	9	ubiquinol-cytochrome c reductase core protein 1 [Source:MGI Symbol;Acc:MGI:107876]	6018.16	1488.17	-2.01578	1.01305e-06	8.04523e-05
Pgr	ENSMUSG00000031870	9	progesterone receptor [Source:MGI Symbol;Acc:MGI:97567]	43.1242	247.389	2.52021	5.10474e-07	4.53733e-05
Maml2	ENSMUSG00000031925	9	mastermind like 2 (Drosophila) [Source:MGI Symbol;Acc:MGI:2389460]	86.8992	294.041	1.7586	0.00252365	0.0312653
Ankrd49	ENSMUSG00000031931	9	ankyrin repeat domain 49 [Source:MGI Symbol;Acc:MGI:1930842]	226.795	68.4	-1.72932	0.00181972	0.0247117
Thy1	ENSMUSG00000032011	9	thymus cell antigen 1, theta [Source:MGI Symbol;Acc:MGI:98747]	55.4815	259.602	2.22622	6.32391e-06	0.000334429
Nectin1	ENSMUSG00000032012	9	nectin cell adhesion molecule 1 [Source:MGI Symbol;Acc:MGI:1926483]	404.743	1562.51	1.94879	1.17788e-05	0.000528494
Dcps	ENSMUSG00000032040	9	decapping enzyme, scavenger [Source:MGI Symbol;Acc:MGI:1916555]	585.328	70.8217	-3.04698	1.25932e-10	5.61424e-08
Cryab	ENSMUSG00000032060	9	crystallin, alpha B [Source:MGI Symbol;Acc:MGI:88516]	1008.89	3663.09	1.8603	7.81462e-06	0.000387545
Tagln	ENSMUSG00000032085	9	transgelin [Source:MGI Symbol;Acc:MGI:106012]	130.537	364.582	1.48178	0.00233492	0.029681
Il10ra	ENSMUSG00000032089	9	interleukin 10 receptor, alpha [Source:MGI Symbol;Acc:MGI:96538]	353.574	1013.29	1.51896	9.41982e-05	0.00264832
Trappc4	ENSMUSG00000032112	9	trafficking protein particle complex 4 [Source:MGI Symbol;Acc:MGI:1926211]	2396.74	5956.5	1.31339	0.00453258	0.0481885
Hyou1	ENSMUSG00000032115	9	hypoxia up-regulated 1 [Source:MGI Symbol;Acc:MGI:108030]	17687.7	6516.14	-1.44066	0.00117965	0.0179946
Hmbs	ENSMUSG00000032126	9	hydroxymethylbilane synthase [Source:MGI Symbol;Acc:MGI:96112]	1945.15	727.419	-1.41902	0.00173463	0.0237766
Mcam	ENSMUSG00000032135	9	melanoma cell adhesion molecule [Source:MGI Symbol;Acc:MGI:1933966]	238.589	1338.53	2.48805	2.48964e-08	3.8103e-06
Rsl24d1	ENSMUSG00000032215	9	ribosomal L24 domain containing 1 [Source:MGI Symbol;Acc:MGI:2681840]	1600.99	4531.93	1.50116	0.000749005	0.0126624
Nedd4	ENSMUSG00000032216	9	neural precursor cell expressed, developmentally down-regulated 4 [Source:MGI Symbol;Acc:MGI:97297]	7087.25	2487.09	-1.51077	0.000900302	0.0146109
Ccnb2	ENSMUSG00000032218	9	cyclin B2 [Source:MGI Symbol;Acc:MGI:88311]	1177.47	407.723	-1.53003	0.00101182	0.0159503
Mns1	ENSMUSG00000032221	9	meiosis-specific nuclear structural protein 1 [Source:MGI Symbol;Acc:MGI:107933]	240.108	67.5243	-1.83021	0.00324814	0.0378731
Rora	ENSMUSG00000032238	9	RAR-related orphan receptor alpha [Source:MGI Symbol;Acc:MGI:104661]	561.848	1508.48	1.42485	0.000226391	0.00516985
Zw10	ENSMUSG00000032264	9	zw10 kinetochore protein [Source:MGI Symbol;Acc:MGI:1349478]	648.666	180.832	-1.84283	4.25157e-05	0.0014178
Idh3a	ENSMUSG00000032279	9	isocitrate dehydrogenase 3 (NAD+) alpha [Source:MGI Symbol;Acc:MGI:1915084]	1915.36	456.92	-2.0676	1.99145e-06	0.000134569
Fbxo22	ENSMUSG00000032309	9	F-box protein 22 [Source:MGI Symbol;Acc:MGI:1926014]	1698.64	634.766	-1.42009	0.00204019	0.0270039
Csk	ENSMUSG00000032312	9	c-src tyrosine kinase [Source:MGI Symbol;Acc:MGI:88537]	2312.01	970.612	-1.25218	0.000884728	0.0144438
Mto1	ENSMUSG00000032342	9	mitochondrial tRNA translation optimization 1 [Source:MGI Symbol;Acc:MGI:1915541]	281.256	91.9101	-1.61359	0.00229815	0.029389
Rasgrf1	ENSMUSG00000032356	9	RAS protein-specific guanine nucleotide-releasing factor 1 [Source:MGI Symbol;Acc:MGI:99694]	67.8483	184.119	1.44025	0.000748471	0.0126624
Fam83b	ENSMUSG00000032358	9	family with sequence similarity 83, member B [Source:MGI Symbol;Acc:MGI:2685362]	104.425	25.1259	-2.05522	0.00364004	0.0411351
Plod2	ENSMUSG00000032374	9	procollagen lysine, 2-oxoglutarate 5-dioxygenase 2 [Source:MGI Symbol;Acc:MGI:1347007]	596.14	1725.2	1.53304	1.64902e-05	0.000680517
Ppib	ENSMUSG00000032383	9	peptidylprolyl isomerase B [Source:MGI Symbol;Acc:MGI:97750]	19716.8	7127.37	-1.46799	0.00106056	0.0165048
Rasa2	ENSMUSG00000032413	9	RAS p21 protein activator 2 [Source:MGI Symbol;Acc:MGI:2149960]	958.551	2942.74	1.61823	4.25973e-05	0.00141848
Eomes	ENSMUSG00000032446	9	eomesodermin [Source:MGI Symbol;Acc:MGI:1201683]	117.542	295.765	1.33127	0.00121191	0.0183174
Mrps22	ENSMUSG00000032459	9	mitochondrial ribosomal protein S22 [Source:MGI Symbol;Acc:MGI:1928137]	653.605	163.752	-1.99691	1.63231e-05	0.000675706
Mlh1	ENSMUSG00000032498	9	mutL homolog 1 [Source:MGI Symbol;Acc:MGI:101938]	488.865	105.723	-2.20915	5.83566e-06	0.000317323
Ss18l2	ENSMUSG00000032526	9	SS18, nBAF chromatin remodeling complex subunit like 2 [Source:MGI Symbol;Acc:MGI:1349474]	395.444	1233.14	1.64079	0.000373164	0.00743023
Mrpl3	ENSMUSG00000032563	9	mitochondrial ribosomal protein L3 [Source:MGI Symbol;Acc:MGI:2137204]	850.991	130.275	-2.70758	2.89397e-09	6.8948e-07
Chst2	ENSMUSG00000033350	9	carbohydrate sulfotransferase 2 [Source:MGI Symbol;Acc:MGI:1891160]	657.948	1576.97	1.26111	0.000946171	0.0152483
Prss35	ENSMUSG00000033491	9	protease, serine 35 [Source:MGI Symbol;Acc:MGI:2444800]	118.148	921.021	2.96264	8.54129e-10	2.66742e-07
Ccpg1	ENSMUSG00000034563	9	cell cycle progression 1 [Source:MGI Symbol;Acc:MGI:1196419]	228.632	903.494	1.98249	6.60738e-05	0.00199343
Kri1	ENSMUSG00000035047	9	KRI1 homolog [Source:MGI Symbol;Acc:MGI:2384899]	1096.24	322.281	-1.76618	4.10025e-05	0.00137928
Lars2	ENSMUSG00000035202	9	leucyl-tRNA synthetase, mitochondrial [Source:MGI Symbol;Acc:MGI:2142973]	27194.7	73329.8	1.43108	0.00312191	0.0367349
Tpbg	ENSMUSG00000035274	9	trophoblast glycoprotein [Source:MGI Symbol;Acc:MGI:1341264]	89.4257	18.3936	-2.28149	0.000396411	0.00776955
Pknox2	ENSMUSG00000035934	9	Pbx/knotted 1 homeobox 2 [Source:MGI Symbol;Acc:MGI:2445415]	35.4853	188.4	2.40851	2.87821e-06	0.000182194
Prtg	ENSMUSG00000036030	9	protogenin [Source:MGI Symbol;Acc:MGI:2444710]	245.605	679.197	1.46749	7.57981e-05	0.00221225
Aagab	ENSMUSG00000037257	9	alpha- and gamma-adaptin binding protein [Source:MGI Symbol;Acc:MGI:1914189]	882.907	2569.19	1.54098	0.00271958	0.0331485
Eef1a1	ENSMUSG00000037742	9	eukaryotic translation elongation factor 1 alpha 1 [Source:MGI Symbol;Acc:MGI:1096881]	42274	13636.5	-1.6323	0.000300412	0.00638689
6430571L13Rik	ENSMUSG00000037977	9	RIKEN cDNA 6430571L13 gene [Source:MGI Symbol;Acc:MGI:2445137]	188.967	572.43	1.59896	0.000781025	0.0131078
Gramd1b	ENSMUSG00000040111	9	GRAM domain containing 1B [Source:MGI Symbol;Acc:MGI:1925037]	990.185	2271.07	1.1976	0.00234052	0.0297331
Mindy2	ENSMUSG00000042444	9	MINDY lysine 48 deubiquitinase 2 [Source:MGI Symbol;Acc:MGI:2443086]	284.807	673.016	1.24065	0.000417805	0.00809344
Mapk6	ENSMUSG00000042688	9	mitogen-activated protein kinase 6 [Source:MGI Symbol;Acc:MGI:1354946]	2267.85	4778.22	1.07515	0.00370412	0.0415688
Cd109	ENSMUSG00000046186	9	CD109 antigen [Source:MGI Symbol;Acc:MGI:2445221]	112.289	500.417	2.15592	1.96517e-07	2.03655e-05
Zfp445	ENSMUSG00000047036	9	zinc finger protein 445 [Source:MGI Symbol;Acc:MGI:2143340]	53.3595	4.15339	-3.68338	7.56306e-05	0.00221225
Ccr2	ENSMUSG00000049103	9	chemokine (C-C motif) receptor 2 [Source:MGI Symbol;Acc:MGI:106185]	9.70811	79.2591	3.02931	2.11795e-06	0.000139845
Pls1	ENSMUSG00000049493	9	plastin 1 (I-isoform) [Source:MGI Symbol;Acc:MGI:104809]	235.851	588.595	1.3194	0.000402062	0.00782784
Tmem202	ENSMUSG00000049526	9	transmembrane protein 202 [Source:MGI Symbol;Acc:MGI:1921143]	10.8994	61.7975	2.5033	0.000529198	0.00978381
Cx3cr1	ENSMUSG00000052336	9	chemokine (C-X3-C motif) receptor 1 [Source:MGI Symbol;Acc:MGI:1333815]	14.5615	85.709	2.55728	0.000232035	0.00526964
Aph1c	ENSMUSG00000053040	9	aph1 homolog C, gamma secretase subunit [Source:MGI Symbol;Acc:MGI:1915568]	127.044	417.245	1.71557	0.000323375	0.00674003
Nrgn	ENSMUSG00000053310	9	neurogranin [Source:MGI Symbol;Acc:MGI:1927184]	188.326	726.28	1.94729	0.000234951	0.00531804
Pgm3	ENSMUSG00000056131	9	phosphoglucomutase 3 [Source:MGI Symbol;Acc:MGI:97566]	609.28	154.989	-1.97493	3.83871e-05	0.00131621
Zfp317	ENSMUSG00000057551	9	zinc finger protein 317 [Source:MGI Symbol;Acc:MGI:107775]	93.0567	9.58354	-3.27948	6.74368e-06	0.000347097
Smco4	ENSMUSG00000058173	9	single-pass membrane protein with coiled-coil domains 4 [Source:MGI Symbol;Acc:MGI:3039636]	125.663	361.755	1.52546	0.00184892	0.0250313
Gm10052	ENSMUSG00000058922	9	predicted pseudogene 10052 [Source:MGI Symbol;Acc:MGI:3704348]	953.852	194.797	-2.2918	6.92629e-07	5.8206e-05
Ei24	ENSMUSG00000062762	9	etoposide induced 2.4 mRNA [Source:MGI Symbol;Acc:MGI:108090]	2041.05	5011.17	1.29583	0.00049463	0.00927081
Impdh2	ENSMUSG00000062867	9	inosine monophosphate dehydrogenase 2 [Source:MGI Symbol;Acc:MGI:109367]	258.519	49.2326	-2.39258	2.28741e-05	0.000878106
Ccr1l1	ENSMUSG00000064039	9	chemokine (C-C motif) receptor 1-like 1 [Source:MGI Symbol;Acc:MGI:104617]	348.703	44.9307	-2.95623	3.98321e-09	8.93709e-07
Msl2	ENSMUSG00000066415	9	male-specific lethal 2 homolog (Drosophila) [Source:MGI Symbol;Acc:MGI:1925103]	1633.48	4431.39	1.43981	0.000200049	0.00472714
6030419C18Rik	ENSMUSG00000066607	9	RIKEN cDNA 6030419C18 gene [Source:MGI Symbol;Acc:MGI:2442108]	182.947	73.3345	-1.31886	0.00449981	0.047944
Ndufaf3	ENSMUSG00000070283	9	NADH dehydrogenase (ubiquinone) 1 alpha subcomplex, assembly factor 3 [Source:MGI Symbol;Acc:MGI:1913956]	783.384	341.86	-1.19631	0.00282445	0.0340463
Eif3g	ENSMUSG00000070319	9	eukaryotic translation initiation factor 3, subunit G [Source:MGI Symbol;Acc:MGI:1858258]	7077.2	2718.52	-1.38036	0.000649724	0.011401
Peak1	ENSMUSG00000074305	9	pseudopodium-enriched atypical kinase 1 [Source:MGI Symbol;Acc:MGI:2442366]	430.025	1015.61	1.23986	0.00215747	0.0281839
Gm16485	ENSMUSG00000078117	9	predicted gene 16485 [Source:MGI Symbol;Acc:MGI:3642771]	24.6841	96.0066	1.95955	0.000220118	0.00508694
Tmppe	ENSMUSG00000079260	9	transmembrane protein with metallophosphoesterase domain [Source:MGI Symbol;Acc:MGI:5317335]	1986.81	4687.97	1.23851	0.00204652	0.0270412
Gm10698	ENSMUSG00000079884	9	predicted gene 10698 [Source:MGI Symbol;Acc:MGI:3704329]	1436.93	287.296	-2.32238	1.80564e-06	0.000126067
Gm16200	ENSMUSG00000081520	9	predicted gene 16200 [Source:MGI Symbol;Acc:MGI:3801928]	359.809	1514.08	2.07313	2.0555e-05	0.000808376
Acad11	ENSMUSG00000090150	9	acyl-Coenzyme A dehydrogenase family, member 11 [Source:MGI Symbol;Acc:MGI:2143169]	471.489	122.727	-1.94177	3.09477e-05	0.00110671
Gm9513	ENSMUSG00000090710	9	predicted gene 9513 [Source:MGI Symbol;Acc:MGI:3779923]	210.872	861.848	2.03107	5.21936e-07	4.62143e-05
Gm3436	ENSMUSG00000096160	9	predicted pseudogene 3436 [Source:MGI Symbol;Acc:MGI:3781613]	660.991	98.2423	-2.75022	1.39614e-08	2.47241e-06
Gm6223	ENSMUSG00000096647	9	predicted gene 6223 [Source:MGI Symbol;Acc:MGI:3646615]	194.405	28.6609	-2.76191	4.66684e-06	0.000264989
Foxl2os	ENSMUSG00000097072	9	forkhead box L2, opposite strand [Source:MGI Symbol;Acc:MGI:3614944]	23.9962	1.23225	-4.28344	0.00246493	0.0307647
Gm9917	ENSMUSG00000097099	9	predicted gene 9917 [Source:MGI Symbol;Acc:MGI:3704343]	25.2676	83.0492	1.71668	0.00304287	0.0361175
Gm18821	ENSMUSG00000098761	9	predicted gene, 18821 [Source:MGI Symbol;Acc:MGI:5011006]	132.865	30.4269	-2.12655	0.000742394	0.012569
Smarcb1	ENSMUSG00000000902	10	SWI/SNF related, matrix associated, actin dependent regulator of chromatin, subfamily b, member 1 [Source:MGI Symbol;Acc:MGI:1328366]	4586.94	1596.56	-1.52256	0.000293412	0.00627847
Thop1	ENSMUSG00000004929	10	thimet oligopeptidase 1 [Source:MGI Symbol;Acc:MGI:1354165]	1014.96	322.373	-1.65463	1.84612e-05	0.000743271
Apba3	ENSMUSG00000004931	10	amyloid beta (A4) precursor protein-binding, family A, member 3 [Source:MGI Symbol;Acc:MGI:1888527]	942.034	415.668	-1.18035	0.00355467	0.0404833
Pias4	ENSMUSG00000004934	10	protein inhibitor of activated STAT 4 [Source:MGI Symbol;Acc:MGI:2136940]	1281.28	582.831	-1.13644	0.00047924	0.00904101
Cstb	ENSMUSG00000005054	10	cystatin B [Source:MGI Symbol;Acc:MGI:109514]	13356.8	40908.5	1.61482	0.000432006	0.0082852
Trpm2	ENSMUSG00000009292	10	transient receptor potential cation channel, subfamily M, member 2 [Source:MGI Symbol;Acc:MGI:1351901]	5.27379	175.759	5.05862	7.68999e-12	5.73276e-09
Tmem259	ENSMUSG00000013858	10	transmembrane protein 259 [Source:MGI Symbol;Acc:MGI:2177957]	2010.71	874.205	-1.20166	0.000260325	0.00572418
Esr1	ENSMUSG00000019768	10	estrogen receptor 1 (alpha) [Source:MGI Symbol;Acc:MGI:1352467]	77.8741	460.75	2.56477	6.43205e-08	8.25804e-06
Snx3	ENSMUSG00000019804	10	sorting nexin 3 [Source:MGI Symbol;Acc:MGI:1860188]	5966.21	2411.96	-1.30661	0.00156524	0.0221783
Cep57l1	ENSMUSG00000019813	10	centrosomal protein 57-like 1 [Source:MGI Symbol;Acc:MGI:1915511]	306.122	103.49	-1.56461	0.00124161	0.0186723
Traf3ip2	ENSMUSG00000019842	10	TRAF3 interacting protein 2 [Source:MGI Symbol;Acc:MGI:2143599]	344.964	125.364	-1.46032	0.00378844	0.0422338
Tnfaip3	ENSMUSG00000019850	10	tumor necrosis factor, alpha-induced protein 3 [Source:MGI Symbol;Acc:MGI:1196377]	94.057	267.192	1.50627	0.000421061	0.00814285
Serinc1	ENSMUSG00000019877	10	serine incorporator 1 [Source:MGI Symbol;Acc:MGI:1926228]	1667.4	631.086	-1.4017	0.00178291	0.0242869
Dcbld1	ENSMUSG00000019891	10	discoidin, CUB and LCCL domain containing 1 [Source:MGI Symbol;Acc:MGI:1913936]	141.323	556.206	1.97662	1.80436e-06	0.000126067
Rhobtb1	ENSMUSG00000019944	10	Rho-related BTB domain containing 1 [Source:MGI Symbol;Acc:MGI:1916538]	218.301	532.639	1.28684	0.00142981	0.0206647
Dusp6	ENSMUSG00000019960	10	dual specificity phosphatase 6 [Source:MGI Symbol;Acc:MGI:1914853]	176.309	822.518	2.22194	4.80443e-07	4.28688e-05
Sgk1	ENSMUSG00000019970	10	serum/glucocorticoid regulated kinase 1 [Source:MGI Symbol;Acc:MGI:1340062]	671.601	1386.57	1.04584	0.00223809	0.0289131
Myb	ENSMUSG00000019982	10	myeloblastosis oncogene [Source:MGI Symbol;Acc:MGI:97249]	346.248	778.842	1.16952	0.00242343	0.0304047
Ctgf	ENSMUSG00000019997	10	connective tissue growth factor [Source:MGI Symbol;Acc:MGI:95537]	719.203	5219.37	2.8594	3.67226e-11	2.21005e-08
Ntn4	ENSMUSG00000020019	10	netrin 4 [Source:MGI Symbol;Acc:MGI:1888978]	46.3535	132.689	1.51729	0.00167751	0.0232417
Timp3	ENSMUSG00000020044	10	tissue inhibitor of metalloproteinase 3 [Source:MGI Symbol;Acc:MGI:98754]	425.363	1492.46	1.81092	4.09862e-05	0.00137928
Igf1	ENSMUSG00000020053	10	insulin-like growth factor 1 [Source:MGI Symbol;Acc:MGI:96432]	25.5752	142.737	2.48055	2.85311e-05	0.00104163
Ddx21	ENSMUSG00000020075	10	DEAD (Asp-Glu-Ala-Asp) box polypeptide 21 [Source:MGI Symbol;Acc:MGI:1860494]	2952.43	1096.36	-1.42919	0.000622366	0.0110552
Srgn	ENSMUSG00000020077	10	serglycin [Source:MGI Symbol;Acc:MGI:97756]	440.468	830.579	0.915082	0.00421292	0.0456878
Eif4ebp2	ENSMUSG00000020091	10	eukaryotic translation initiation factor 4E binding protein 2 [Source:MGI Symbol;Acc:MGI:109198]	1015.9	327.659	-1.63249	0.00108089	0.0167647
Yeats4	ENSMUSG00000020171	10	YEATS domain containing 4 [Source:MGI Symbol;Acc:MGI:1927224]	1761.85	4989.09	1.50169	0.000840442	0.0138338
Adora2a	ENSMUSG00000020178	10	adenosine A2a receptor [Source:MGI Symbol;Acc:MGI:99402]	52.8226	163.322	1.62849	0.00391153	0.0433351
Mdm1	ENSMUSG00000020212	10	transformed mouse 3T3 cell double minute 1 [Source:MGI Symbol;Acc:MGI:96951]	329	110.153	-1.57858	0.00199351	0.0265782
Ncln	ENSMUSG00000020238	10	nicalin [Source:MGI Symbol;Acc:MGI:1926081]	2211.55	537.886	-2.03969	1.22428e-07	1.37223e-05
Pofut2	ENSMUSG00000020260	10	protein O-fucosyltransferase 2 [Source:MGI Symbol;Acc:MGI:1916863]	2196.46	965.128	-1.18639	0.00267906	0.0327237
Appl2	ENSMUSG00000020263	10	adaptor protein, phosphotyrosine interaction, PH domain and leucine zipper containing 2 [Source:MGI Symbol;Acc:MGI:2384914]	266.563	91.5973	-1.5411	0.00199813	0.0265995
Pa2g4	ENSMUSG00000025364	10	proliferation-associated 2G4 [Source:MGI Symbol;Acc:MGI:894684]	4128.08	1410.22	-1.54955	0.00010296	0.002853
Esyt1	ENSMUSG00000025366	10	extended synaptotagmin-like protein 1 [Source:MGI Symbol;Acc:MGI:1344426]	881.416	281.786	-1.64522	0.000177304	0.00432224
Il23a	ENSMUSG00000025383	10	interleukin 23, alpha subunit p19 [Source:MGI Symbol;Acc:MGI:1932410]	29.733	126.869	2.09321	0.000155147	0.00386884
Atp5b	ENSMUSG00000025393	10	ATP synthase, H+ transporting mitochondrial F1 complex, beta subunit [Source:MGI Symbol;Acc:MGI:107801]	27796.7	5625.37	-2.30489	8.8754e-08	1.07388e-05
Prim1	ENSMUSG00000025395	10	DNA primase, p49 subunit [Source:MGI Symbol;Acc:MGI:97757]	757.502	272.813	-1.47334	0.00138291	0.0202273
Shmt2	ENSMUSG00000025403	10	serine hydroxymethyltransferase 2 (mitochondrial) [Source:MGI Symbol;Acc:MGI:1277989]	4159.9	1989.31	-1.06428	0.00456853	0.0484306
Syde1	ENSMUSG00000032714	10	synapse defective 1, Rho GTPase, homolog 1 (C. elegans) [Source:MGI Symbol;Acc:MGI:1918959]	3013.22	6584.57	1.12778	0.00220859	0.0286423
Upb1	ENSMUSG00000033427	10	ureidopropionase, beta [Source:MGI Symbol;Acc:MGI:2143535]	13.3712	85.6094	2.67864	1.10689e-05	0.000503548
Tmem5	ENSMUSG00000034620	10	transmembrane protein 5 [Source:MGI Symbol;Acc:MGI:2384919]	976.995	361.754	-1.43334	0.00190852	0.0256878
Sirt6	ENSMUSG00000034748	10	sirtuin 6 [Source:MGI Symbol;Acc:MGI:1354161]	254.213	33.1271	-2.93995	6.01456e-08	7.76517e-06
Dapk3	ENSMUSG00000034974	10	death-associated protein kinase 3 [Source:MGI Symbol;Acc:MGI:1203520]	871.635	356.889	-1.28825	0.000273848	0.00595916
Zbtb7a	ENSMUSG00000035011	10	zinc finger and BTB domain containing 7a [Source:MGI Symbol;Acc:MGI:1335091]	1219.64	4021.98	1.72145	1.35858e-05	0.000588945
Parpbp	ENSMUSG00000035365	10	PARP1 binding protein [Source:MGI Symbol;Acc:MGI:1922567]	146.007	40.6131	-1.84602	0.00183673	0.0248955
Sbno2	ENSMUSG00000035673	10	strawberry notch homolog 2 (Drosophila) [Source:MGI Symbol;Acc:MGI:2448490]	460.558	119.447	-1.94701	4.10011e-05	0.00137928
Wdr18	ENSMUSG00000035754	10	WD repeat domain 18 [Source:MGI Symbol;Acc:MGI:2158400]	1725.05	801.012	-1.10675	0.00137793	0.0201672
Rnf126	ENSMUSG00000035890	10	ring finger protein 126 [Source:MGI Symbol;Acc:MGI:1917544]	1786.13	883.082	-1.01621	0.00352839	0.040307
Btg1	ENSMUSG00000036478	10	B cell translocation gene 1, anti-proliferative [Source:MGI Symbol;Acc:MGI:88215]	2003.74	5159.81	1.36462	0.000331025	0.0068604
Vnn1	ENSMUSG00000037440	10	vanin 1 [Source:MGI Symbol;Acc:MGI:108395]	4491.57	1598.58	-1.49043	6.99391e-05	0.00208823
Prdm1	ENSMUSG00000038151	10	PR domain containing 1, with ZNF domain [Source:MGI Symbol;Acc:MGI:99655]	826.282	2265.92	1.45539	0.000107441	0.0029559
Ostm1	ENSMUSG00000038280	10	osteopetrosis associated transmembrane protein 1 [Source:MGI Symbol;Acc:MGI:2655574]	2280.66	5055.41	1.14837	0.00127801	0.0190179
Fig4	ENSMUSG00000038417	10	FIG4 phosphoinositide 5-phosphatase [Source:MGI Symbol;Acc:MGI:2143585]	494.951	70.5719	-2.81012	1.22369e-08	2.2444e-06
Mfsd4b5	ENSMUSG00000038528	10	major facilitator superfamily domain containing 4B5 [Source:MGI Symbol;Acc:MGI:2446139]	52.7676	293.981	2.478	4.49749e-08	6.22377e-06
Cited2	ENSMUSG00000039910	10	Cbp/p300-interacting transactivator, with Glu/Asp-rich carboxy-terminal domain, 2 [Source:MGI Symbol;Acc:MGI:1306784]	7240.93	2176.26	-1.73432	4.62143e-05	0.00151491
Lats1	ENSMUSG00000040021	10	large tumor suppressor [Source:MGI Symbol;Acc:MGI:1333883]	1355.12	3675.04	1.43934	4.44104e-05	0.00146618
Mars	ENSMUSG00000040354	10	methionine-tRNA synthetase [Source:MGI Symbol;Acc:MGI:1345633]	1433.38	535.94	-1.41928	0.000996089	0.0157991
Gm9770	ENSMUSG00000040540	10	predicted gene 9770 [Source:MGI Symbol;Acc:MGI:3708545]	74.3796	15.5005	-2.26259	0.00453875	0.0481885
Gm4895	ENSMUSG00000044268	10	predicted gene 4895 [Source:MGI Symbol;Acc:MGI:3648582]	359.469	48.9592	-2.87622	3.82607e-08	5.42457e-06
Rpsa-ps2	ENSMUSG00000045055	10	ribosomal protein SA, pseudogene 2 [Source:MGI Symbol;Acc:MGI:3643356]	96.8258	15.6919	-2.62537	0.00020746	0.00486741
Gm5424	ENSMUSG00000046687	10	predicted gene 5424 [Source:MGI Symbol;Acc:MGI:3643173]	3404.78	458.731	-2.89184	8.30016e-11	4.08121e-08
Myct1	ENSMUSG00000046916	10	myc target 1 [Source:MGI Symbol;Acc:MGI:1915882]	22.1113	68.0924	1.62271	0.0038671	0.0429038
Gja1	ENSMUSG00000050953	10	gap junction protein, alpha 1 [Source:MGI Symbol;Acc:MGI:95713]	728.285	1455.49	0.998931	0.000796666	0.0132835
Nup107	ENSMUSG00000052798	10	nucleoporin 107 [Source:MGI Symbol;Acc:MGI:2143854]	1052.63	319.089	-1.72197	0.000138729	0.00359389
Rnf217	ENSMUSG00000063760	10	ring finger protein 217 [Source:MGI Symbol;Acc:MGI:3610311]	98.0653	283.258	1.5303	0.000139664	0.00360227
Lyz2	ENSMUSG00000069516	10	lysozyme 2 [Source:MGI Symbol;Acc:MGI:96897]	42.2237	115.623	1.4533	0.0034229	0.0393744
Dazap1	ENSMUSG00000069565	10	DAZ associated protein 1 [Source:MGI Symbol;Acc:MGI:1917498]	2383.19	1054.49	-1.17635	0.00159168	0.0224374
Ctdsp2	ENSMUSG00000078429	10	CTD (carboxy-terminal domain, RNA polymerase II, polypeptide A) small phosphatase 2 [Source:MGI Symbol;Acc:MGI:1098748]	2669.4	8336.28	1.64289	0.000173455	0.00424184
Dohh	ENSMUSG00000078440	10	deoxyhypusine hydroxylase/monooxygenase [Source:MGI Symbol;Acc:MGI:1915964]	1892.77	806.618	-1.23055	0.00120667	0.0182585
Gm16268	ENSMUSG00000089959	10	predicted gene 16268 [Source:MGI Symbol;Acc:MGI:3826557]	4.49237	40.8043	3.18317	0.00243222	0.0304654
Gm3571	ENSMUSG00000090610	10	predicted gene 3571 [Source:MGI Symbol;Acc:MGI:3781748]	1293.5	504.394	-1.35866	0.00128742	0.0191087
Rpl6l	ENSMUSG00000091086	10	ribosomal protein L6-like [Source:MGI Symbol;Acc:MGI:3647789]	831.114	337.617	-1.29966	0.00146151	0.0210309
Gm17230	ENSMUSG00000091730	10	predicted gene 17230 [Source:MGI Symbol;Acc:MGI:4938057]	53.5198	4.43609	-3.59271	9.87355e-05	0.00275476
Gm7584	ENSMUSG00000093537	10	predicted gene 7584 [Source:MGI Symbol;Acc:MGI:3647027]	29.8032	2.46449	-3.59611	0.00263136	0.0322946
Gm8355	ENSMUSG00000093798	10	predicted pseudogene 8355 [Source:MGI Symbol;Acc:MGI:3645191]	617.017	154.979	-1.99324	1.46111e-05	0.000624147
Ap3m1-ps	ENSMUSG00000094683	10	adaptor-related protein complex 3, mu 1 subunit, pseudogene [Source:MGI Symbol;Acc:MGI:3645307]	118.527	20.3009	-2.5456	0.000186261	0.00449791
Gm9824	ENSMUSG00000095478	10	predicted pseudogene 9824 [Source:MGI Symbol;Acc:MGI:3641964]	230.91	59.7169	-1.95112	0.000843745	0.0138684
Gm5421	ENSMUSG00000097245	10	predicted gene 5421 [Source:MGI Symbol;Acc:MGI:3645718]	526.076	34.85	-3.91604	3.167e-14	5.62996e-11
4732465J04Rik	ENSMUSG00000101517	10	RIKEN cDNA 4732465J04 gene [Source:MGI Symbol;Acc:MGI:3041208]	0.504987	16.2202	5.0054	0.00414806	0.0451539
Axin2	ENSMUSG00000000142	11	axin 2 [Source:MGI Symbol;Acc:MGI:1270862]	145.964	404.398	1.47016	0.000931427	0.0150611
Slfn4	ENSMUSG00000000204	11	schlafen 4 [Source:MGI Symbol;Acc:MGI:1329010]	26.0758	84.4997	1.69624	0.00295276	0.0352835
Scpep1	ENSMUSG00000000278	11	serine carboxypeptidase 1 [Source:MGI Symbol;Acc:MGI:1921867]	4179.22	1125.83	-1.89224	1.33517e-05	0.000581605
Bcl6b	ENSMUSG00000000317	11	B cell CLL/lymphoma 6, member B [Source:MGI Symbol;Acc:MGI:1278332]	191.051	891.782	2.22273	1.03347e-07	1.1915e-05
Heatr6	ENSMUSG00000000976	11	HEAT repeat containing 6 [Source:MGI Symbol;Acc:MGI:1919790]	152.713	53.4722	-1.51396	0.00139687	0.0203601
Ccl3	ENSMUSG00000000982	11	chemokine (C-C motif) ligand 3 [Source:MGI Symbol;Acc:MGI:98260]	6.2362	67.2507	3.43081	6.12404e-06	0.00032698
B9d1	ENSMUSG00000001039	11	B9 protein domain 1 [Source:MGI Symbol;Acc:MGI:1351471]	396.548	149.631	-1.40608	0.00375343	0.0419651
Ramp2	ENSMUSG00000001240	11	receptor (calcitonin) activity modifying protein 2 [Source:MGI Symbol;Acc:MGI:1859650]	199.219	673.242	1.75677	7.57339e-06	0.000378387
Fkbp10	ENSMUSG00000001555	11	FK506 binding protein 10 [Source:MGI Symbol;Acc:MGI:104769]	191.458	584.456	1.61007	0.000718224	0.0122464
Naglu	ENSMUSG00000001751	11	alpha-N-acetylglucosaminidase (Sanfilippo disease IIIB) [Source:MGI Symbol;Acc:MGI:1351641]	105.068	390.086	1.89246	0.000203512	0.00478938
Spag5	ENSMUSG00000002055	11	sperm associated antigen 5 [Source:MGI Symbol;Acc:MGI:1927470]	407.299	170.232	-1.25859	0.00400275	0.0440493
Unc119	ENSMUSG00000002058	11	unc-119 lipid binding chaperone [Source:MGI Symbol;Acc:MGI:1328357]	1947.58	825.823	-1.23778	0.00139998	0.0203609
Flii	ENSMUSG00000002812	11	flightless I actin binding protein [Source:MGI Symbol;Acc:MGI:1342286]	2555.03	740.447	-1.78687	1.10523e-05	0.000503548
Cdk12	ENSMUSG00000003119	11	cyclin-dependent kinase 12 [Source:MGI Symbol;Acc:MGI:1098802]	560.26	1226.5	1.13038	0.00234295	0.0297331
Cavin1	ENSMUSG00000004044	11	caveolae associated 1 [Source:MGI Symbol;Acc:MGI:1277968]	584.122	2632.78	2.17225	1.89164e-06	0.000130107
P2rx5	ENSMUSG00000005950	11	purinergic receptor P2X, ligand-gated ion channel, 5 [Source:MGI Symbol;Acc:MGI:2137026]	10.0003	98.4444	3.29927	1.03563e-05	0.000481556
Calcoco2	ENSMUSG00000006056	11	calcium binding and coiled-coil domain 2 [Source:MGI Symbol;Acc:MGI:1343177]	110.057	24.8481	-2.14705	0.00335752	0.0388011
Hdac5	ENSMUSG00000008855	11	histone deacetylase 5 [Source:MGI Symbol;Acc:MGI:1333784]	396.731	171.635	-1.20882	0.00234245	0.0297331
Snap47	ENSMUSG00000009894	11	synaptosomal-associated protein, 47 [Source:MGI Symbol;Acc:MGI:1915076]	1079	355.15	-1.60319	0.000113474	0.00308517
Adam19	ENSMUSG00000011256	11	a disintegrin and metallopeptidase domain 19 (meltrin beta) [Source:MGI Symbol;Acc:MGI:105377]	7461.64	18252	1.29049	0.000532002	0.00982289
Git1	ENSMUSG00000011877	11	G protein-coupled receptor kinase-interactor 1 [Source:MGI Symbol;Acc:MGI:1927140]	2333.1	1025.79	-1.18552	0.00414745	0.0451539
Stac2	ENSMUSG00000017400	11	SH3 and cysteine rich domain 2 [Source:MGI Symbol;Acc:MGI:2144518]	71.8881	246.521	1.77789	8.04832e-05	0.00231916
Igfbp4	ENSMUSG00000017493	11	insulin-like growth factor binding protein 4 [Source:MGI Symbol;Acc:MGI:96439]	677.373	1800.39	1.41029	0.000154976	0.00386884
Wsb1	ENSMUSG00000017677	11	WD repeat and SOCS box-containing 1 [Source:MGI Symbol;Acc:MGI:1926139]	1549.86	2986.57	0.94635	0.00457678	0.0484959
Vmp1	ENSMUSG00000018171	11	vacuole membrane protein 1 [Source:MGI Symbol;Acc:MGI:1923159]	1647.55	270.131	-2.60858	1.33941e-09	3.77485e-07
Gpx3	ENSMUSG00000018339	11	glutathione peroxidase 3 [Source:MGI Symbol;Acc:MGI:105102]	8519.72	68145.2	2.99973	5.29296e-11	2.98342e-08
Kpna2	ENSMUSG00000018362	11	karyopherin (importin) alpha 2 [Source:MGI Symbol;Acc:MGI:103561]	103.944	21.8701	-2.24878	0.00235807	0.029801
Nol11	ENSMUSG00000018433	11	nucleolar protein 11 [Source:MGI Symbol;Acc:MGI:1916229]	896.419	351.326	-1.35136	0.00346101	0.0396408
Ikzf1	ENSMUSG00000018654	11	IKAROS family zinc finger 1 [Source:MGI Symbol;Acc:MGI:1342540]	49.9467	134.974	1.43422	0.00266169	0.0325586
Cbx1	ENSMUSG00000018666	11	chromobox 1 [Source:MGI Symbol;Acc:MGI:105369]	1998.24	725.316	-1.46205	0.00193513	0.0259401
Zbtb4	ENSMUSG00000018750	11	zinc finger and BTB domain containing 4 [Source:MGI Symbol;Acc:MGI:1922830]	138.126	436.283	1.65928	5.80983e-05	0.00179739
Pank3	ENSMUSG00000018846	11	pantothenate kinase 3 [Source:MGI Symbol;Acc:MGI:2387464]	1022.6	2626.02	1.36064	0.000469567	0.00886576
Irf1	ENSMUSG00000018899	11	interferon regulatory factor 1 [Source:MGI Symbol;Acc:MGI:96590]	233.066	926.433	1.99095	3.44934e-06	0.000210229
Ccl6	ENSMUSG00000018927	11	chemokine (C-C motif) ligand 6 [Source:MGI Symbol;Acc:MGI:98263]	19.6809	102.632	2.38261	0.000149701	0.00376887
Ccl9	ENSMUSG00000019122	11	chemokine (C-C motif) ligand 9 [Source:MGI Symbol;Acc:MGI:104533]	8.02728	46.2031	2.525	0.00263352	0.032304
Pno1	ENSMUSG00000020116	11	partner of NOB1 homolog [Source:MGI Symbol;Acc:MGI:1913499]	1080.25	242.587	-2.1548	3.67661e-06	0.000220692
Plek	ENSMUSG00000020120	11	pleckstrin [Source:MGI Symbol;Acc:MGI:1860485]	53.6101	125.091	1.2224	0.00178266	0.0242869
Ddc	ENSMUSG00000020182	11	dopa decarboxylase [Source:MGI Symbol;Acc:MGI:94876]	78.2674	196.453	1.3277	0.00280325	0.0338646
Rhbdf1	ENSMUSG00000020282	11	rhomboid 5 homolog 1 [Source:MGI Symbol;Acc:MGI:104328]	686.894	131.199	-2.38833	6.80663e-08	8.5957e-06
Rufy1	ENSMUSG00000020375	11	RUN and FYVE domain containing 1 [Source:MGI Symbol;Acc:MGI:2429762]	515.248	211.597	-1.28395	0.00316271	0.0371176
Rad50	ENSMUSG00000020380	11	RAD50 double strand break repair protein [Source:MGI Symbol;Acc:MGI:109292]	307.771	110.012	-1.48419	0.00228119	0.0293042
Mrnip	ENSMUSG00000020381	11	MRN complex interacting protein [Source:MGI Symbol;Acc:MGI:1915317]	368.041	128.738	-1.51542	0.000712306	0.0121666
Sar1b	ENSMUSG00000020386	11	secretion associated Ras related GTPase 1B [Source:MGI Symbol;Acc:MGI:1913647]	794.406	167.977	-2.24161	1.16766e-06	8.93845e-05
Havcr2	ENSMUSG00000020399	11	hepatitis A virus cellular receptor 2 [Source:MGI Symbol;Acc:MGI:2159682]	45.4664	227.763	2.32466	3.85053e-06	0.000228168
Upp1	ENSMUSG00000020407	11	uridine phosphorylase 1 [Source:MGI Symbol;Acc:MGI:1097668]	2986.76	1211.84	-1.30138	0.000996259	0.0157991
Igfbp3	ENSMUSG00000020427	11	insulin-like growth factor binding protein 3 [Source:MGI Symbol;Acc:MGI:96438]	429.908	973.647	1.17937	0.00280585	0.0338703
Tcn2	ENSMUSG00000020432	11	transcobalamin 2 [Source:MGI Symbol;Acc:MGI:98534]	797.345	280.884	-1.50523	0.000229067	0.005217
Pold2	ENSMUSG00000020471	11	polymerase (DNA directed), delta 2, regulatory subunit [Source:MGI Symbol;Acc:MGI:1097163]	643.425	233.704	-1.46109	0.000236405	0.00532474
Supt4a	ENSMUSG00000020485	11	suppressor of Ty 4A [Source:MGI Symbol;Acc:MGI:107416]	276.062	75.9734	-1.86143	0.000511632	0.00955195
Smg8	ENSMUSG00000020495	11	smg-8 homolog, nonsense mediated mRNA decay factor (C. elegans) [Source:MGI Symbol;Acc:MGI:1921383]	336.613	117.083	-1.52356	0.00120722	0.0182585
Shmt1	ENSMUSG00000020534	11	serine hydroxymethyltransferase 1 (soluble) [Source:MGI Symbol;Acc:MGI:98299]	820.557	259.593	-1.66035	0.000323371	0.00674003
Tom1l1	ENSMUSG00000020541	11	target of myb1-like 1 (chicken) [Source:MGI Symbol;Acc:MGI:1919193]	362.765	112.403	-1.69035	0.000788998	0.0132033
Elac2	ENSMUSG00000020549	11	elaC ribonuclease Z 2 [Source:MGI Symbol;Acc:MGI:1890496]	901.492	233.433	-1.94931	1.31903e-05	0.000578419
Mmp28	ENSMUSG00000020682	11	matrix metallopeptidase 28 (epilysin) [Source:MGI Symbol;Acc:MGI:2153062]	1281.83	213.254	-2.58756	6.10492e-09	1.23759e-06
Mettl2	ENSMUSG00000020691	11	methyltransferase like 2 [Source:MGI Symbol;Acc:MGI:1289171]	382.772	124.095	-1.62504	0.000661564	0.0115478
Nle1	ENSMUSG00000020692	11	notchless homolog 1 (Drosophila) [Source:MGI Symbol;Acc:MGI:2429770]	330.803	91.3007	-1.85728	0.000273322	0.00595331
Mrc2	ENSMUSG00000020695	11	mannose receptor, C type 2 [Source:MGI Symbol;Acc:MGI:107818]	124.262	349.126	1.49036	0.00252912	0.031289
Map3k3	ENSMUSG00000020700	11	mitogen-activated protein kinase kinase kinase 3 [Source:MGI Symbol;Acc:MGI:1346874]	577.147	212.656	-1.44042	0.00302756	0.0360468
Tmem132e	ENSMUSG00000020701	11	transmembrane protein 132E [Source:MGI Symbol;Acc:MGI:2685490]	1918.27	553.005	-1.79444	7.96179e-06	0.000390652
Ftsj3	ENSMUSG00000020706	11	FtsJ RNA methyltransferase homolog 3 (E. coli) [Source:MGI Symbol;Acc:MGI:1860295]	2787.65	635.335	-2.13346	2.67656e-07	2.58809e-05
Adap2	ENSMUSG00000020709	11	ArfGAP with dual PH domains 2 [Source:MGI Symbol;Acc:MGI:2663075]	185.877	57.6031	-1.69013	0.00183382	0.0248707
Itgb4	ENSMUSG00000020758	11	integrin beta 4 [Source:MGI Symbol;Acc:MGI:96613]	718.913	224.928	-1.67635	0.000152232	0.00381157
Rhbdf2	ENSMUSG00000020806	11	rhomboid 5 homolog 2 [Source:MGI Symbol;Acc:MGI:2442473]	557.804	1645.55	1.56074	0.000493784	0.00926246
Prpf8	ENSMUSG00000020850	11	pre-mRNA processing factor 8 [Source:MGI Symbol;Acc:MGI:2179381]	2126.69	787.767	-1.43277	0.000212344	0.00495683
Nme2	ENSMUSG00000020857	11	NME/NM23 nucleoside diphosphate kinase 2 [Source:MGI Symbol;Acc:MGI:97356]	37.5112	2.78572	-3.7512	0.00115428	0.0176541
Lrrc59	ENSMUSG00000020869	11	leucine rich repeat containing 59 [Source:MGI Symbol;Acc:MGI:2138133]	6379.35	1880.69	-1.76215	1.32213e-05	0.000578683
Scrn2	ENSMUSG00000020877	11	secernin 2 [Source:MGI Symbol;Acc:MGI:1343092]	176.271	67.2359	-1.39049	0.00465102	0.0491923
Vamp2	ENSMUSG00000020894	11	vesicle-associated membrane protein 2 [Source:MGI Symbol;Acc:MGI:1313277]	2556.21	5884.24	1.20285	0.00413212	0.0450653
Aurkb	ENSMUSG00000020897	11	aurora kinase B [Source:MGI Symbol;Acc:MGI:107168]	708.326	156.141	-2.18157	3.77389e-06	0.00022478
Pik3r5	ENSMUSG00000020901	11	phosphoinositide-3-kinase regulatory subunit 5 [Source:MGI Symbol;Acc:MGI:2443588]	28.8148	127.591	2.14664	0.000129976	0.00342113
Top2a	ENSMUSG00000020914	11	topoisomerase (DNA) II alpha [Source:MGI Symbol;Acc:MGI:98790]	2795.17	1053.25	-1.40809	0.00176375	0.0240921
Acly	ENSMUSG00000020917	11	ATP citrate lyase [Source:MGI Symbol;Acc:MGI:103251]	3553.51	1178.42	-1.59239	0.000553079	0.0101361
Kat2a	ENSMUSG00000020918	11	K(lysine) acetyltransferase 2A [Source:MGI Symbol;Acc:MGI:1343101]	1268.71	401.469	-1.66	0.000105221	0.00290867
Fasn	ENSMUSG00000025153	11	fatty acid synthase [Source:MGI Symbol;Acc:MGI:95485]	1363.86	314.843	-2.11499	1.02322e-07	1.1915e-05
Chmp6	ENSMUSG00000025371	11	charged multivesicular body protein 6 [Source:MGI Symbol;Acc:MGI:3583942]	2481.28	875.932	-1.5022	0.000614949	0.0109656
Tnrc6c	ENSMUSG00000025571	11	trinucleotide repeat containing 6C [Source:MGI Symbol;Acc:MGI:2443265]	1580.21	5415.98	1.77711	3.09841e-05	0.00110671
Gaa	ENSMUSG00000025579	11	glucosidase, alpha, acid [Source:MGI Symbol;Acc:MGI:95609]	4193.02	1913.53	-1.13175	0.00139816	0.0203601
Gas7	ENSMUSG00000033066	11	growth arrest specific 7 [Source:MGI Symbol;Acc:MGI:1202388]	250.857	653.09	1.38042	0.00028336	0.00609158
Lgals3bp	ENSMUSG00000033880	11	lectin, galactoside-binding, soluble, 3 binding protein [Source:MGI Symbol;Acc:MGI:99554]	1947.64	822.666	-1.24335	0.003037	0.0360904
Coil	ENSMUSG00000033983	11	coilin [Source:MGI Symbol;Acc:MGI:104842]	319.183	96.306	-1.72868	0.000514106	0.00957373
Morc2a	ENSMUSG00000034543	11	microrchidia 2A [Source:MGI Symbol;Acc:MGI:1921772]	1364.38	544.27	-1.32585	0.00247513	0.030869
Pik3ip1	ENSMUSG00000034614	11	phosphoinositide-3-kinase interacting protein 1 [Source:MGI Symbol;Acc:MGI:1917016]	93.6688	373.193	1.99428	3.93311e-05	0.00133865
Arl4d	ENSMUSG00000034936	11	ADP-ribosylation factor-like 4D [Source:MGI Symbol;Acc:MGI:1933155]	338.904	2954.4	3.12392	7.00355e-12	5.39507e-09
Tubg1	ENSMUSG00000035198	11	tubulin, gamma 1 [Source:MGI Symbol;Acc:MGI:101834]	694.73	238.416	-1.54297	0.000327954	0.00681567
Ccl7	ENSMUSG00000035373	11	chemokine (C-C motif) ligand 7 [Source:MGI Symbol;Acc:MGI:99512]	12.0524	236.597	4.29505	6.22847e-13	7.197e-10
Ccl2	ENSMUSG00000035385	11	chemokine (C-C motif) ligand 2 [Source:MGI Symbol;Acc:MGI:98259]	6.18833	75.386	3.60667	2.01534e-06	0.000135391
9530068E07Rik	ENSMUSG00000036275	11	RIKEN cDNA 9530068E07 gene [Source:MGI Symbol;Acc:MGI:2654705]	3416.65	7793.74	1.18973	0.00118371	0.0180446
Sec24a	ENSMUSG00000036391	11	Sec24 related gene family, member A (S. cerevisiae) [Source:MGI Symbol;Acc:MGI:1924621]	629.684	1294.76	1.03999	0.00410612	0.0448664
Adamts2	ENSMUSG00000036545	11	a disintegrin-like and metallopeptidase (reprolysin type) with thrombospondin type 1 motif, 2 [Source:MGI Symbol;Acc:MGI:1347356]	251.176	1090.6	2.11835	4.54724e-07	4.07313e-05
Zfp692	ENSMUSG00000037243	11	zinc finger protein 692 [Source:MGI Symbol;Acc:MGI:2144276]	170.636	57.7409	-1.56325	0.00320352	0.0374833
Gemin5	ENSMUSG00000037275	11	gem nuclear organelle associated protein 5 [Source:MGI Symbol;Acc:MGI:2449311]	627.421	228.382	-1.45799	0.000315861	0.0066119
Ssh2	ENSMUSG00000037926	11	slingshot homolog 2 (Drosophila) [Source:MGI Symbol;Acc:MGI:2679255]	272.171	813.439	1.57952	0.000155009	0.00386884
Mllt6	ENSMUSG00000038437	11	myeloid/lymphoid or mixed-lineage leukemia; translocated to, 6 [Source:MGI Symbol;Acc:MGI:1935145]	624.62	1481.4	1.24591	0.00331575	0.038448
Spns2	ENSMUSG00000040447	11	spinster homolog 2 [Source:MGI Symbol;Acc:MGI:2384936]	246.971	660.615	1.41946	0.000159336	0.00395156
Mybbp1a	ENSMUSG00000040463	11	MYB binding protein (P160) 1a [Source:MGI Symbol;Acc:MGI:106181]	3688.79	1663.9	-1.14858	0.00438019	0.0471038
Gm11992	ENSMUSG00000040978	11	predicted gene 11992 [Source:MGI Symbol;Acc:MGI:3651127]	92.326	17.4507	-2.40345	0.00132776	0.0195943
Ramp3	ENSMUSG00000041046	11	receptor (calcitonin) activity modifying protein 3 [Source:MGI Symbol;Acc:MGI:1860292]	189.919	705.312	1.89287	2.51078e-05	0.000937383
Sox15	ENSMUSG00000041287	11	SRY (sex determining region Y)-box 15 [Source:MGI Symbol;Acc:MGI:98363]	326.397	74.6355	-2.12869	2.10131e-05	0.000821679
Kcnj2	ENSMUSG00000041695	11	potassium inwardly-rectifying channel, subfamily J, member 2 [Source:MGI Symbol;Acc:MGI:104744]	49.4912	316.643	2.67762	4.22806e-08	5.88617e-06
Chd3os	ENSMUSG00000043419	11	chromodomain helicase DNA binding protein 3, opposite strand [Source:MGI Symbol;Acc:MGI:1915359]	51.7913	221.47	2.09633	1.00669e-05	0.000473486
Cnrip1	ENSMUSG00000044629	11	cannabinoid receptor interacting protein 1 [Source:MGI Symbol;Acc:MGI:1917505]	32.0983	131.588	2.03545	5.08217e-05	0.00162466
4933415A04Rik	ENSMUSG00000045877	11	RIKEN cDNA 4933415A04 gene [Source:MGI Symbol;Acc:MGI:1922977]	136.43	418.586	1.61736	0.000356158	0.00719477
Pik3r6	ENSMUSG00000046207	11	phosphoinositide-3-kinase regulatory subunit 5 [Source:MGI Symbol;Acc:MGI:2144613]	44.8484	151.753	1.7586	0.000638957	0.0112979
Zfp62	ENSMUSG00000046311	11	zinc finger protein 62 [Source:MGI Symbol;Acc:MGI:99662]	200.465	49.363	-2.02185	0.00123347	0.0186189
Enpp7	ENSMUSG00000046697	11	ectonucleotide pyrophosphatase/phosphodiesterase 7 [Source:MGI Symbol;Acc:MGI:3027917]	470.554	62.5669	-2.91089	8.53117e-10	2.66742e-07
Kctd11	ENSMUSG00000046731	11	potassium channel tetramerisation domain containing 11 [Source:MGI Symbol;Acc:MGI:2448712]	135.071	335.492	1.31256	0.00189667	0.0255729
Prr15l	ENSMUSG00000047040	11	proline rich 15-like [Source:MGI Symbol;Acc:MGI:2387599]	32.8761	101.779	1.63033	0.00241602	0.0303511
Emc6	ENSMUSG00000047260	11	ER membrane protein complex subunit 6 [Source:MGI Symbol;Acc:MGI:1913298]	1497.41	4139.06	1.46683	0.00111271	0.0171408
Cd300lf	ENSMUSG00000047798	11	CD300 molecule like family member F [Source:MGI Symbol;Acc:MGI:2442359]	6.66118	72.4063	3.44226	2.44981e-05	0.000924903
Trim16	ENSMUSG00000047821	11	tripartite motif-containing 16 [Source:MGI Symbol;Acc:MGI:2137356]	106.746	230.633	1.11142	0.00429818	0.046438
Nog	ENSMUSG00000048616	11	noggin [Source:MGI Symbol;Acc:MGI:104327]	13.7221	125.717	3.19561	2.83972e-07	2.71181e-05
Slc35e4	ENSMUSG00000048807	11	solute carrier family 35, member E4 [Source:MGI Symbol;Acc:MGI:2144150]	135.628	409.252	1.59333	0.00221605	0.0287229
Rasd1	ENSMUSG00000049892	11	RAS, dexamethasone-induced 1 [Source:MGI Symbol;Acc:MGI:1270848]	583.549	1233.86	1.08025	0.00367279	0.0413637
Tmem199	ENSMUSG00000051232	11	transmembrane protein 199 [Source:MGI Symbol;Acc:MGI:2144113]	637.71	212.696	-1.58411	0.00133937	0.0197153
Krt15	ENSMUSG00000054146	11	keratin 15 [Source:MGI Symbol;Acc:MGI:96689]	45.6658	5.3545	-3.09229	2.33797e-05	0.000894544
Rpl38	ENSMUSG00000057322	11	ribosomal protein L38 [Source:MGI Symbol;Acc:MGI:1914921]	111.625	556.552	2.31786	8.70254e-06	0.000417253
Spop	ENSMUSG00000057522	11	speckle-type POZ protein [Source:MGI Symbol;Acc:MGI:1343085]	1592.44	3474.23	1.12545	0.00253718	0.0313552
Osm	ENSMUSG00000058755	11	oncostatin M [Source:MGI Symbol;Acc:MGI:104749]	19.8471	121.951	2.6193	7.93055e-06	0.000389947
Hspd1-ps3	ENSMUSG00000058809	11	heat shock protein 1 (chaperonin), pseudogene 3 [Source:MGI Symbol;Acc:MGI:3651246]	7204	2650.58	-1.44249	0.00229381	0.0293744
Trp53	ENSMUSG00000059552	11	transformation related protein 53 [Source:MGI Symbol;Acc:MGI:98834]	737.676	182.968	-2.0114	4.03364e-05	0.00136482
Slc38a10	ENSMUSG00000061306	11	solute carrier family 38, member 10 [Source:MGI Symbol;Acc:MGI:1919305]	1978.41	427.711	-2.20963	9.67038e-08	1.15197e-05
Scgb3a1	ENSMUSG00000064057	11	secretoglobin, family 3A, member 1 [Source:MGI Symbol;Acc:MGI:1915912]	0.685673	19.7084	4.84514	0.00294005	0.0351861
Sat2	ENSMUSG00000069835	11	spermidine/spermine N1-acetyl transferase 2 [Source:MGI Symbol;Acc:MGI:1916465]	230.106	87.3699	-1.39709	0.00439462	0.0471496
Spdl1	ENSMUSG00000069910	11	spindle apparatus coiled-coil protein 1 [Source:MGI Symbol;Acc:MGI:1917635]	313.636	105.52	-1.57157	0.00432337	0.0466665
Hba-a2	ENSMUSG00000069917	11	hemoglobin alpha, adult chain 2 [Source:MGI Symbol;Acc:MGI:96016]	2499.48	16328.7	2.70771	1.36139e-08	2.45794e-06
Hba-a1	ENSMUSG00000069919	11	hemoglobin alpha, adult chain 1 [Source:MGI Symbol;Acc:MGI:96015]	4035.73	19765.2	2.29206	6.74936e-07	5.74642e-05
Tmem256	ENSMUSG00000070394	11	transmembrane protein 256 [Source:MGI Symbol;Acc:MGI:1916436]	745.91	2121.12	1.50775	0.00325413	0.0379047
Slfn2	ENSMUSG00000072620	11	schlafen 2 [Source:MGI Symbol;Acc:MGI:1313258]	63.1146	318.99	2.33747	4.46627e-06	0.000256118
Gm12226	ENSMUSG00000078151	11	predicted pseudogene 12226 [Source:MGI Symbol;Acc:MGI:3649742]	216.337	65.0704	-1.73321	0.00435983	0.0469286
Hmga1b	ENSMUSG00000078249	11	high mobility group AT-hook 1B [Source:MGI Symbol;Acc:MGI:96161]	306.042	66.9825	-2.19187	0.000121855	0.00325321
Dph1	ENSMUSG00000078789	11	diphthamide biosynthesis 1 [Source:MGI Symbol;Acc:MGI:2151233]	124.311	13.2772	-3.22693	1.04944e-06	8.19345e-05
Hist3h2a	ENSMUSG00000078851	11	histone cluster 3, H2a [Source:MGI Symbol;Acc:MGI:2448458]	43.7319	223.771	2.35527	9.35886e-06	0.000445027
Gm12033	ENSMUSG00000078965	11	predicted gene 12033 [Source:MGI Symbol;Acc:MGI:3650772]	1432.43	197.702	-2.85707	4.5956e-10	1.65944e-07
Gm11964	ENSMUSG00000081021	11	predicted gene 11964 [Source:MGI Symbol;Acc:MGI:3652241]	928.215	207.821	-2.15912	1.82327e-06	0.00012672
Gm11400	ENSMUSG00000081208	11	predicted gene 11400 [Source:MGI Symbol;Acc:MGI:3705645]	1115.81	310.597	-1.84498	0.000100657	0.00280263
Gm12247	ENSMUSG00000081223	11	predicted gene 12247 [Source:MGI Symbol;Acc:MGI:3649489]	28.0742	2.21804	-3.66189	0.00275771	0.0334719
Gm12020	ENSMUSG00000081302	11	predicted gene 12020 [Source:MGI Symbol;Acc:MGI:3650978]	328.561	43.8336	-2.90605	4.18741e-08	5.86492e-06
Gm11434	ENSMUSG00000081342	11	predicted gene 11434 [Source:MGI Symbol;Acc:MGI:3651717]	73.8382	10.6961	-2.78728	0.000317466	0.0066395
Gm12734	ENSMUSG00000081451	11	predicted gene 12734 [Source:MGI Symbol;Acc:MGI:3650213]	218.239	32.4724	-2.74863	3.97635e-06	0.000233232
Gm12611	ENSMUSG00000081578	11	predicted gene 12611 [Source:MGI Symbol;Acc:MGI:3650135]	55.7207	2.21804	-4.65085	2.56782e-06	0.00016484
Gm12097	ENSMUSG00000081887	11	predicted gene 12097 [Source:MGI Symbol;Acc:MGI:3651582]	277.896	60.6797	-2.19526	9.01402e-05	0.00254974
Gm11585	ENSMUSG00000082045	11	predicted gene 11585 [Source:MGI Symbol;Acc:MGI:3651395]	136.799	35.5326	-1.94484	0.00203417	0.0269551
Glns-ps1	ENSMUSG00000082100	11	glutamine synthetase pseudogene 1 [Source:MGI Symbol;Acc:MGI:95740]	251.579	54.567	-2.20491	7.52819e-05	0.00220502
Gm12181	ENSMUSG00000082250	11	predicted gene 12181 [Source:MGI Symbol;Acc:MGI:3651492]	89.4727	11.9496	-2.90449	7.42235e-05	0.0021851
Gm12183	ENSMUSG00000082454	11	predicted gene 12183 [Source:MGI Symbol;Acc:MGI:3652175]	2087.32	315.483	-2.72602	5.83286e-09	1.1929e-06
Gm12045	ENSMUSG00000082607	11	predicted gene 12045 [Source:MGI Symbol;Acc:MGI:3651842]	75.9915	7.63993	-3.31421	2.95683e-05	0.00106769
Gm11663	ENSMUSG00000082706	11	predicted gene 11663 [Source:MGI Symbol;Acc:MGI:3651529]	410.028	42.3842	-3.27412	3.35543e-11	2.09578e-08
Gm12180	ENSMUSG00000083159	11	predicted gene 12180 [Source:MGI Symbol;Acc:MGI:3651495]	64.7058	1.15841	-5.80368	2.18445e-08	3.40248e-06
Gm11539	ENSMUSG00000083337	11	predicted gene 11539 [Source:MGI Symbol;Acc:MGI:3651911]	1280.16	534.973	-1.25879	0.00328526	0.0381327
Gm11652	ENSMUSG00000083465	11	predicted gene 11652 [Source:MGI Symbol;Acc:MGI:3651204]	617.758	238.631	-1.37226	0.00174351	0.0238699
Gm11516	ENSMUSG00000083764	11	predicted gene 11516 [Source:MGI Symbol;Acc:MGI:3649759]	448.694	104.918	-2.09647	4.70726e-05	0.00153002
Gm11977	ENSMUSG00000083819	11	predicted gene 11977 [Source:MGI Symbol;Acc:MGI:3650690]	47.7944	2.7368	-4.12628	0.000188893	0.00455194
Gm12346	ENSMUSG00000083899	11	predicted gene 12346 [Source:MGI Symbol;Acc:MGI:3649810]	3136.42	846.065	-1.89028	1.54109e-06	0.000112349
Gm12186	ENSMUSG00000084153	11	predicted gene 12186 [Source:MGI Symbol;Acc:MGI:3649200]	529.901	118.231	-2.16411	1.07428e-05	0.000493571
Gm12009	ENSMUSG00000084183	11	predicted gene 12009 [Source:MGI Symbol;Acc:MGI:3651311]	294.406	24.9853	-3.55866	1.83427e-10	7.70727e-08
Gm6733	ENSMUSG00000084329	11	predicted gene 6733 [Source:MGI Symbol;Acc:MGI:3645402]	423.232	53.1853	-2.99235	1.56033e-08	2.59226e-06
Akt2-ps	ENSMUSG00000084347	11	thymoma viral proto-oncogene 2, pseudogene [Source:MGI Symbol;Acc:MGI:108506]	640.656	79.3563	-3.01313	3.33016e-10	1.26164e-07
4930405D11Rik	ENSMUSG00000085940	11	RIKEN cDNA 4930405D11 gene [Source:MGI Symbol;Acc:MGI:1921172]	8.8995	41.1914	2.21055	0.00360173	0.0408219
9130204K15Rik	ENSMUSG00000086474	11	RIKEN cDNA 9130204K15 gene [Source:MGI Symbol;Acc:MGI:2441733]	423.331	1052.41	1.31384	0.00218208	0.0284261
Gm11560	ENSMUSG00000086688	11	predicted gene 11560 [Source:MGI Symbol;Acc:MGI:3652066]	1216.07	425.422	-1.51525	0.002206	0.0286247
Snhg20	ENSMUSG00000086859	11	small nucleolar RNA host gene 20 [Source:MGI Symbol;Acc:MGI:1924222]	127.137	492.563	1.95392	0.000460352	0.00872027
Gm26888	ENSMUSG00000097294	11	predicted gene, 26888 [Source:MGI Symbol;Acc:MGI:5477382]	2.1055	51.2477	4.60525	5.60013e-05	0.00174655
Tnfsf12	ENSMUSG00000097328	11	tumor necrosis factor (ligand) superfamily, member 12 [Source:MGI Symbol;Acc:MGI:1196259]	111.148	562.014	2.33812	7.79817e-07	6.39062e-05
Gm12663	ENSMUSG00000101316	11	predicted gene 12663 [Source:MGI Symbol;Acc:MGI:3652168]	428.635	61.243	-2.80713	1.03631e-07	1.1915e-05
Gm12345	ENSMUSG00000102038	11	predicted gene 12345 [Source:MGI Symbol;Acc:MGI:3649862]	372.495	126.31	-1.56025	0.00233482	0.029681
Ifrd1	ENSMUSG00000001627	12	interferon-related developmental regulator 1 [Source:MGI Symbol;Acc:MGI:1316717]	2644.45	7633.11	1.5293	9.60259e-05	0.00268709
Jag2	ENSMUSG00000002799	12	jagged 2 [Source:MGI Symbol;Acc:MGI:1098270]	343.063	91.5889	-1.90523	3.16977e-05	0.00112871
Hdac9	ENSMUSG00000004698	12	histone deacetylase 9 [Source:MGI Symbol;Acc:MGI:1931221]	17.7876	96.8417	2.44476	2.5074e-05	0.000937383
Eif2b2	ENSMUSG00000004788	12	eukaryotic translation initiation factor 2B, subunit 2 beta [Source:MGI Symbol;Acc:MGI:2145118]	928.298	213.672	-2.11919	1.43391e-06	0.000105871
Dio2	ENSMUSG00000007682	12	deiodinase, iodothyronine, type II [Source:MGI Symbol;Acc:MGI:1338833]	8.35714	125.079	3.90369	1.6226e-08	2.64072e-06
Adssl1	ENSMUSG00000011148	12	adenylosuccinate synthetase like 1 [Source:MGI Symbol;Acc:MGI:87947]	639.99	211.121	-1.59998	0.000453475	0.00861118
Trib2	ENSMUSG00000020601	12	tribbles pseudokinase 2 [Source:MGI Symbol;Acc:MGI:2145021]	173.505	447.058	1.36548	0.00278695	0.033731
Rsad2	ENSMUSG00000020641	12	radical S-adenosyl methionine domain containing 2 [Source:MGI Symbol;Acc:MGI:1929628]	1437.5	3116.99	1.11659	0.00421207	0.0456878
Fkbp3	ENSMUSG00000020949	12	FK506 binding protein 3 [Source:MGI Symbol;Acc:MGI:1353460]	1956.63	509.728	-1.94057	2.74481e-05	0.00101429
Coch	ENSMUSG00000020953	12	cochlin [Source:MGI Symbol;Acc:MGI:1278313]	49.6299	164.641	1.73004	0.000636633	0.0112827
Pole2	ENSMUSG00000020974	12	polymerase (DNA directed), epsilon 2 (p59 subunit) [Source:MGI Symbol;Acc:MGI:1197514]	395.562	159.329	-1.3119	0.00417857	0.0454218
L2hgdh	ENSMUSG00000020988	12	L-2-hydroxyglutarate dehydrogenase [Source:MGI Symbol;Acc:MGI:2384968]	229.172	70.0651	-1.70966	0.00139141	0.020313
Galc	ENSMUSG00000021003	12	galactosylceramidase [Source:MGI Symbol;Acc:MGI:95636]	267.846	923.507	1.78572	2.27651e-05	0.000875375
Npas3	ENSMUSG00000021010	12	neuronal PAS domain protein 3 [Source:MGI Symbol;Acc:MGI:1351610]	14.9177	57.5528	1.94786	0.00202846	0.0268948
Ppp2r3c	ENSMUSG00000021022	12	protein phosphatase 2, regulatory subunit B'', gamma [Source:MGI Symbol;Acc:MGI:1930009]	153.066	38.0702	-2.00742	0.00149427	0.0214355
Psma6	ENSMUSG00000021024	12	proteasome (prosome, macropain) subunit, alpha type 6 [Source:MGI Symbol;Acc:MGI:1347006]	4048.09	1739.42	-1.21863	0.00177087	0.024173
Nfkbia	ENSMUSG00000021025	12	nuclear factor of kappa light polypeptide gene enhancer in B cells inhibitor, alpha [Source:MGI Symbol;Acc:MGI:104741]	503.788	1346.56	1.41839	0.00327158	0.0380122
Ahsa1	ENSMUSG00000021037	12	AHA1, activator of heat shock protein ATPase 1 [Source:MGI Symbol;Acc:MGI:2387603]	5004.28	1489.54	-1.74829	3.60918e-05	0.0012449
Sgpp1	ENSMUSG00000021054	12	sphingosine-1-phosphate phosphatase 1 [Source:MGI Symbol;Acc:MGI:2135760]	702.519	3316.7	2.23914	2.03212e-07	2.08048e-05
Sptb	ENSMUSG00000021061	12	spectrin beta, erythrocytic [Source:MGI Symbol;Acc:MGI:98387]	329.583	87.75	-1.90917	0.000135723	0.00354012
Bdkrb2	ENSMUSG00000021070	12	bradykinin receptor, beta 2 [Source:MGI Symbol;Acc:MGI:102845]	96.6356	23.5137	-2.03905	0.00065241	0.0114308
Ppm1a	ENSMUSG00000021096	12	protein phosphatase 1A, magnesium dependent, alpha isoform [Source:MGI Symbol;Acc:MGI:99878]	1469.7	571.505	-1.36269	0.00108633	0.0168264
Glrx5	ENSMUSG00000021102	12	glutaredoxin 5 [Source:MGI Symbol;Acc:MGI:1920296]	6410.26	20981.7	1.71068	0.000861971	0.0141278
Mnat1	ENSMUSG00000021103	12	menage a trois 1 [Source:MGI Symbol;Acc:MGI:106207]	365.333	126.581	-1.52915	0.00213809	0.0279476
Prkch	ENSMUSG00000021108	12	protein kinase C, eta [Source:MGI Symbol;Acc:MGI:97600]	1164.44	250.699	-2.21561	1.01965e-06	8.06992e-05
Eif2s1	ENSMUSG00000021116	12	eukaryotic translation initiation factor 2, subunit 1 alpha [Source:MGI Symbol;Acc:MGI:95299]	2537.03	661.338	-1.93968	4.09862e-06	0.000239795
Zfp36l1	ENSMUSG00000021127	12	zinc finger protein 36, C3H type-like 1 [Source:MGI Symbol;Acc:MGI:107946]	376.744	853.201	1.1793	0.00094271	0.0152137
Numb	ENSMUSG00000021224	12	numb homolog (Drosophila) [Source:MGI Symbol;Acc:MGI:107423]	1461.39	566.202	-1.36796	0.00223907	0.0289131
Abcd4	ENSMUSG00000021240	12	ATP-binding cassette, sub-family D (ALD), member 4 [Source:MGI Symbol;Acc:MGI:1349217]	1218.62	523.182	-1.21986	0.00128713	0.0191087
Fos	ENSMUSG00000021250	12	FBJ osteosarcoma oncogene [Source:MGI Symbol;Acc:MGI:95574]	479.94	996.116	1.05346	0.00291267	0.0348991
Degs2	ENSMUSG00000021263	12	delta(4)-desaturase, sphingolipid 2 [Source:MGI Symbol;Acc:MGI:1917309]	37.6736	182.405	2.27552	1.8306e-05	0.000738309
Cdc42bpb	ENSMUSG00000021279	12	CDC42 binding protein kinase beta [Source:MGI Symbol;Acc:MGI:2136459]	1763.8	457.831	-1.9458	8.25347e-08	1.01456e-05
Itgb8	ENSMUSG00000025321	12	integrin beta 8 [Source:MGI Symbol;Acc:MGI:1338035]	17.9099	92.4443	2.36783	0.00013428	0.00351043
Irf2bpl	ENSMUSG00000034168	12	interferon regulatory factor 2 binding protein-like [Source:MGI Symbol;Acc:MGI:2442463]	160.585	596.753	1.89379	6.46924e-05	0.001962
Trmt5	ENSMUSG00000034442	12	TRM5 tRNA methyltransferase 5 [Source:MGI Symbol;Acc:MGI:1923607]	400.793	105.379	-1.92727	8.10379e-05	0.00232934
Arhgap5	ENSMUSG00000035133	12	Rho GTPase activating protein 5 [Source:MGI Symbol;Acc:MGI:1332637]	184.593	33.1791	-2.476	1.28237e-05	0.000568819
Zbtb42	ENSMUSG00000037638	12	zinc finger and BTB domain containing 42 [Source:MGI Symbol;Acc:MGI:3644133]	303.449	1127.17	1.89317	4.76331e-06	0.000269145
Ldah	ENSMUSG00000037669	12	lipid droplet associated hydrolase [Source:MGI Symbol;Acc:MGI:1916082]	957.941	339.884	-1.4949	0.00126023	0.0188748
Rcor1	ENSMUSG00000037896	12	REST corepressor 1 [Source:MGI Symbol;Acc:MGI:106340]	2993.5	943.237	-1.66614	0.000347153	0.00705602
Dlk1	ENSMUSG00000040856	12	delta-like 1 homolog (Drosophila) [Source:MGI Symbol;Acc:MGI:94900]	688.258	1454.56	1.07956	0.00440827	0.0472738
Ddx24	ENSMUSG00000041645	12	DEAD (Asp-Glu-Ala-Asp) box polypeptide 24 [Source:MGI Symbol;Acc:MGI:1351337]	1852.08	563.57	-1.71648	6.1803e-05	0.00189677
Gpx2	ENSMUSG00000042808	12	glutathione peroxidase 2 [Source:MGI Symbol;Acc:MGI:106609]	4.7577	42.8761	3.17184	0.00199659	0.0265943
Dact1	ENSMUSG00000044548	12	dishevelled-binding antagonist of beta-catenin 1 [Source:MGI Symbol;Acc:MGI:1891740]	65.0643	166.679	1.35714	0.00392535	0.0433732
Wdr89	ENSMUSG00000045690	12	WD repeat domain 89 [Source:MGI Symbol;Acc:MGI:1919588]	12268	45471	1.89004	0.00153749	0.0218924
Gm7862	ENSMUSG00000046580	12	predicted gene 7862 [Source:MGI Symbol;Acc:MGI:3648002]	419.461	126.093	-1.73405	0.000580156	0.0104857
Rhoj	ENSMUSG00000046768	12	ras homolog family member J [Source:MGI Symbol;Acc:MGI:1931551]	107.834	397.567	1.88239	5.06904e-06	0.000282279
Arl4a	ENSMUSG00000047446	12	ADP-ribosylation factor-like 4A [Source:MGI Symbol;Acc:MGI:99437]	437.022	1104.76	1.33796	0.000389535	0.00767448
Fancm	ENSMUSG00000055884	12	Fanconi anemia, complementation group M [Source:MGI Symbol;Acc:MGI:2442306]	160.603	55.5758	-1.53097	0.00401753	0.0441813
Zbtb25	ENSMUSG00000056459	12	zinc finger and BTB domain containing 25 [Source:MGI Symbol;Acc:MGI:99197]	102.608	28.8184	-1.83208	0.00191752	0.025749
Eml1	ENSMUSG00000058070	12	echinoderm microtubule associated protein like 1 [Source:MGI Symbol;Acc:MGI:1915769]	227.209	569.709	1.32621	0.00185599	0.0250977
Serpina6	ENSMUSG00000060807	12	serine (or cysteine) peptidase inhibitor, clade A, member 6 [Source:MGI Symbol;Acc:MGI:88278]	47.2808	0.246449	-7.58382	5.75894e-08	7.53303e-06
Rps7	ENSMUSG00000061477	12	ribosomal protein S7 [Source:MGI Symbol;Acc:MGI:1333818]	345.894	143.25	-1.27179	0.00304856	0.0361293
Aldoart2	ENSMUSG00000063129	12	aldolase 1 A, retrogene 2 [Source:MGI Symbol;Acc:MGI:1931052]	169.807	15.8174	-3.42432	2.68819e-08	4.08711e-06
Gm6969	ENSMUSG00000066553	12	predicted pseudogene 6969 [Source:MGI Symbol;Acc:MGI:3645320]	329.716	58.4398	-2.4962	1.54755e-06	0.000112465
Bnip3l-ps	ENSMUSG00000073198	12	BCL2/adenovirus E1B interacting protein 3-like, pseudogene [Source:MGI Symbol;Acc:MGI:3642435]	595.38	188.6	-1.65848	0.00113399	0.0173899
Gm9144	ENSMUSG00000073233	12	predicted gene 9144 [Source:MGI Symbol;Acc:MGI:3643264]	206.289	25.6502	-3.00762	5.80836e-07	5.06533e-05
Gm4294	ENSMUSG00000078377	12	predicted gene 4294 [Source:MGI Symbol;Acc:MGI:3782472]	319.171	87.959	-1.85943	0.000354282	0.0071694
Srp54b	ENSMUSG00000079108	12	signal recognition particle 54B [Source:MGI Symbol;Acc:MGI:3714357]	447.537	97.555	-2.19772	3.13265e-05	0.00111721
Ccdc85c	ENSMUSG00000084883	12	coiled-coil domain containing 85C [Source:MGI Symbol;Acc:MGI:3644008]	29.112	1.05903	-4.7808	0.000276759	0.00599884
Lin52	ENSMUSG00000085793	12	lin-52 homolog (C. elegans) [Source:MGI Symbol;Acc:MGI:3045391]	261.952	1107.75	2.08026	2.78143e-07	2.66717e-05
Rtl1	ENSMUSG00000085925	12	retrotransposon Gaglike 1 [Source:MGI Symbol;Acc:MGI:2656842]	176.632	506.758	1.52055	0.000499481	0.00935414
Gm17052	ENSMUSG00000090607	12	predicted gene 17052 [Source:MGI Symbol;Acc:MGI:4937879]	14.9974	0	#NAME?	0.0016214	0.0227232
Ccdc71l	ENSMUSG00000090946	12	coiled-coil domain containing 71 like [Source:MGI Symbol;Acc:MGI:1919373]	1492.9	4504.5	1.59325	2.45734e-05	0.000924903
Gm6682	ENSMUSG00000091269	12	predicted gene 6682 [Source:MGI Symbol;Acc:MGI:3647156]	12.7587	0	#NAME?	0.00402239	0.0441813
Mpc1-ps	ENSMUSG00000091498	12	mitochondrial pyruvate carrier 1, pseudogene [Source:MGI Symbol;Acc:MGI:3781628]	405.502	116.603	-1.79811	0.00051211	0.00955195
Rian	ENSMUSG00000097451	12	RNA imprinted and accumulated in nucleus [Source:MGI Symbol;Acc:MGI:1922995]	2383.99	7044.29	1.56308	2.71543e-06	0.000172875
1700030C10Rik	ENSMUSG00000099759	12	RIKEN cDNA 1700030C10 gene [Source:MGI Symbol;Acc:MGI:1916763]	112.72	342.716	1.60428	0.00190776	0.0256878
Gm28875	ENSMUSG00000100975	12	predicted gene 28875 [Source:MGI Symbol;Acc:MGI:5579581]	14.3166	66.9011	2.22434	0.00161076	0.022619
Gm8918	ENSMUSG00000101862	12	predicted gene 8918 [Source:MGI Symbol;Acc:MGI:3643558]	51.7111	0.985797	-5.71304	3.02076e-07	2.86106e-05
Gm9256	ENSMUSG00000105928	12	predicted gene 9256 [Source:MGI Symbol;Acc:MGI:3648981]	74.6937	16.6502	-2.16544	0.00260708	0.0320647
Epdr1	ENSMUSG00000002808	13	ependymin related protein 1 (zebrafish) [Source:MGI Symbol;Acc:MGI:2145369]	17.8311	81.7166	2.19623	0.000388311	0.00766341
Mef2c	ENSMUSG00000005583	13	myocyte enhancer factor 2C [Source:MGI Symbol;Acc:MGI:99458]	66.3685	208.594	1.65213	0.000141653	0.00363328
Prl7a1	ENSMUSG00000006488	13	prolactin family 7, subfamily a, member 1 [Source:MGI Symbol;Acc:MGI:1206572]	41829.8	107217	1.35793	6.19406e-05	0.00189847
Tnpo1	ENSMUSG00000009470	13	transportin 1 [Source:MGI Symbol;Acc:MGI:2681523]	2273.21	5741.86	1.33679	0.000233511	0.00529063
Pou6f2	ENSMUSG00000009734	13	POU domain, class 6, transcription factor 2 [Source:MGI Symbol;Acc:MGI:2443631]	7.52724	49.7997	2.72594	0.0016696	0.0231878
Skiv2l2	ENSMUSG00000016018	13	superkiller viralicidic activity 2-like 2 (S. cerevisiae) [Source:MGI Symbol;Acc:MGI:1919448]	1261.67	331.295	-1.92914	7.15387e-06	0.000361764
Hist1h2bc	ENSMUSG00000018102	13	histone cluster 1, H2bc [Source:MGI Symbol;Acc:MGI:1915274]	807.359	2193.79	1.44214	0.000160824	0.00398353
Prl8a2	ENSMUSG00000018259	13	prolactin family 8, subfamily a, member 2 [Source:MGI Symbol;Acc:MGI:894281]	1278.77	4157.18	1.70084	4.52519e-06	0.000258854
Lyst	ENSMUSG00000019726	13	lysosomal trafficking regulator [Source:MGI Symbol;Acc:MGI:107448]	39.1021	1.89869	-4.36417	0.000425834	0.00820086
Pitrm1	ENSMUSG00000021193	13	pitrilysin metallepetidase 1 [Source:MGI Symbol;Acc:MGI:1916867]	5537.92	794.82	-2.80064	2.48572e-10	1.00781e-07
Akr1c13	ENSMUSG00000021213	13	aldo-keto reductase family 1, member C13 [Source:MGI Symbol;Acc:MGI:1351662]	20.7539	85.0487	2.03491	0.00135563	0.0198785
Net1	ENSMUSG00000021215	13	neuroepithelial cell transforming gene 1 [Source:MGI Symbol;Acc:MGI:1927138]	2908.7	7573.64	1.38061	0.000300413	0.00638689
Mtr	ENSMUSG00000021311	13	5-methyltetrahydrofolate-homocysteine methyltransferase [Source:MGI Symbol;Acc:MGI:894292]	494.603	166.798	-1.56817	0.000690141	0.011906
Sfrp4	ENSMUSG00000021319	13	secreted frizzled-related protein 4 [Source:MGI Symbol;Acc:MGI:892010]	54.185	490.664	3.17877	6.25824e-11	3.44352e-08
Slc17a1	ENSMUSG00000021335	13	solute carrier family 17 (sodium phosphate), member 1 [Source:MGI Symbol;Acc:MGI:103209]	1.09522	27.9905	4.67564	0.000191608	0.00458391
Carmil1	ENSMUSG00000021338	13	capping protein regulator and myosin 1 linker 1 [Source:MGI Symbol;Acc:MGI:1915982]	1138.23	323.145	-1.81654	9.06091e-05	0.00255987
Nedd9	ENSMUSG00000021365	13	neural precursor cell expressed, developmentally down-regulated gene 9 [Source:MGI Symbol;Acc:MGI:97302]	213.48	734.097	1.78187	1.11615e-05	0.000506762
Edn1	ENSMUSG00000021367	13	endothelin 1 [Source:MGI Symbol;Acc:MGI:95283]	28.6341	95.2962	1.73468	0.00113882	0.0174523
Ripk1	ENSMUSG00000021408	13	receptor (TNFRSF)-interacting serine-threonine kinase 1 [Source:MGI Symbol;Acc:MGI:108212]	74.1891	6.72646	-3.46329	3.24668e-05	0.00114551
Sema4d	ENSMUSG00000021451	13	sema domain, immunoglobulin domain (Ig), transmembrane domain (TM) and short cytoplasmic domain, (semaphorin) 4D [Source:MGI Symbol;Acc:MGI:109244]	3902.17	1539.51	-1.3418	0.00102349	0.0160904
Fbp2	ENSMUSG00000021456	13	fructose bisphosphatase 2 [Source:MGI Symbol;Acc:MGI:95491]	86.7918	304.645	1.8115	2.41769e-05	0.000917453
Ptch1	ENSMUSG00000021466	13	patched 1 [Source:MGI Symbol;Acc:MGI:105373]	784.99	1748.74	1.15557	0.00260664	0.0320647
Ddx41	ENSMUSG00000021494	13	DEAD (Asp-Glu-Ala-Asp) box polypeptide 41 [Source:MGI Symbol;Acc:MGI:1920185]	665.638	330.529	-1.00996	0.0037412	0.0418485
Cxcl14	ENSMUSG00000021508	13	chemokine (C-X-C motif) ligand 14 [Source:MGI Symbol;Acc:MGI:1888514]	580.951	3645.56	2.64965	2.38456e-09	6.05573e-07
Cetn3	ENSMUSG00000021537	13	centrin 3 [Source:MGI Symbol;Acc:MGI:1097706]	1850.72	696.197	-1.41052	0.00422548	0.045768
Rasa1	ENSMUSG00000021549	13	RAS p21 protein activator 1 [Source:MGI Symbol;Acc:MGI:97860]	324.195	108.051	-1.58515	0.00068525	0.0118712
Golm1	ENSMUSG00000021556	13	golgi membrane protein 1 [Source:MGI Symbol;Acc:MGI:1917329]	3149.8	1200.18	-1.39201	0.0019113	0.0257102
Srd5a1	ENSMUSG00000021594	13	steroid 5 alpha-reductase 1 [Source:MGI Symbol;Acc:MGI:98400]	865.683	4017.3	2.21431	5.63947e-07	4.95579e-05
Tert	ENSMUSG00000021611	13	telomerase reverse transcriptase [Source:MGI Symbol;Acc:MGI:1202709]	37.05	2.80971	-3.72098	0.000839298	0.0138248
Xrcc4	ENSMUSG00000021615	13	X-ray repair complementing defective repair in Chinese hamster cells 4 [Source:MGI Symbol;Acc:MGI:1333799]	150.827	28.2984	-2.4141	0.000274609	0.0059701
Mccc2	ENSMUSG00000021646	13	methylcrotonoyl-Coenzyme A carboxylase 2 (beta) [Source:MGI Symbol;Acc:MGI:1925288]	421.419	97.3915	-2.11339	1.48014e-05	0.000629947
Poc5	ENSMUSG00000021671	13	POC5 centriolar protein [Source:MGI Symbol;Acc:MGI:1914713]	294.614	69.0671	-2.09276	5.13317e-05	0.00163624
Dimt1	ENSMUSG00000021692	13	DIM1 dimethyladenosine transferase 1-like (S. cerevisiae) [Source:MGI Symbol;Acc:MGI:1913504]	48.616	7.69113	-2.66016	0.00345719	0.0396308
Srek1ip1	ENSMUSG00000021716	13	splicing regulatory glutamine/lysine-rich protein 1interacting protein 1 [Source:MGI Symbol;Acc:MGI:1914538]	617.308	1654.39	1.42224	0.00159106	0.0224374
Arl10	ENSMUSG00000025870	13	ADP-ribosylation factor-like 10 [Source:MGI Symbol;Acc:MGI:1930788]	140.649	41.3429	-1.76639	0.00127006	0.0189643
Slc35d2	ENSMUSG00000033114	13	solute carrier family 35, member D2 [Source:MGI Symbol;Acc:MGI:1917734]	105.618	247.837	1.23054	0.00277771	0.0336617
Larp4b	ENSMUSG00000033499	13	La ribonucleoprotein domain family, member 4B [Source:MGI Symbol;Acc:MGI:106330]	5477.88	19404.4	1.8247	6.75484e-05	0.00202997
Calm4	ENSMUSG00000033765	13	calmodulin 4 [Source:MGI Symbol;Acc:MGI:1931464]	17.7193	223.906	3.6595	2.71683e-10	1.08252e-07
Mast4	ENSMUSG00000034751	13	microtubule associated serine/threonine kinase family member 4 [Source:MGI Symbol;Acc:MGI:1918885]	612.085	1772.78	1.53421	7.64719e-05	0.00222297
Tgfbi	ENSMUSG00000035493	13	transforming growth factor, beta induced [Source:MGI Symbol;Acc:MGI:99959]	251.561	765.946	1.60633	5.5982e-05	0.00174655
Ripor2	ENSMUSG00000036006	13	RHO family interacting cell polarization regulator 2 [Source:MGI Symbol;Acc:MGI:2444879]	87.3486	219.856	1.33171	0.00076096	0.0128176
Hist1h1c	ENSMUSG00000036181	13	histone cluster 1, H1c [Source:MGI Symbol;Acc:MGI:1931526]	648.475	2141.44	1.72346	4.91366e-05	0.00158596
Ninj1	ENSMUSG00000037966	13	ninjurin 1 [Source:MGI Symbol;Acc:MGI:1196617]	3359.16	1460.9	-1.20124	0.00187987	0.0253879
Wnk2	ENSMUSG00000037989	13	WNK lysine deficient protein kinase 2 [Source:MGI Symbol;Acc:MGI:1922857]	372.468	134.263	-1.47206	0.00041678	0.00809344
Fam120a	ENSMUSG00000038014	13	family with sequence similarity 120, member A [Source:MGI Symbol;Acc:MGI:2446163]	6741.59	16999.2	1.33431	0.0029416	0.0351865
Serpinb9f	ENSMUSG00000038327	13	serine (or cysteine) peptidase inhibitor, clade B, member 9f [Source:MGI Symbol;Acc:MGI:894671]	1496.62	133.953	-3.48191	6.51541e-14	1.07551e-10
Foxq1	ENSMUSG00000038415	13	forkhead box Q1 [Source:MGI Symbol;Acc:MGI:1298228]	381.625	1164.89	1.60997	0.000149921	0.00376887
Prl3a1	ENSMUSG00000038883	13	prolactin family 3, subfamily a, member 1 [Source:MGI Symbol;Acc:MGI:1914250]	9.1441	78.2474	3.09713	0.00101673	0.0160167
Pik3r1	ENSMUSG00000041417	13	phosphoinositide-3-kinase regulatory subunit 1 [Source:MGI Symbol;Acc:MGI:97583]	959.407	2162.15	1.17225	0.00100278	0.0158403
Mrps27	ENSMUSG00000041632	13	mitochondrial ribosomal protein S27 [Source:MGI Symbol;Acc:MGI:1919064]	1097.02	465.943	-1.23536	0.00472946	0.0497714
Arsb	ENSMUSG00000042082	13	arylsulfatase B [Source:MGI Symbol;Acc:MGI:88075]	853.248	316.804	-1.42937	0.00202837	0.0268948
Dhx29	ENSMUSG00000042426	13	DEAH (Asp-Glu-Ala-His) box polypeptide 29 [Source:MGI Symbol;Acc:MGI:2145374]	452.919	123.062	-1.87987	5.63879e-05	0.00175623
Serpinb6b	ENSMUSG00000042842	13	serine (or cysteine) peptidase inhibitor, clade B, member 6b [Source:MGI Symbol;Acc:MGI:894688]	4328.58	1694.52	-1.35301	0.00344964	0.0395638
Gm8399	ENSMUSG00000043889	13	predicted gene 8399 [Source:MGI Symbol;Acc:MGI:3647971]	4652.97	1168.07	-1.99402	1.87642e-05	0.000750706
Rnf182	ENSMUSG00000044164	13	ring finger protein 182 [Source:MGI Symbol;Acc:MGI:3045355]	9.86654	84.0171	3.09007	1.95087e-05	0.000771996
Ctla2a	ENSMUSG00000044258	13	cytotoxic T lymphocyte-associated protein 2 alpha [Source:MGI Symbol;Acc:MGI:88554]	8032.1	18581.5	1.21002	0.00161103	0.022619
Lhfpl2	ENSMUSG00000045312	13	lipoma HMGIC fusion partner-like 2 [Source:MGI Symbol;Acc:MGI:2145236]	333.099	985.272	1.56457	3.00027e-05	0.00108169
Atxn1	ENSMUSG00000046876	13	ataxin 1 [Source:MGI Symbol;Acc:MGI:104783]	245.43	517.505	1.07626	0.00384724	0.042704
Apoo-ps	ENSMUSG00000049233	13	apolipoprotein O, pseudogene [Source:MGI Symbol;Acc:MGI:3649039]	540.132	59.1173	-3.19166	6.35821e-10	2.13333e-07
Tifab	ENSMUSG00000049625	13	TRAF-interacting protein with forkhead-associated domain, family member B [Source:MGI Symbol;Acc:MGI:2385852]	3.66833	39.5781	3.4315	0.000262898	0.00576978
4930486L24Rik	ENSMUSG00000050345	13	RIKEN cDNA 4930486L24 gene [Source:MGI Symbol;Acc:MGI:1922258]	682.046	1755.75	1.36415	0.00018277	0.00443677
Phactr1	ENSMUSG00000054728	13	phosphatase and actin regulator 1 [Source:MGI Symbol;Acc:MGI:2659021]	3582.26	10161	1.5041	0.00135511	0.0198785
Serpinb9g	ENSMUSG00000057726	13	serine (or cysteine) peptidase inhibitor, clade B, member 9g [Source:MGI Symbol;Acc:MGI:1919260]	4856.03	1032.14	-2.23414	1.70524e-06	0.000121255
Hist1h4i	ENSMUSG00000060639	13	histone cluster 1, H4i [Source:MGI Symbol;Acc:MGI:2448432]	149.359	517.25	1.79208	0.00011087	0.00303457
Nsa2	ENSMUSG00000060739	13	NSA2 ribosome biogenesis homolog [Source:MGI Symbol;Acc:MGI:1913883]	808.696	302.065	-1.42074	0.00343138	0.0394327
Gm2423	ENSMUSG00000061724	13	predicted gene 2423 [Source:MGI Symbol;Acc:MGI:3805957]	102.277	9.04758	-3.4988	7.04717e-06	0.000357934
Serpinb9e	ENSMUSG00000062342	13	serine (or cysteine) peptidase inhibitor, clade B, member 9e [Source:MGI Symbol;Acc:MGI:894672]	14570.7	4648.66	-1.64819	0.000400044	0.00781258
Gm5453	ENSMUSG00000062461	13	predicted gene 5453 [Source:MGI Symbol;Acc:MGI:3648523]	33.0768	201.71	2.60839	1.24363e-05	0.000553762
BC048507	ENSMUSG00000064063	13	cDNA sequence BC048507 [Source:MGI Symbol;Acc:MGI:3040680]	277.064	72.6793	-1.9306	0.000599543	0.0107406
Zfp874a	ENSMUSG00000069206	13	zinc finger protein 874a [Source:MGI Symbol;Acc:MGI:3040703]	113.322	384.111	1.76109	8.72744e-05	0.00247778
Gm11397	ENSMUSG00000071452	13	predicted gene 11397 [Source:MGI Symbol;Acc:MGI:3709608]	79.1243	14.1723	-2.48105	0.00250092	0.0310733
Gm6478	ENSMUSG00000074868	13	predicted pseudogene 6478 [Source:MGI Symbol;Acc:MGI:3647766]	17.0917	0.319679	-5.74053	0.00219512	0.0285638
Ctsm	ENSMUSG00000074871	13	cathepsin M [Source:MGI Symbol;Acc:MGI:1927229]	8408.09	3916.01	-1.1024	0.00279511	0.033784
AK157302	ENSMUSG00000078139	13	cDNA sequence AK157302 [Source:MGI Symbol;Acc:MGI:3574096]	245.173	717.305	1.54879	0.000681084	0.0118256
Zfp456	ENSMUSG00000078995	13	zinc finger protein 456 [Source:MGI Symbol;Acc:MGI:3040694]	7.88922	49.6055	2.65255	0.00100063	0.0158279
Gm11349	ENSMUSG00000080840	13	predicted gene 11349 [Source:MGI Symbol;Acc:MGI:3652298]	158.932	46.1118	-1.7852	0.00468436	0.0494371
Gm6263	ENSMUSG00000080966	13	predicted gene 6263 [Source:MGI Symbol;Acc:MGI:3646097]	397.364	45.6646	-3.12131	7.33228e-09	1.47347e-06
Gm15528	ENSMUSG00000081816	13	predicted gene 15528 [Source:MGI Symbol;Acc:MGI:3782975]	115.323	15.5467	-2.891	2.05583e-05	0.000808376
Gm2830	ENSMUSG00000086567	13	predicted gene 2830 [Source:MGI Symbol;Acc:MGI:3781002]	53.5295	199.102	1.8951	0.00311024	0.0366349
Smim13	ENSMUSG00000091264	13	small integral membrane protein 13 [Source:MGI Symbol;Acc:MGI:2652854]	744.401	2003.86	1.42863	0.000990136	0.0157481
Gm6211	ENSMUSG00000091577	13	predicted gene 6211 [Source:MGI Symbol;Acc:MGI:3646534]	79.2754	10.9432	-2.85684	0.000358041	0.00722018
Gm24539	ENSMUSG00000093874	13	predicted gene, 24539 [Source:MGI Symbol;Acc:MGI:5454316]	0.319054	17.8066	5.80247	0.0016402	0.0229171
Gm8546	ENSMUSG00000094463	13	predicted gene 8546 [Source:MGI Symbol;Acc:MGI:3647346]	134.266	9.5324	-3.81611	3.07376e-09	7.10346e-07
6720427I07Rik	ENSMUSG00000097375	13	RIKEN cDNA 6720427I07 gene [Source:MGI Symbol;Acc:MGI:1924398]	42.1637	127.244	1.59352	0.000826442	0.0137108
Gpr137b-ps	ENSMUSG00000097715	13	G protein-coupled receptor 137B, pseudogene [Source:MGI Symbol;Acc:MGI:3710533]	133.453	33.5895	-1.99025	0.00452428	0.0481516
Gm9625	ENSMUSG00000097906	13	predicted gene 9625 [Source:MGI Symbol;Acc:MGI:3780033]	1889.96	525.58	-1.84638	5.22154e-05	0.00165755
Mmp14	ENSMUSG00000000957	14	matrix metallopeptidase 14 (membrane-inserted) [Source:MGI Symbol;Acc:MGI:101900]	1989.96	5521.09	1.47221	0.00371403	0.0416398
Ipo4	ENSMUSG00000002319	14	importin 4 [Source:MGI Symbol;Acc:MGI:1923001]	2944.43	1301.75	-1.17753	0.00122986	0.0185766
Tm9sf1	ENSMUSG00000002320	14	transmembrane 9 superfamily member 1 [Source:MGI Symbol;Acc:MGI:1921390]	1117.24	224.266	-2.31666	1.28012e-07	1.40629e-05
Gmpr2	ENSMUSG00000002326	14	guanosine monophosphate reductase 2 [Source:MGI Symbol;Acc:MGI:1917903]	501.16	179.063	-1.4848	0.00166793	0.0231878
Gzmf	ENSMUSG00000015441	14	granzyme F [Source:MGI Symbol;Acc:MGI:109254]	947.529	4120.67	2.12064	5.74052e-08	7.53303e-06
Top2b	ENSMUSG00000017485	14	topoisomerase (DNA) II beta [Source:MGI Symbol;Acc:MGI:98791]	1172.48	320.743	-1.87008	6.5751e-05	0.00198628
Nop9	ENSMUSG00000019297	14	NOP9 nucleolar protein [Source:MGI Symbol;Acc:MGI:1915092]	1332.55	544.118	-1.2922	0.00220092	0.028607
Psmd6	ENSMUSG00000021737	14	proteasome (prosome, macropain) 26S subunit, non-ATPase, 6 [Source:MGI Symbol;Acc:MGI:1913663]	3354.24	983.471	-1.77003	0.000122055	0.00325341
Nr1d2	ENSMUSG00000021775	14	nuclear receptor subfamily 1, group D, member 2 [Source:MGI Symbol;Acc:MGI:2449205]	224.116	1230.67	2.45712	1.57039e-08	2.59226e-06
Nid2	ENSMUSG00000021806	14	nidogen 2 [Source:MGI Symbol;Acc:MGI:1298229]	1547.78	482.874	-1.68048	7.18727e-05	0.00212401
Ecd	ENSMUSG00000021810	14	ecdysoneless homolog (Drosophila) [Source:MGI Symbol;Acc:MGI:1917851]	748.586	262.354	-1.51265	0.000197057	0.00468036
Ktn1	ENSMUSG00000021843	14	kinectin 1 [Source:MGI Symbol;Acc:MGI:109153]	1316.07	468.761	-1.48931	0.00126206	0.0188778
Anxa11	ENSMUSG00000021866	14	annexin A11 [Source:MGI Symbol;Acc:MGI:108481]	1968.05	64.8219	-4.92414	2.29586e-25	5.30573e-21
Sema3g	ENSMUSG00000021904	14	sema domain, immunoglobulin domain (Ig), short basic domain, secreted, (semaphorin) 3G [Source:MGI Symbol;Acc:MGI:3041242]	197.269	1119.84	2.50505	8.03864e-08	9.93438e-06
Ebpl	ENSMUSG00000021928	14	emopamil binding protein-like [Source:MGI Symbol;Acc:MGI:1915427]	1600.34	5203.79	1.70118	0.000610875	0.0109014
Gata4	ENSMUSG00000021944	14	GATA binding protein 4 [Source:MGI Symbol;Acc:MGI:95664]	86.2651	235.698	1.45009	0.000969516	0.0155163
Anxa8	ENSMUSG00000021950	14	annexin A8 [Source:MGI Symbol;Acc:MGI:1201374]	38.8676	127.773	1.71694	0.00271433	0.0331019
Eef1akmt1	ENSMUSG00000021951	14	EEF1A alpha lysine methyltransferase 1 [Source:MGI Symbol;Acc:MGI:1915293]	866.17	303.996	-1.5106	0.000702955	0.0120514
Pinx1	ENSMUSG00000021958	14	PIN2/TERF1 interacting, telomerase inhibitor 1 [Source:MGI Symbol;Acc:MGI:1919650]	141.132	33.2718	-2.08467	0.00079427	0.0132627
Spata13	ENSMUSG00000021990	14	spermatogenesis associated 13 [Source:MGI Symbol;Acc:MGI:104838]	465.93	1102.7	1.24285	0.00243648	0.0305021
Wnt5a	ENSMUSG00000021994	14	wingless-type MMTV integration site family, member 5A [Source:MGI Symbol;Acc:MGI:98958]	68.7472	197.555	1.52288	0.000829257	0.0137218
Slc25a30	ENSMUSG00000022003	14	solute carrier family 25, member 30 [Source:MGI Symbol;Acc:MGI:1914804]	152.105	14.0735	-3.43401	1.45492e-07	1.58094e-05
Tsc22d1	ENSMUSG00000022010	14	TSC22 domain family, member 1 [Source:MGI Symbol;Acc:MGI:109127]	12637.5	31237.9	1.30559	0.00223139	0.0288731
Dpysl2	ENSMUSG00000022048	14	dihydropyrimidinase-like 2 [Source:MGI Symbol;Acc:MGI:1349763]	727.057	1874.8	1.36659	0.000340375	0.00697758
Nefm	ENSMUSG00000022054	14	neurofilament, medium polypeptide [Source:MGI Symbol;Acc:MGI:97314]	49.882	7.54396	-2.72513	0.00462841	0.0489755
Fbxl3	ENSMUSG00000022124	14	F-box and leucine-rich repeat protein 3 [Source:MGI Symbol;Acc:MGI:1354702]	1531.5	3426.92	1.16197	0.000888678	0.0144644
Acod1	ENSMUSG00000022126	14	aconitate decarboxylase 1 [Source:MGI Symbol;Acc:MGI:103206]	3.84902	31.6026	3.03748	0.00110437	0.0170602
Gzme	ENSMUSG00000022156	14	granzyme E [Source:MGI Symbol;Acc:MGI:109265]	948.986	5995.23	2.65936	2.44782e-11	1.61626e-08
Haus4	ENSMUSG00000022177	14	HAUS augmin-like complex, subunit 4 [Source:MGI Symbol;Acc:MGI:1261794]	1118.96	405.269	-1.46521	0.000241491	0.00538211
Slc22a17	ENSMUSG00000022199	14	solute carrier family 22 (organic cation transporter), member 17 [Source:MGI Symbol;Acc:MGI:1926225]	136.02	32.1935	-2.07898	0.000159362	0.00395156
Efs	ENSMUSG00000022203	14	embryonal Fyn-associated substrate [Source:MGI Symbol;Acc:MGI:105311]	1971.51	605.652	-1.70274	3.37263e-05	0.00117559
Dhrs4	ENSMUSG00000022210	14	dehydrogenase/reductase (SDR family) member 4 [Source:MGI Symbol;Acc:MGI:90169]	390.728	109.784	-1.8315	9.33337e-05	0.00263042
Prmt5	ENSMUSG00000023110	14	protein arginine N-methyltransferase 5 [Source:MGI Symbol;Acc:MGI:1351645]	2433.62	1123.83	-1.11467	0.00124186	0.0186723
Farp1	ENSMUSG00000025555	14	FERM, RhoGEF (Arhgef) and pleckstrin domain protein 1 (chondrocyte-derived) [Source:MGI Symbol;Acc:MGI:2446173]	672.17	249.134	-1.4319	0.00209273	0.0274945
Dis3	ENSMUSG00000033166	14	DIS3 homolog, exosome endoribonuclease and 3'-5' exoribonuclease [Source:MGI Symbol;Acc:MGI:1919912]	581.685	98.4343	-2.56301	3.57304e-08	5.19327e-06
Lpar6	ENSMUSG00000033446	14	lysophosphatidic acid receptor 6 [Source:MGI Symbol;Acc:MGI:1914418]	119.023	556.712	2.22569	3.01201e-07	2.86106e-05
Rubcnl	ENSMUSG00000034959	14	RUN and cysteine rich domain containing beclin 1 interacting protein like [Source:MGI Symbol;Acc:MGI:2685590]	14.9652	71.5651	2.25764	0.00468487	0.0494371
Mtmr9	ENSMUSG00000035078	14	myotubularin related protein 9 [Source:MGI Symbol;Acc:MGI:2442842]	610.491	161.663	-1.91698	9.60424e-05	0.00268709
Gm6781	ENSMUSG00000035129	14	predicted gene 6781 [Source:MGI Symbol;Acc:MGI:3644510]	273.351	46.201	-2.56476	1.36484e-06	0.000101419
Ints6	ENSMUSG00000035161	14	integrator complex subunit 6 [Source:MGI Symbol;Acc:MGI:1202397]	816.753	273.209	-1.57989	0.00103896	0.0162562
Tmem55b	ENSMUSG00000035953	14	transmembrane protein 55b [Source:MGI Symbol;Acc:MGI:2448501]	1801.62	4267.1	1.24396	0.00200486	0.0266513
Apex1	ENSMUSG00000035960	14	apurinic/apyrimidinic endonuclease 1 [Source:MGI Symbol;Acc:MGI:88042]	2164.04	820.677	-1.39884	0.00179098	0.0243754
Parp2	ENSMUSG00000036023	14	poly (ADP-ribose) polymerase family, member 2 [Source:MGI Symbol;Acc:MGI:1341112]	464.505	113.105	-2.03804	5.34871e-05	0.00168864
Dlgap5	ENSMUSG00000037544	14	discs, large (Drosophila) homolog-associated protein 5 [Source:MGI Symbol;Acc:MGI:2183453]	762.512	139.604	-2.44941	1.15332e-07	1.30653e-05
Gzmg	ENSMUSG00000040284	14	granzyme G [Source:MGI Symbol;Acc:MGI:109253]	949.735	3316.18	1.80393	1.53784e-06	0.000112349
Pcca	ENSMUSG00000041650	14	propionyl-Coenzyme A carboxylase, alpha polypeptide [Source:MGI Symbol;Acc:MGI:97499]	319.497	103.64	-1.62422	0.000757846	0.01278
1810011H11Rik	ENSMUSG00000041707	14	RIKEN cDNA 1810011H11 gene [Source:MGI Symbol;Acc:MGI:1916319]	34.0191	125.911	1.88799	0.000314302	0.00658523
Mustn1	ENSMUSG00000042485	14	musculoskeletal, embryonic nuclear protein 1 [Source:MGI Symbol;Acc:MGI:1913425]	143.312	912.706	2.67099	1.76764e-09	4.8631e-07
Gm1821	ENSMUSG00000044285	14	predicted gene 1821 [Source:MGI Symbol;Acc:MGI:3037679]	79.5333	14.607	-2.4449	0.000831682	0.0137287
Pnma2	ENSMUSG00000046204	14	paraneoplastic antigen MA2 [Source:MGI Symbol;Acc:MGI:2444129]	2.70068	28.0904	3.37868	0.00208648	0.0274609
Cdca2	ENSMUSG00000048922	14	cell division cycle associated 2 [Source:MGI Symbol;Acc:MGI:1919787]	531.587	208.363	-1.35121	0.00453836	0.0481885
Gm7324	ENSMUSG00000049235	14	predicted gene 7324 [Source:MGI Symbol;Acc:MGI:3646999]	269.553	94.1102	-1.51814	0.00104377	0.0162873
Gm8396	ENSMUSG00000049460	14	predicted gene 8396 [Source:MGI Symbol;Acc:MGI:3648154]	177.581	32.8982	-2.4324	5.8313e-05	0.00180162
Rft1	ENSMUSG00000052395	14	RFT1 homolog [Source:MGI Symbol;Acc:MGI:3607791]	278.444	84.7408	-1.71626	0.00140148	0.0203699
Zcchc24	ENSMUSG00000055538	14	zinc finger, CCHC domain containing 24 [Source:MGI Symbol;Acc:MGI:1919168]	488.352	2901.78	2.57095	6.87501e-10	2.26974e-07
Cbx3-ps6	ENSMUSG00000057886	14	chromobox 3, pseudogene 6 [Source:MGI Symbol;Acc:MGI:3646710]	349.104	57.0554	-2.61322	7.96483e-07	6.50414e-05
Tpm3-rs7	ENSMUSG00000058126	14	tropomyosin 3, related sequence 7 [Source:MGI Symbol;Acc:MGI:99705]	2433.92	707.483	-1.78251	7.17492e-05	0.00212308
Gpc6	ENSMUSG00000058571	14	glypican 6 [Source:MGI Symbol;Acc:MGI:1346322]	64.8537	195.244	1.59002	0.00208418	0.0274609
Gm5801	ENSMUSG00000058581	14	predicted pseudogene 5801 [Source:MGI Symbol;Acc:MGI:3646055]	745.573	285.937	-1.38265	0.00315437	0.0370414
Gzmd	ENSMUSG00000059256	14	granzyme D [Source:MGI Symbol;Acc:MGI:109255]	1980.56	10823.1	2.45013	3.1863e-10	1.22726e-07
Cdh24	ENSMUSG00000059674	14	cadherin-like 24 [Source:MGI Symbol;Acc:MGI:1928330]	180.994	35.7169	-2.34127	7.58874e-06	0.000378387
Kif13b	ENSMUSG00000060012	14	kinesin family member 13B [Source:MGI Symbol;Acc:MGI:1098265]	139.056	39.4805	-1.81645	0.00110724	0.0170816
Rpl36a-ps1	ENSMUSG00000060377	14	ribosomal protein L36A, pseudogene 1 [Source:MGI Symbol;Acc:MGI:3642585]	191.665	674.031	1.81423	0.000342138	0.00698744
Gm6055	ENSMUSG00000062081	14	predicted gene 6055 [Source:MGI Symbol;Acc:MGI:3648620]	610.738	179.026	-1.77039	0.000355376	0.00718525
Rps3a2	ENSMUSG00000062611	14	ribosomal protein S3A2 [Source:MGI Symbol;Acc:MGI:3642853]	1328	4664.36	1.81243	6.9092e-05	0.00207366
Chchd1	ENSMUSG00000063787	14	coiled-coil-helix-coiled-coil-helix domain containing 1 [Source:MGI Symbol;Acc:MGI:1913371]	754.097	107.522	-2.81012	3.03406e-09	7.10346e-07
Nt5dc2	ENSMUSG00000071547	14	5'-nucleotidase domain containing 2 [Source:MGI Symbol;Acc:MGI:1917271]	1072.52	311.017	-1.78594	2.37051e-05	0.000904002
Ear2	ENSMUSG00000072596	14	eosinophil-associated, ribonuclease A family, member 2 [Source:MGI Symbol;Acc:MGI:108020]	6.47525	38.6165	2.57621	0.00245689	0.0306912
Ear1	ENSMUSG00000072601	14	eosinophil-associated, ribonuclease A family, member 1 [Source:MGI Symbol;Acc:MGI:108021]	7.69865	90.6762	3.55805	4.34176e-07	3.95032e-05
Rpl23a-ps3	ENSMUSG00000078126	14	ribosomal protein L23A, pseudogene 3 [Source:MGI Symbol;Acc:MGI:3781353]	538.87	189.407	-1.50845	0.00266274	0.0325586
Gzmc	ENSMUSG00000079186	14	granzyme C [Source:MGI Symbol;Acc:MGI:109256]	539.746	2686.62	2.31544	1.13946e-08	2.11205e-06
Gm6580	ENSMUSG00000083169	14	predicted gene 6580 [Source:MGI Symbol;Acc:MGI:3646421]	765.369	178.947	-2.09662	5.19471e-05	0.0016513
Mir17hg	ENSMUSG00000089726	14	Mir17 host gene (non-protein coding) [Source:MGI Symbol;Acc:MGI:1923207]	251.917	575.544	1.19198	0.00153705	0.0218924
Gm17066	ENSMUSG00000091509	14	predicted gene 17066 [Source:MGI Symbol;Acc:MGI:4937893]	37.3511	145.516	1.96196	0.000276493	0.00599884
Gm17366	ENSMUSG00000091723	14	predicted gene, 17366 [Source:MGI Symbol;Acc:MGI:4937000]	264.07	47.4984	-2.47497	4.42579e-06	0.0002557
Rpph1	ENSMUSG00000092837	14	ribonuclease P RNA component H1 [Source:MGI Symbol;Acc:MGI:1934664]	21.1035	117.475	2.4768	0.000515212	0.00958658
Gm26782	ENSMUSG00000097431	14	predicted gene, 26782 [Source:MGI Symbol;Acc:MGI:5477276]	67.3672	11.5111	-2.54902	0.00230134	0.029389
Gm4742	ENSMUSG00000105461	14	predicted gene 4742 [Source:MGI Symbol;Acc:MGI:3645661]	248.575	61.8494	-2.00685	2.54317e-05	0.000947947
Gm18711	ENSMUSG00000105666	14	predicted gene, 18711 [Source:MGI Symbol;Acc:MGI:5010896]	33.3332	3.45029	-3.27217	0.00291028	0.0348991
Rarg	ENSMUSG00000001288	15	retinoic acid receptor, gamma [Source:MGI Symbol;Acc:MGI:97858]	232.041	656.644	1.50073	0.000729985	0.0124105
Hoxc8	ENSMUSG00000001657	15	homeobox C8 [Source:MGI Symbol;Acc:MGI:96198]	83.545	239.283	1.51809	0.000219941	0.00508694
Wisp1	ENSMUSG00000005124	15	WNT1 inducible signaling pathway protein 1 [Source:MGI Symbol;Acc:MGI:1197008]	82.1705	241.269	1.55395	0.000174722	0.0042638
Apobec3	ENSMUSG00000009585	15	apolipoprotein B mRNA editing enzyme, catalytic polypeptide 3 [Source:MGI Symbol;Acc:MGI:1933111]	43.965	188.205	2.09788	1.82173e-05	0.000736017
Bik	ENSMUSG00000016758	15	BCL2-interacting killer [Source:MGI Symbol;Acc:MGI:1206591]	143.162	407.802	1.51022	0.000892449	0.0145141
Tmprss6	ENSMUSG00000016942	15	transmembrane serine protease 6 [Source:MGI Symbol;Acc:MGI:1919003]	111.228	39.2373	-1.50322	0.00433551	0.0467185
Dab2	ENSMUSG00000022150	15	disabled 2, mitogen-responsive phosphoprotein [Source:MGI Symbol;Acc:MGI:109175]	744.679	1496.04	1.00645	0.000931949	0.0150611
Retreg1	ENSMUSG00000022270	15	reticulophagy regulator 1 [Source:MGI Symbol;Acc:MGI:1913520]	102.535	399.796	1.96315	5.00042e-06	0.000279396
Gtse1	ENSMUSG00000022385	15	G two S phase expressed protein 1 [Source:MGI Symbol;Acc:MGI:1352755]	651.998	271.699	-1.26286	0.00414024	0.0451112
Tef	ENSMUSG00000022389	15	thyrotroph embryonic factor [Source:MGI Symbol;Acc:MGI:98663]	364.812	1053.6	1.5301	0.00150684	0.0215725
Rbx1	ENSMUSG00000022400	15	ring-box 1 [Source:MGI Symbol;Acc:MGI:1891829]	2428.9	6580.52	1.43789	0.00199422	0.0265782
Adsl	ENSMUSG00000022407	15	adenylosuccinate lyase [Source:MGI Symbol;Acc:MGI:103202]	550.929	94.6162	-2.54171	1.50257e-08	2.57217e-06
Dnal4	ENSMUSG00000022420	15	dynein, axonemal, light chain 4 [Source:MGI Symbol;Acc:MGI:1859217]	565.804	220.649	-1.35855	0.00325373	0.0379047
Upk3a	ENSMUSG00000022435	15	uroplakin 3A [Source:MGI Symbol;Acc:MGI:98914]	94.9259	22.7195	-2.06287	0.00383469	0.0426056
Ttll1	ENSMUSG00000022442	15	tubulin tyrosine ligase-like 1 [Source:MGI Symbol;Acc:MGI:2443047]	182.423	56.2323	-1.69782	0.00368883	0.0414432
Myh9	ENSMUSG00000022443	15	myosin, heavy polypeptide 9, non-muscle [Source:MGI Symbol;Acc:MGI:107717]	10548.5	3377.7	-1.64293	1.0406e-05	0.000481929
Naga	ENSMUSG00000022453	15	N-acetyl galactosaminidase, alpha [Source:MGI Symbol;Acc:MGI:1261422]	1395.16	754.012	-0.887771	0.00420972	0.0456878
Slc38a4	ENSMUSG00000022464	15	solute carrier family 38, member 4 [Source:MGI Symbol;Acc:MGI:1916604]	17961	7296.52	-1.29959	0.00224323	0.0289131
Xrcc6	ENSMUSG00000022471	15	X-ray repair complementing defective repair in Chinese hamster cells 6 [Source:MGI Symbol;Acc:MGI:95606]	757.706	198.348	-1.93361	3.57022e-05	0.0012333
Aco2	ENSMUSG00000022477	15	aconitase 2, mitochondrial [Source:MGI Symbol;Acc:MGI:87880]	3516.62	1492.07	-1.23687	0.00278784	0.033731
Cyc1	ENSMUSG00000022551	15	cytochrome c-1 [Source:MGI Symbol;Acc:MGI:1913695]	3368.83	926.306	-1.86269	4.82905e-06	0.000272194
Bop1	ENSMUSG00000022557	15	block of proliferation 1 [Source:MGI Symbol;Acc:MGI:1334460]	1779.36	478.071	-1.89606	6.41333e-06	0.000336845
Gpihbp1	ENSMUSG00000022579	15	GPI-anchored HDL-binding protein 1 [Source:MGI Symbol;Acc:MGI:1915703]	21.7919	129.364	2.56957	1.76052e-05	0.000717559
Lynx1	ENSMUSG00000022594	15	Ly6/neurotoxin 1 [Source:MGI Symbol;Acc:MGI:1345180]	11.6749	61.124	2.38832	0.00204161	0.0270072
Zcrb1	ENSMUSG00000022635	15	zinc finger CCHC-type and RNA binding motif 1 [Source:MGI Symbol;Acc:MGI:1914447]	1225.44	3176.87	1.37431	0.00128085	0.0190356
Lmbr1l	ENSMUSG00000022999	15	limb region 1 like [Source:MGI Symbol;Acc:MGI:1289247]	856.118	2649.51	1.62984	0.000118757	0.00318755
Rhebl1	ENSMUSG00000023755	15	Ras homolog enriched in brain like 1 [Source:MGI Symbol;Acc:MGI:1916409]	414.772	1706.08	2.0403	4.36123e-06	0.000252602
Mal2	ENSMUSG00000024479	15	mal, T cell differentiation protein 2 [Source:MGI Symbol;Acc:MGI:2146021]	28.447	107.464	1.91751	0.000246021	0.00545639
Trib1	ENSMUSG00000032501	15	tribbles pseudokinase 1 [Source:MGI Symbol;Acc:MGI:2443397]	743.47	2670.92	1.84499	2.24706e-05	0.000865494
Eif3l	ENSMUSG00000033047	15	eukaryotic translation initiation factor 3, subunit L [Source:MGI Symbol;Acc:MGI:2386251]	5730.05	1628.74	-1.81479	2.80535e-05	0.00103235
Rac2	ENSMUSG00000033220	15	RAS-related C3 botulinum substrate 2 [Source:MGI Symbol;Acc:MGI:97846]	37.5759	107.701	1.51915	0.00428572	0.0463251
Kctd17	ENSMUSG00000033287	15	potassium channel tetramerisation domain containing 17 [Source:MGI Symbol;Acc:MGI:1920094]	3412.98	865.866	-1.97882	3.72322e-06	0.000222335
Recql4	ENSMUSG00000033762	15	RecQ protein-like 4 [Source:MGI Symbol;Acc:MGI:1931028]	142.578	34.4847	-2.04772	0.000384144	0.00759416
Gxylt1	ENSMUSG00000036197	15	glucoside xylosyltransferase 1 [Source:MGI Symbol;Acc:MGI:2684933]	2523.69	5779.17	1.19533	0.00399714	0.0440295
Aaas	ENSMUSG00000036678	15	achalasia, adrenocortical insufficiency, alacrimia [Source:MGI Symbol;Acc:MGI:2443767]	937.164	366.004	-1.35644	0.00251328	0.0311765
Colec10	ENSMUSG00000038591	15	collectin sub-family member 10 [Source:MGI Symbol;Acc:MGI:3606482]	34.5194	105.046	1.60555	0.000591112	0.0106445
Ptger4	ENSMUSG00000039942	15	prostaglandin E receptor 4 (subtype EP4) [Source:MGI Symbol;Acc:MGI:104311]	91.4505	296.589	1.6974	0.000121907	0.00325321
Tspo	ENSMUSG00000041736	15	translocator protein [Source:MGI Symbol;Acc:MGI:88222]	1019.96	420.262	-1.27915	0.00275923	0.0334728
Atf4	ENSMUSG00000042406	15	activating transcription factor 4 [Source:MGI Symbol;Acc:MGI:88096]	7771.79	19200.9	1.30486	0.00177977	0.0242801
Mgat3	ENSMUSG00000042428	15	mannoside acetylglucosaminyltransferase 3 [Source:MGI Symbol;Acc:MGI:104532]	293.959	630.948	1.1019	0.00109577	0.0169614
Ly6k	ENSMUSG00000044678	15	lymphocyte antigen 6 complex, locus K [Source:MGI Symbol;Acc:MGI:1923736]	28.8232	114.178	1.98599	0.000966994	0.0154866
Basp1	ENSMUSG00000045763	15	brain abundant, membrane attached signal protein 1 [Source:MGI Symbol;Acc:MGI:1917600]	10481.4	3687.5	-1.50712	0.000393758	0.0077313
Zfp41	ENSMUSG00000047003	15	zinc finger protein 41 [Source:MGI Symbol;Acc:MGI:99186]	314.613	97.6668	-1.68764	0.000707998	0.0121183
Acot10	ENSMUSG00000047565	15	acyl-CoA thioesterase 10 [Source:MGI Symbol;Acc:MGI:1928940]	566.988	201.35	-1.49361	0.00353677	0.0403492
BC025446	ENSMUSG00000047728	15	cDNA sequence BC025446 [Source:MGI Symbol;Acc:MGI:2385015]	26.6037	95.3817	1.84208	0.000766491	0.012892
A4galt	ENSMUSG00000047878	15	alpha 1,4-galactosyltransferase [Source:MGI Symbol;Acc:MGI:3512453]	814.242	1848.76	1.18303	0.00282565	0.0340463
Tob2	ENSMUSG00000048546	15	transducer of ERBB2, 2 [Source:MGI Symbol;Acc:MGI:1888525]	944.663	2021.95	1.09787	0.00449627	0.0479284
Rictor	ENSMUSG00000050310	15	RPTOR independent companion of MTOR, complex 2 [Source:MGI Symbol;Acc:MGI:1926007]	619.215	1264.92	1.03053	0.00241344	0.0303452
Ncald	ENSMUSG00000051359	15	neurocalcin delta [Source:MGI Symbol;Acc:MGI:1196326]	56.2843	218.488	1.95675	4.22973e-05	0.0014146
Gm10020	ENSMUSG00000057262	15	predicted pseudogene 10020 [Source:MGI Symbol;Acc:MGI:3642192]	99.1442	19.1247	-2.37409	0.00055578	0.0101695
Apol9a	ENSMUSG00000057346	15	apolipoprotein L 9a [Source:MGI Symbol;Acc:MGI:3606001]	12.116	62.6375	2.37012	0.000977139	0.0155843
Nsmce2	ENSMUSG00000059586	15	NSE2/MMS21 homolog, SMC5-SMC6 complex SUMO ligase [Source:MGI Symbol;Acc:MGI:1915751]	484.095	144.669	-1.74254	0.000337809	0.00694552
Rpl3	ENSMUSG00000060036	15	ribosomal protein L3 [Source:MGI Symbol;Acc:MGI:1351605]	815.46	358.444	-1.18587	0.00367113	0.0413637
Krt5	ENSMUSG00000061527	15	keratin 5 [Source:MGI Symbol;Acc:MGI:96702]	289.8	40.6719	-2.83295	1.431e-08	2.4865e-06
Tnfrsf11b	ENSMUSG00000063727	15	tumor necrosis factor receptor superfamily, member 11b (osteoprotegerin) [Source:MGI Symbol;Acc:MGI:109587]	112.7	311.04	1.46461	0.00011702	0.0031505
Selenop	ENSMUSG00000064373	15	selenoprotein P [Source:MGI Symbol;Acc:MGI:894288]	1391.26	2801.5	1.00981	0.00136993	0.0200628
Gm7666	ENSMUSG00000067547	15	predicted pseudogene 7666 [Source:MGI Symbol;Acc:MGI:3648907]	1272.66	280.904	-2.1797	2.00478e-06	0.000135074
Tcea1-ps1	ENSMUSG00000067869	15	transcription elongation factor A (SII) 1, pseudogene 1 [Source:MGI Symbol;Acc:MGI:1861432]	249.486	42.4584	-2.55484	1.15657e-05	0.000523057
Pick1	ENSMUSG00000068206	15	protein interacting with C kinase 1 [Source:MGI Symbol;Acc:MGI:894645]	511.221	173.663	-1.55766	0.000167434	0.00412076
Apol9b	ENSMUSG00000068246	15	apolipoprotein L 9b [Source:MGI Symbol;Acc:MGI:1919148]	12.797	66.04	2.36754	0.00110147	0.0170268
Chrac1	ENSMUSG00000068391	15	chromatin accessibility complex 1 [Source:MGI Symbol;Acc:MGI:2135796]	542.255	206.446	-1.39321	0.000984873	0.0156968
Aard	ENSMUSG00000068522	15	alanine and arginine rich domain containing protein [Source:MGI Symbol;Acc:MGI:2181621]	107.084	259.728	1.27826	0.0039373	0.0434535
Fam84b	ENSMUSG00000072568	15	family with sequence similarity 84, member B [Source:MGI Symbol;Acc:MGI:3026924]	143.81	278.952	0.955854	0.00297368	0.0355151
Ly6a	ENSMUSG00000075602	15	lymphocyte antigen 6 complex, locus A [Source:MGI Symbol;Acc:MGI:107527]	501.376	2536.29	2.33876	2.49758e-09	6.27381e-07
Cyp11b1	ENSMUSG00000075604	15	cytochrome P450, family 11, subfamily b, polypeptide 1 [Source:MGI Symbol;Acc:MGI:88583]	10.2393	49.9719	2.287	0.00403692	0.0442777
Gm7935	ENSMUSG00000075609	15	predicted pseudogene 7935 [Source:MGI Symbol;Acc:MGI:3646370]	287.027	56.0316	-2.35688	7.89918e-06	0.000389233
Ly6c1	ENSMUSG00000079018	15	lymphocyte antigen 6 complex, locus C1 [Source:MGI Symbol;Acc:MGI:96882]	317.381	770.292	1.27919	0.0005504	0.0101029
Cbx6	ENSMUSG00000089715	15	chromobox 6 [Source:MGI Symbol;Acc:MGI:3512628]	540.099	2051.09	1.9251	1.3265e-05	0.000579498
Gm18889	ENSMUSG00000092230	15	predicted gene, 18889 [Source:MGI Symbol;Acc:MGI:5011074]	447.604	112.113	-1.99727	5.08276e-05	0.00162466
Gm20712	ENSMUSG00000093677	15	predicted gene 20712 [Source:MGI Symbol;Acc:MGI:5313159]	18.4899	87.4874	2.24234	0.000481174	0.00907008
Gm5472	ENSMUSG00000096157	15	predicted gene 5472 [Source:MGI Symbol;Acc:MGI:3648309]	88.5628	8.82326	-3.32732	1.03782e-05	0.000481609
Gm4217	ENSMUSG00000097954	15	predicted gene 4217 [Source:MGI Symbol;Acc:MGI:3782393]	452.92	71.4537	-2.66417	1.92369e-07	2.00255e-05
Gm4335	ENSMUSG00000097989	15	predicted gene 4335 [Source:MGI Symbol;Acc:MGI:3782519]	879.676	167.553	-2.39236	8.18784e-07	6.59306e-05
Bin2	ENSMUSG00000098112	15	bridging integrator 2 [Source:MGI Symbol;Acc:MGI:3611448]	3467.81	1313.89	-1.40019	0.000147438	0.00373197
Peg13	ENSMUSG00000106847	15	paternally expressed 13 [Source:MGI Symbol;Acc:MGI:2663476]	363.796	856.548	1.23541	0.0011922	0.0181024
Comt	ENSMUSG00000000326	16	catechol-O-methyltransferase [Source:MGI Symbol;Acc:MGI:88470]	804.506	295.279	-1.44602	0.00146803	0.0210984
Pla1a	ENSMUSG00000002847	16	phospholipase A1 member A [Source:MGI Symbol;Acc:MGI:1934677]	122.256	414.893	1.76283	1.67517e-05	0.000690048
Dvl3	ENSMUSG00000003233	16	dishevelled segment polarity protein 3 [Source:MGI Symbol;Acc:MGI:108100]	622.908	192.969	-1.69065	3.18243e-05	0.00113147
Rsl1d1	ENSMUSG00000005846	16	ribosomal L1 domain containing 1 [Source:MGI Symbol;Acc:MGI:1913659]	2829.84	1280.79	-1.14369	0.00334683	0.0387501
Smpd4	ENSMUSG00000005899	16	sphingomyelin phosphodiesterase 4 [Source:MGI Symbol;Acc:MGI:1924876]	670.993	253.488	-1.40438	0.00173993	0.0238351
Trap1	ENSMUSG00000005981	16	TNF receptor-associated protein 1 [Source:MGI Symbol;Acc:MGI:1915265]	2149.29	692.597	-1.63378	8.49995e-05	0.00242511
Crkl	ENSMUSG00000006134	16	v-crk avian sarcoma virus CT10 oncogene homolog-like [Source:MGI Symbol;Acc:MGI:104686]	661.357	113.709	-2.54008	1.60523e-07	1.70954e-05
Nubp1	ENSMUSG00000022503	16	nucleotide binding protein 1 [Source:MGI Symbol;Acc:MGI:1347073]	845.997	225.217	-1.90934	3.97675e-05	0.00134953
Bcl6	ENSMUSG00000022508	16	B cell leukemia/lymphoma 6 [Source:MGI Symbol;Acc:MGI:107187]	247.172	733.601	1.56948	0.000439946	0.00840261
Cldn1	ENSMUSG00000022512	16	claudin 1 [Source:MGI Symbol;Acc:MGI:1276109]	182.145	874.047	2.26262	7.55422e-09	1.50498e-06
Lsg1	ENSMUSG00000022538	16	large 60S subunit nuclear export GTPase 1 [Source:MGI Symbol;Acc:MGI:107236]	749.445	128.757	-2.54117	4.53109e-08	6.23294e-06
Dubr	ENSMUSG00000022639	16	Dppa2 upstream binding RNA [Source:MGI Symbol;Acc:MGI:1915440]	410.548	1208.75	1.5579	7.25124e-05	0.00214018
Cd200	ENSMUSG00000022661	16	CD200 antigen [Source:MGI Symbol;Acc:MGI:1196990]	325.028	690.164	1.08638	0.00208296	0.0274609
Cd200r1	ENSMUSG00000022667	16	CD200 receptor 1 [Source:MGI Symbol;Acc:MGI:1889024]	3.10498	37.8001	3.60573	7.5981e-05	0.00221428
Gbe1	ENSMUSG00000022707	16	glucan (1,4-alpha-), branching enzyme 1 [Source:MGI Symbol;Acc:MGI:1921435]	504.276	159.443	-1.66117	0.000565413	0.0103131
Zbtb20	ENSMUSG00000022708	16	zinc finger and BTB domain containing 20 [Source:MGI Symbol;Acc:MGI:1929213]	125.087	347.12	1.47251	0.00224082	0.0289131
Nit2	ENSMUSG00000022751	16	nitrilase family, member 2 [Source:MGI Symbol;Acc:MGI:1261838]	452.544	150.175	-1.59142	0.00361439	0.0409253
Sdf2l1	ENSMUSG00000022769	16	stromal cell-derived factor 2-like 1 [Source:MGI Symbol;Acc:MGI:2149842]	2534.29	478.925	-2.40371	3.61431e-08	5.22041e-06
Igsf11	ENSMUSG00000022790	16	immunoglobulin superfamily, member 11 [Source:MGI Symbol;Acc:MGI:2388477]	166.297	403.666	1.2794	0.00142813	0.0206647
Yars2	ENSMUSG00000022792	16	tyrosyl-tRNA synthetase 2 (mitochondrial) [Source:MGI Symbol;Acc:MGI:1917370]	419.805	151.83	-1.46726	0.0013233	0.0195408
Umps	ENSMUSG00000022814	16	uridine monophosphate synthetase [Source:MGI Symbol;Acc:MGI:1298388]	1889.15	738.992	-1.35411	0.000843522	0.0138684
Fstl1	ENSMUSG00000022816	16	follistatin-like 1 [Source:MGI Symbol;Acc:MGI:102793]	1384.97	7046.82	2.34711	2.23026e-09	5.79115e-07
Ehhadh	ENSMUSG00000022853	16	enoyl-Coenzyme A, hydratase/3-hydroxyacyl Coenzyme A dehydrogenase [Source:MGI Symbol;Acc:MGI:1277964]	274.658	23.57	-3.54261	6.88147e-11	3.61434e-08
App	ENSMUSG00000022892	16	amyloid beta (A4) precursor protein [Source:MGI Symbol;Acc:MGI:88059]	5213.8	1579.25	-1.72309	0.000116349	0.00314483
Adamts5	ENSMUSG00000022894	16	a disintegrin-like and metallopeptidase (reprolysin type) with thrombospondin type 1 motif, 5 (aggrecanase-2) [Source:MGI Symbol;Acc:MGI:1346321]	158.514	1326.76	3.06523	3.28614e-13	4.68839e-10
Chaf1b	ENSMUSG00000022945	16	chromatin assembly factor 1, subunit B (p60) [Source:MGI Symbol;Acc:MGI:1314881]	524.252	256.85	-1.02933	0.00467433	0.049371
Cbr3	ENSMUSG00000022947	16	carbonyl reductase 3 [Source:MGI Symbol;Acc:MGI:1309992]	97.4216	28.2213	-1.78746	0.00244998	0.030638
Runx1	ENSMUSG00000022952	16	runt related transcription factor 1 [Source:MGI Symbol;Acc:MGI:99852]	180.606	1339.08	2.89032	1.15037e-11	7.81915e-09
Ifngr2	ENSMUSG00000022965	16	interferon gamma receptor 2 [Source:MGI Symbol;Acc:MGI:107654]	767.552	3067.38	1.99867	7.51309e-07	6.18591e-05
Bach1	ENSMUSG00000025612	16	BTB and CNC homology 1, basic leucine zipper transcription factor 1 [Source:MGI Symbol;Acc:MGI:894680]	895.084	1958.65	1.12976	0.000822917	0.0136719
Dcbld2	ENSMUSG00000035107	16	discoidin, CUB and LCCL domain containing 2 [Source:MGI Symbol;Acc:MGI:1920629]	1379.85	3479.82	1.33451	0.000822209	0.01367
Gramd1c	ENSMUSG00000036292	16	GRAM domain containing 1C [Source:MGI Symbol;Acc:MGI:2443024]	214.138	499.115	1.22083	0.00294588	0.0352195
Socs1	ENSMUSG00000038037	16	suppressor of cytokine signaling 1 [Source:MGI Symbol;Acc:MGI:1354910]	119.974	672.527	2.48687	1.50142e-07	1.62139e-05
Coro7	ENSMUSG00000039637	16	coronin 7 [Source:MGI Symbol;Acc:MGI:1926135]	683.914	291.229	-1.23166	0.0037054	0.0415688
Eva1c	ENSMUSG00000039903	16	eva-1 homolog C (C. elegans) [Source:MGI Symbol;Acc:MGI:1918217]	247.321	1941.49	2.97271	6.44442e-11	3.4635e-08
Cldn5	ENSMUSG00000041378	16	claudin 5 [Source:MGI Symbol;Acc:MGI:1276112]	171.33	716.896	2.06498	6.37803e-06	0.000335755
Spice1	ENSMUSG00000043065	16	spindle and centriole associated protein 1 [Source:MGI Symbol;Acc:MGI:1196252]	72.7985	12.3743	-2.55656	0.000952465	0.0153283
2510009E07Rik	ENSMUSG00000043391	16	RIKEN cDNA 2510009E07 gene [Source:MGI Symbol;Acc:MGI:1919440]	133.075	502.794	1.91772	1.29173e-05	0.000571875
Gm5809	ENSMUSG00000043870	16	predicted pseudogene 5809 [Source:MGI Symbol;Acc:MGI:3647324]	62.381	4.23949	-3.87914	2.12048e-05	0.000827777
Cox17	ENSMUSG00000046516	16	cytochrome c oxidase assembly protein 17 [Source:MGI Symbol;Acc:MGI:1333806]	790.1	4149.05	2.39267	7.42341e-07	6.14892e-05
Fam43a	ENSMUSG00000046546	16	family with sequence similarity 43, member A [Source:MGI Symbol;Acc:MGI:2676309]	709.958	3205.2	2.17461	2.63903e-07	2.56733e-05
Gm4737	ENSMUSG00000048087	16	predicted gene 4737 [Source:MGI Symbol;Acc:MGI:3643647]	198.416	18.1232	-3.45262	4.22658e-09	9.13074e-07
Mb21d2	ENSMUSG00000051065	16	Mab-21 domain containing 2 [Source:MGI Symbol;Acc:MGI:1917028]	311.284	732.231	1.23407	0.00215861	0.0281839
Camk2n2	ENSMUSG00000051146	16	calcium/calmodulin-dependent protein kinase II inhibitor 2 [Source:MGI Symbol;Acc:MGI:1920297]	33.7792	198.939	2.55812	4.956e-05	0.00159295
Smim11	ENSMUSG00000051989	16	small integral membrane protein 11 [Source:MGI Symbol;Acc:MGI:1916186]	892.488	2438.85	1.4503	0.00402176	0.0441813
Gm5963	ENSMUSG00000052192	16	predicted pseudogene 5963 [Source:MGI Symbol;Acc:MGI:3648418]	6327.69	28029	2.14717	3.35966e-05	0.00117283
Jam2	ENSMUSG00000053062	16	junction adhesion molecule 2 [Source:MGI Symbol;Acc:MGI:1933820]	103.534	252.417	1.2857	0.000830818	0.0137287
Cd200r4	ENSMUSG00000062082	16	CD200 receptor 4 [Source:MGI Symbol;Acc:MGI:3036289]	2.25406	30.3293	3.75012	0.000617225	0.0109893
Gspt1	ENSMUSG00000062203	16	G1 to S phase transition 1 [Source:MGI Symbol;Acc:MGI:1316728]	2850.96	592.894	-2.2656	3.26755e-07	3.05721e-05
Gm6030	ENSMUSG00000062284	16	predicted gene 6030 [Source:MGI Symbol;Acc:MGI:3645112]	2138.24	7490.2	1.80858	0.000717202	0.0122412
Nmral1	ENSMUSG00000063445	16	NmrA-like family domain containing 1 [Source:MGI Symbol;Acc:MGI:1915074]	401.788	107.037	-1.90833	7.62726e-05	0.00221998
Rimbp3	ENSMUSG00000071636	16	RIMS binding protein 3 [Source:MGI Symbol;Acc:MGI:2685449]	37.2147	4.36225	-3.09273	0.00302522	0.0360375
Cebpd	ENSMUSG00000071637	16	CCAAT/enhancer binding protein (C/EBP), delta [Source:MGI Symbol;Acc:MGI:103573]	53.2581	496.609	3.22104	1.0577e-09	3.13046e-07
2014-09-04	ENSMUSG00000072214	16	septin 5 [Source:MGI Symbol;Acc:MGI:1195461]	2625.65	489.152	-2.42432	2.97527e-08	4.42837e-06
Heg1	ENSMUSG00000075254	16	heart development protein with EGF-like domains 1 [Source:MGI Symbol;Acc:MGI:1924696]	864.814	2011.74	1.21798	0.00228463	0.0293158
Gm5406	ENSMUSG00000080715	16	predicted gene 5406 [Source:MGI Symbol;Acc:MGI:3645119]	100.213	18.609	-2.429	0.00104868	0.0163419
Gm6305	ENSMUSG00000081052	16	predicted gene 6305 [Source:MGI Symbol;Acc:MGI:3644967]	46.0978	2.83557	-4.02299	0.00034118	0.00697758
Gm5678	ENSMUSG00000082815	16	predicted gene 5678 [Source:MGI Symbol;Acc:MGI:3646098]	20.6655	0.246449	-6.38979	0.000678924	0.0118058
Gm6640	ENSMUSG00000083681	16	predicted gene 6640 [Source:MGI Symbol;Acc:MGI:3646353]	25.7992	0.319679	-6.33456	7.58157e-05	0.00221225
Gm7856	ENSMUSG00000084301	16	predicted gene 7856 [Source:MGI Symbol;Acc:MGI:3648230]	223.726	55.0185	-2.02374	0.000195717	0.0046581
Gm9816	ENSMUSG00000085783	16	predicted pseudogene 9816 [Source:MGI Symbol;Acc:MGI:3704465]	838.561	182.739	-2.19813	3.89289e-06	0.000230089
Gm15564	ENSMUSG00000086324	16	predicted gene 15564 [Source:MGI Symbol;Acc:MGI:3783013]	8197.74	24343.7	1.57025	0.000838444	0.0138206
Gm6493	ENSMUSG00000090021	16	predicted gene 6493 [Source:MGI Symbol;Acc:MGI:3644797]	199.444	37.7812	-2.40024	1.62397e-05	0.000674998
Gm20056	ENSMUSG00000103847	16	predicted gene, 20056 [Source:MGI Symbol;Acc:MGI:5012241]	257.188	25.3359	-3.34357	1.07013e-09	3.13046e-07
Kat2b	ENSMUSG00000000708	17	K(lysine) acetyltransferase 2B [Source:MGI Symbol;Acc:MGI:1343094]	320.376	744.574	1.21665	0.00222183	0.0287817
Dpp9	ENSMUSG00000001229	17	dipeptidylpeptidase 9 [Source:MGI Symbol;Acc:MGI:2443967]	496.634	179.277	-1.46999	0.00168851	0.0233103
Snx9	ENSMUSG00000002365	17	sorting nexin 9 [Source:MGI Symbol;Acc:MGI:1913866]	3420.95	815.806	-2.0681	1.82595e-06	0.00012672
Mea1	ENSMUSG00000002768	17	male enhanced antigen 1 [Source:MGI Symbol;Acc:MGI:96957]	1905.93	700.326	-1.44439	0.00145094	0.0209178
Sh3gl1	ENSMUSG00000003200	17	SH3-domain GRB2-like 1 [Source:MGI Symbol;Acc:MGI:700010]	1926.21	478.947	-2.00783	1.10703e-06	8.55631e-05
Ccdc94	ENSMUSG00000003208	17	coiled-coil domain containing 94 [Source:MGI Symbol;Acc:MGI:1920136]	278.121	72.5222	-1.93922	0.000285067	0.00611689
Ddr1	ENSMUSG00000003534	17	discoidin domain receptor family, member 1 [Source:MGI Symbol;Acc:MGI:99216]	6705.44	2993.63	-1.16343	0.00235078	0.0297679
Ier3	ENSMUSG00000003541	17	immediate early response 3 [Source:MGI Symbol;Acc:MGI:104814]	1299.08	3477.69	1.42064	0.000215597	0.00501757
Vars	ENSMUSG00000007029	17	valyl-tRNA synthetase [Source:MGI Symbol;Acc:MGI:90675]	1832.38	426.533	-2.10299	2.18607e-07	2.21579e-05
Dus3l	ENSMUSG00000007603	17	dihydrouridine synthase 3-like (S. cerevisiae) [Source:MGI Symbol;Acc:MGI:2147092]	705.856	226.156	-1.64206	0.000210559	0.00492513
Dll1	ENSMUSG00000014773	17	delta-like 1 (Drosophila) [Source:MGI Symbol;Acc:MGI:104659]	112.394	357.033	1.66749	0.00022687	0.00517569
Chtf18	ENSMUSG00000019214	17	CTF18, chromosome transmission fidelity factor 18 [Source:MGI Symbol;Acc:MGI:2384887]	463.703	159.425	-1.54032	0.000183825	0.00445771
Mrps36-ps1	ENSMUSG00000021631	17	mitichondrial ribosomal protein S36, pseudogene 1 [Source:MGI Symbol;Acc:MGI:3809201]	284.181	84.5104	-1.74961	0.000401915	0.00782784
Cdkn1a	ENSMUSG00000023067	17	cyclin-dependent kinase inhibitor 1A (P21) [Source:MGI Symbol;Acc:MGI:104556]	816.768	1880.42	1.20306	0.00107086	0.016633
Rps6ka2	ENSMUSG00000023809	17	ribosomal protein S6 kinase, polypeptide 2 [Source:MGI Symbol;Acc:MGI:1342290]	614.286	242.382	-1.34163	0.00334607	0.0387501
Thbs2	ENSMUSG00000023885	17	thrombospondin 2 [Source:MGI Symbol;Acc:MGI:98738]	210.157	766.26	1.86637	3.71399e-05	0.00127724
Smoc2	ENSMUSG00000023886	17	SPARC related modular calcium binding 2 [Source:MGI Symbol;Acc:MGI:1929881]	320.219	1276.44	1.995	3.13553e-06	0.000195844
Tnfrsf12a	ENSMUSG00000023905	17	tumor necrosis factor receptor superfamily, member 12a [Source:MGI Symbol;Acc:MGI:1351484]	1009.1	2397.9	1.24871	0.00175842	0.0240456
Adgrf4	ENSMUSG00000023918	17	adhesion G protein-coupled receptor F4 [Source:MGI Symbol;Acc:MGI:1925499]	23.7328	87.5688	1.88353	0.00134914	0.0198337
Aars2	ENSMUSG00000023938	17	alanyl-tRNA synthetase 2, mitochondrial [Source:MGI Symbol;Acc:MGI:2681839]	446.417	174.388	-1.35609	0.0014229	0.0206165
Enpp4	ENSMUSG00000023961	17	ectonucleotide pyrophosphatase/phosphodiesterase 4 [Source:MGI Symbol;Acc:MGI:2682634]	164.036	456.043	1.47516	0.000223194	0.00513234
Rrp36	ENSMUSG00000023971	17	ribosomal RNA processing 36 homolog (S. cerevisiae) [Source:MGI Symbol;Acc:MGI:2385053]	1223.97	512.114	-1.25703	0.00382137	0.042478
Pgc	ENSMUSG00000023987	17	progastricsin (pepsinogen C) [Source:MGI Symbol;Acc:MGI:98909]	6.18833	51.2082	3.04875	0.00100268	0.0158403
Trem2	ENSMUSG00000023992	17	triggering receptor expressed on myeloid cells 2 [Source:MGI Symbol;Acc:MGI:1913150]	63.3025	241.66	1.93264	5.80045e-05	0.00179739
Pim1	ENSMUSG00000024014	17	proviral integration site 1 [Source:MGI Symbol;Acc:MGI:97584]	3627.7	13010.3	1.84253	1.35506e-05	0.000588637
Wdr4	ENSMUSG00000024037	17	WD repeat domain 4 [Source:MGI Symbol;Acc:MGI:1889002]	760.552	264.112	-1.5259	0.000553991	0.0101448
Cryaa	ENSMUSG00000024041	17	crystallin, alpha A [Source:MGI Symbol;Acc:MGI:88515]	70.1333	310.963	2.14857	2.9397e-05	0.00106484
Myl12a	ENSMUSG00000024048	17	myosin, light chain 12A, regulatory, non-sarcomeric [Source:MGI Symbol;Acc:MGI:1914518]	8460.6	1195.89	-2.82267	1.06898e-11	7.48606e-09
Emilin2	ENSMUSG00000024053	17	elastin microfibril interfacer 2 [Source:MGI Symbol;Acc:MGI:2389136]	142.752	1091.38	2.93458	8.82401e-10	2.71897e-07
Lbh	ENSMUSG00000024063	17	limb-bud and heart [Source:MGI Symbol;Acc:MGI:1925139]	349.392	1170.09	1.7437	0.000224591	0.0051491
Xdh	ENSMUSG00000024066	17	xanthine dehydrogenase [Source:MGI Symbol;Acc:MGI:98973]	728.62	293.993	-1.30938	0.00248336	0.0309519
Atp6v0c	ENSMUSG00000024121	17	ATPase, H+ transporting, lysosomal V0 subunit C [Source:MGI Symbol;Acc:MGI:88116]	279.272	52.6138	-2.40816	5.9058e-06	0.000318886
Eci1	ENSMUSG00000024132	17	enoyl-Coenzyme A delta isomerase 1 [Source:MGI Symbol;Acc:MGI:94871]	263.435	81.2799	-1.69648	0.000659663	0.0115404
Srbd1	ENSMUSG00000024135	17	S1 RNA binding domain 1 [Source:MGI Symbol;Acc:MGI:1925836]	218.095	34.5514	-2.65814	4.40133e-07	3.95777e-05
Rhoq	ENSMUSG00000024143	17	ras homolog family member Q [Source:MGI Symbol;Acc:MGI:1931553]	518.15	1702.54	1.71624	3.33211e-06	0.000205347
C3	ENSMUSG00000024164	17	complement component 3 [Source:MGI Symbol;Acc:MGI:88227]	67.1261	230.789	1.78163	4.11554e-05	0.00138242
Tmem204	ENSMUSG00000024168	17	transmembrane protein 204 [Source:MGI Symbol;Acc:MGI:3039635]	30.1383	99.8479	1.72814	0.00417588	0.045414
Kdm4b	ENSMUSG00000024201	17	lysine (K)-specific demethylase 4B [Source:MGI Symbol;Acc:MGI:2442355]	425.494	142.172	-1.58151	0.00025702	0.00566769
Dync2li1	ENSMUSG00000024253	17	dynein cytoplasmic 2 light intermediate chain 1 [Source:MGI Symbol;Acc:MGI:1913996]	212.889	65.8167	-1.69357	0.00156046	0.0221241
Wdr46	ENSMUSG00000024312	17	WD repeat domain 46 [Source:MGI Symbol;Acc:MGI:1931871]	1650.02	446.729	-1.88501	2.23487e-05	0.000862594
Slc39a7	ENSMUSG00000024327	17	solute carrier family 39 (zinc transporter), member 7 [Source:MGI Symbol;Acc:MGI:95909]	52.4826	2.21804	-4.56448	5.60926e-06	0.000308432
Psmb8	ENSMUSG00000024338	17	proteasome (prosome, macropain) subunit, beta type 8 (large multifunctional peptidase 7) [Source:MGI Symbol;Acc:MGI:1346527]	28.3469	138.863	2.2924	9.51039e-05	0.00267054
C2	ENSMUSG00000024371	17	complement component 2 (within H-2S) [Source:MGI Symbol;Acc:MGI:88226]	45.231	128.312	1.50427	0.00406793	0.0445333
Apom	ENSMUSG00000024391	17	apolipoprotein M [Source:MGI Symbol;Acc:MGI:1930124]	392.887	921.115	1.22927	0.000467299	0.00883408
Bag6	ENSMUSG00000024392	17	BCL2-associated athanogene 6 [Source:MGI Symbol;Acc:MGI:1919439]	5313.86	2384.23	-1.15624	0.00239765	0.0301631
Atat1	ENSMUSG00000024426	17	alpha tubulin acetyltransferase 1 [Source:MGI Symbol;Acc:MGI:1913869]	182.644	60.5528	-1.59277	0.00442956	0.0474084
Mrps18b	ENSMUSG00000024436	17	mitochondrial ribosomal protein S18B [Source:MGI Symbol;Acc:MGI:1914223]	1228.88	288.903	-2.08869	3.20694e-06	0.000198162
Tagap	ENSMUSG00000033450	17	T cell activation Rho GTPase activating protein [Source:MGI Symbol;Acc:MGI:3615484]	133.145	447.987	1.75046	1.38684e-05	0.000597431
Neurl1b	ENSMUSG00000034413	17	neuralized E3 ubiquitin protein ligase 1B [Source:MGI Symbol;Acc:MGI:3643092]	1246.91	3158.04	1.34066	0.00355495	0.0404833
Rnps1	ENSMUSG00000034681	17	ribonucleic acid binding protein S1 [Source:MGI Symbol;Acc:MGI:97960]	1162.42	446.35	-1.38088	0.00157177	0.0222506
Gnptg	ENSMUSG00000035521	17	N-acetylglucosamine-1-phosphotransferase, gamma subunit [Source:MGI Symbol;Acc:MGI:2147006]	1150.18	352.243	-1.70722	0.000184769	0.00446654
Tnfsf9	ENSMUSG00000035678	17	tumor necrosis factor (ligand) superfamily, member 9 [Source:MGI Symbol;Acc:MGI:1101058]	98.6134	685.879	2.7981	1.15916e-10	5.35766e-08
Tmem63b	ENSMUSG00000036026	17	transmembrane protein 63b [Source:MGI Symbol;Acc:MGI:2387609]	655.986	115.401	-2.50701	3.07814e-08	4.53094e-06
H2-Aa	ENSMUSG00000036594	17	histocompatibility 2, class II antigen A, alpha [Source:MGI Symbol;Acc:MGI:95895]	11.186	81.3616	2.86265	2.48688e-05	0.000931991
Socs5	ENSMUSG00000037104	17	suppressor of cytokine signaling 5 [Source:MGI Symbol;Acc:MGI:2385459]	480.684	1521.36	1.66221	2.85032e-05	0.00104163
Capn15	ENSMUSG00000037326	17	calpain 15 [Source:MGI Symbol;Acc:MGI:1355075]	336.882	24.3774	-3.78863	1.84179e-12	1.93472e-09
Flywch1	ENSMUSG00000040097	17	FLYWCH-type zinc finger 1 [Source:MGI Symbol;Acc:MGI:2442638]	322.138	37.3505	-3.10848	3.05502e-10	1.19664e-07
Tbl3	ENSMUSG00000040688	17	transducin (beta)-like 3 [Source:MGI Symbol;Acc:MGI:2384863]	1209.64	471.992	-1.35775	0.000250163	0.00553762
Gm7334	ENSMUSG00000044645	17	predicted gene 7334 [Source:MGI Symbol;Acc:MGI:3647393]	217.456	51.2696	-2.08455	0.00011451	0.00310482
Prkce	ENSMUSG00000045038	17	protein kinase C, epsilon [Source:MGI Symbol;Acc:MGI:97599]	828.925	1985.14	1.25993	0.00306165	0.0362146
Crebrf	ENSMUSG00000048249	17	CREB3 regulatory factor [Source:MGI Symbol;Acc:MGI:1924378]	633.705	1418.24	1.16222	0.000668498	0.0116592
Dact2	ENSMUSG00000048826	17	dishevelled-binding antagonist of beta-catenin 2 [Source:MGI Symbol;Acc:MGI:1920347]	172.187	45.0591	-1.93409	0.000277608	0.00600142
4930539E08Rik	ENSMUSG00000048905	17	RIKEN cDNA 4930539E08 gene [Source:MGI Symbol;Acc:MGI:1925441]	33.7492	106.196	1.65381	0.00170745	0.0235017
Tagap1	ENSMUSG00000052031	17	T cell activation GTPase activating protein 1 [Source:MGI Symbol;Acc:MGI:1919786]	241.322	797.527	1.72458	6.89851e-06	0.000351931
Mapk14	ENSMUSG00000053436	17	mitogen-activated protein kinase 14 [Source:MGI Symbol;Acc:MGI:1346865]	2640.68	815.769	-1.69468	4.70717e-05	0.00153002
9130008F23Rik	ENSMUSG00000054951	17	RIKEN cDNA 9130008F23 gene [Source:MGI Symbol;Acc:MGI:1918833]	48.7919	270.374	2.47024	1.09979e-06	8.52892e-05
H2-T22	ENSMUSG00000056116	17	histocompatibility 2, T region locus 22 [Source:MGI Symbol;Acc:MGI:95956]	161.138	443.039	1.45913	0.00168625	0.0233049
Rab31	ENSMUSG00000056515	17	RAB31, member RAS oncogene family [Source:MGI Symbol;Acc:MGI:1914603]	819.948	2686.56	1.71215	0.000184659	0.00446654
Gm10012	ENSMUSG00000057580	17	predicted pseudogene 10012 [Source:MGI Symbol;Acc:MGI:3642454]	72.9695	368.348	2.3357	2.92788e-05	0.00106389
Rpl36	ENSMUSG00000057863	17	ribosomal protein L36 [Source:MGI Symbol;Acc:MGI:1860603]	390.238	135.49	-1.52617	0.000566231	0.0103199
Gm10093	ENSMUSG00000061062	17	predicted pseudogene 10093 [Source:MGI Symbol;Acc:MGI:3704479]	2381.55	777.823	-1.61439	0.000198712	0.00470515
Rab44	ENSMUSG00000064147	17	RAB44, member RAS oncogene family [Source:MGI Symbol;Acc:MGI:3045302]	1.65857	25.2332	3.92731	0.00322458	0.0376364
Gm10184	ENSMUSG00000066878	17	predicted pseudogene 10184 [Source:MGI Symbol;Acc:MGI:3704480]	139.301	28.0045	-2.31448	0.000122965	0.00327012
Xpo5	ENSMUSG00000067150	17	exportin 5 [Source:MGI Symbol;Acc:MGI:1913789]	361.401	62.9004	-2.52246	3.14594e-07	2.96679e-05
Gm7335	ENSMUSG00000067189	17	predicted gene 7335 [Source:MGI Symbol;Acc:MGI:3644473]	23.9858	2.09129	-3.51971	0.00392137	0.0433732
B3galt4	ENSMUSG00000067370	17	UDP-Gal:betaGlcNAc beta 1,3-galactosyltransferase, polypeptide 4 [Source:MGI Symbol;Acc:MGI:1859517]	243.953	84.3409	-1.5323	0.000953997	0.0153423
Zfp763	ENSMUSG00000067430	17	zinc finger protein 763 [Source:MGI Symbol;Acc:MGI:1920701]	43.3659	109.505	1.33637	0.00355609	0.0404833
Gm5499	ENSMUSG00000071035	17	predicted pseudogene 5499 [Source:MGI Symbol;Acc:MGI:3643804]	193.843	18.8236	-3.36427	5.43368e-09	1.14157e-06
Camkmt	ENSMUSG00000071037	17	calmodulin-lysine N-methyltransferase [Source:MGI Symbol;Acc:MGI:1920832]	58.202	6.23601	-3.22238	0.000363185	0.0072921
Rasgrp3	ENSMUSG00000071042	17	RAS, guanyl releasing protein 3 [Source:MGI Symbol;Acc:MGI:3028579]	164.56	390.293	1.24594	0.000762684	0.0128373
Gm5145	ENSMUSG00000071273	17	predicted pseudogene 5145 [Source:MGI Symbol;Acc:MGI:3645482]	272.144	84.0471	-1.6951	0.000588898	0.0106158
Dpcr1	ENSMUSG00000073408	17	diffuse panbronchiolitis critical region 1 (human) [Source:MGI Symbol;Acc:MGI:2685476]	52.6119	210.695	2.00169	0.000125752	0.00332891
Gm11131	ENSMUSG00000079505	17	predicted gene 11131 [Source:MGI Symbol;Acc:MGI:3779386]	3.34928	33.7881	3.33459	0.00362779	0.0410167
Gm15425	ENSMUSG00000084390	17	predicted gene 15425 [Source:MGI Symbol;Acc:MGI:3705642]	116.437	16.0488	-2.85902	0.000115274	0.00311941
Gm17538	ENSMUSG00000091058	17	predicted gene, 17538 [Source:MGI Symbol;Acc:MGI:4937172]	364.543	122.679	-1.5712	0.00404581	0.0443162
Gm6548	ENSMUSG00000091549	17	predicted gene 6548 [Source:MGI Symbol;Acc:MGI:3644071]	2456.83	474.819	-2.37135	1.8196e-07	1.91141e-05
Gm8741	ENSMUSG00000091655	17	predicted gene 8741 [Source:MGI Symbol;Acc:MGI:3644779]	107.222	22.3563	-2.26184	0.00134833	0.0198337
Gm4707	ENSMUSG00000091831	17	predicted gene 4707 [Source:MGI Symbol;Acc:MGI:3782887]	1654.35	474.769	-1.80097	0.000121409	0.00324742
Gm4246	ENSMUSG00000092240	17	predicted gene 4246 [Source:MGI Symbol;Acc:MGI:3782423]	662.68	227.808	-1.5405	0.00127046	0.0189643
Gm8752	ENSMUSG00000092278	17	predicted pseudogene 8752 [Source:MGI Symbol;Acc:MGI:3647539]	26.6998	0.985797	-4.75939	0.000698502	0.0120018
Gm6623	ENSMUSG00000092374	17	predicted gene 6623 [Source:MGI Symbol;Acc:MGI:3644901]	21.6419	0	#NAME?	9.6244e-05	0.00268948
Gm18734	ENSMUSG00000092438	17	predicted gene, 18734 [Source:MGI Symbol;Acc:MGI:5010919]	19.925	0.517824	-5.26597	0.00306516	0.0362146
Gm18737	ENSMUSG00000092458	17	predicted gene, 18737 [Source:MGI Symbol;Acc:MGI:5010922]	136.676	20.8013	-2.71602	2.38039e-06	0.00015496
Rab26os	ENSMUSG00000093565	17	RAB26, member RAS oncogene family, opposite strand [Source:MGI Symbol;Acc:MGI:1922864]	40.1157	244.109	2.60528	6.8465e-07	5.77455e-05
Rnaset2b	ENSMUSG00000094724	17	ribonuclease T2B [Source:MGI Symbol;Acc:MGI:3702087]	1240.45	399.257	-1.63547	0.000280474	0.00605206
Gm5814	ENSMUSG00000096361	17	predicted pseudogene 5814 [Source:MGI Symbol;Acc:MGI:3648910]	477.185	103.121	-2.21021	6.65425e-06	0.000344798
Zfp994	ENSMUSG00000096433	17	zinc finger protein 994 [Source:MGI Symbol;Acc:MGI:3643318]	55.7234	216.781	1.95988	0.000303846	0.00643029
Gm42418	ENSMUSG00000098178	17	predicted gene, 42418 [Source:MGI Symbol;Acc:MGI:5649005]	110438	337138	1.6101	0.00147116	0.0211302
Gm17087	ENSMUSG00000099104	17	predicted gene 17087 [Source:MGI Symbol;Acc:MGI:4937914]	275.622	20.2609	-3.76592	1.26327e-10	5.61424e-08
Gm7809	ENSMUSG00000099397	17	predicted gene 7809 [Source:MGI Symbol;Acc:MGI:3643362]	3327.24	671.34	-2.30921	1.03228e-07	1.1915e-05
Kif20a	ENSMUSG00000003779	18	kinesin family member 20A [Source:MGI Symbol;Acc:MGI:1201682]	1081.49	298.671	-1.8564	4.24499e-05	0.00141765
Sap130	ENSMUSG00000024260	18	Sin3A associated protein [Source:MGI Symbol;Acc:MGI:1919782]	1186.64	193.993	-2.61281	5.77191e-09	1.19097e-06
Dtna	ENSMUSG00000024302	18	dystrobrevin alpha [Source:MGI Symbol;Acc:MGI:106039]	93.065	375.772	2.01355	5.73023e-06	0.000313063
Rnf138	ENSMUSG00000024317	18	ring finger protein 138 [Source:MGI Symbol;Acc:MGI:1929211]	662.52	1458.69	1.13864	0.00316407	0.0371176
Tmem173	ENSMUSG00000024349	18	transmembrane protein 173 [Source:MGI Symbol;Acc:MGI:1919762]	38.0652	139.537	1.8741	0.000190722	0.00457673
Lims2	ENSMUSG00000024395	18	LIM and senescent cell antigen like domains 2 [Source:MGI Symbol;Acc:MGI:2385067]	1046.65	330.148	-1.6646	0.000124961	0.00331175
Spry4	ENSMUSG00000024427	18	sprouty homolog 4 (Drosophila) [Source:MGI Symbol;Acc:MGI:1345144]	174.79	536.033	1.6167	0.000121033	0.0032411
Dcp2	ENSMUSG00000024472	18	decapping mRNA 2 [Source:MGI Symbol;Acc:MGI:1917890]	1838.37	4962.93	1.43276	0.000790687	0.013222
Dpysl3	ENSMUSG00000024501	18	dihydropyrimidinase-like 3 [Source:MGI Symbol;Acc:MGI:1349762]	705.874	1904.14	1.43166	0.0012489	0.0187294
Spink1	ENSMUSG00000024503	18	serine peptidase inhibitor, Kazal type 1 [Source:MGI Symbol;Acc:MGI:106202]	111.986	446.299	1.99469	1.91652e-06	0.000131038
Hsd17b4	ENSMUSG00000024507	18	hydroxysteroid (17-beta) dehydrogenase 4 [Source:MGI Symbol;Acc:MGI:105089]	4951.89	1915.11	-1.37055	0.00131745	0.0194794
Pmaip1	ENSMUSG00000024521	18	phorbol-12-myristate-13-acetate-induced protein 1 [Source:MGI Symbol;Acc:MGI:1930146]	467.449	1412.42	1.59529	4.99696e-05	0.00160388
Afg3l2	ENSMUSG00000024527	18	AFG3-like AAA ATPase 2 [Source:MGI Symbol;Acc:MGI:1916847]	1735.1	575.607	-1.59186	0.000367252	0.00733553
Srfbp1	ENSMUSG00000024528	18	serum response factor binding protein 1 [Source:MGI Symbol;Acc:MGI:1914472]	555.675	171.987	-1.69194	0.000467507	0.00883408
Lox	ENSMUSG00000024529	18	lysyl oxidase [Source:MGI Symbol;Acc:MGI:96817]	154.427	851.568	2.4632	4.18846e-09	9.13074e-07
Ldlrad4	ENSMUSG00000024544	18	low density lipoprotein receptor class A domain containing 4 [Source:MGI Symbol;Acc:MGI:1277150]	2.06257	28.4802	3.78744	0.000826438	0.0137108
Cxxc1	ENSMUSG00000024560	18	CXXC finger 1 (PHD domain) [Source:MGI Symbol;Acc:MGI:1921572]	959.486	328.73	-1.54536	0.000371757	0.00741269
Slc27a6	ENSMUSG00000024600	18	solute carrier family 27 (fatty acid transporter), member 6 [Source:MGI Symbol;Acc:MGI:3036230]	950.948	315.187	-1.59316	0.000235198	0.00531842
Isoc1	ENSMUSG00000024601	18	isochorismatase domain containing 1 [Source:MGI Symbol;Acc:MGI:1913557]	836.482	190.1	-2.13758	1.72312e-05	0.000706052
Tcof1	ENSMUSG00000024613	18	treacle ribosome biogenesis factor 1 [Source:MGI Symbol;Acc:MGI:892003]	1209.31	368.283	-1.7153	2.46236e-05	0.000925289
Atp5a1	ENSMUSG00000025428	18	ATP synthase, H+ transporting, mitochondrial F1 complex, alpha subunit 1 [Source:MGI Symbol;Acc:MGI:88115]	23509.5	10456.2	-1.16888	0.00353483	0.0403492
Cdo1	ENSMUSG00000033022	18	cysteine dioxygenase 1, cytosolic [Source:MGI Symbol;Acc:MGI:105925]	224.993	918.12	2.0288	1.91942e-05	0.000762242
Trappc8	ENSMUSG00000033382	18	trafficking protein particle complex 8 [Source:MGI Symbol;Acc:MGI:2443008]	604.151	190.25	-1.66701	0.00311684	0.0366939
Trim36	ENSMUSG00000033949	18	tripartite motif-containing 36 [Source:MGI Symbol;Acc:MGI:106264]	232.049	513.867	1.14697	0.00469895	0.0495553
Pqlc1	ENSMUSG00000034006	18	PQ loop repeat containing 1 [Source:MGI Symbol;Acc:MGI:1914193]	272.97	759.616	1.47653	0.000266871	0.00584034
Fhod3	ENSMUSG00000034295	18	formin homology 2 domain containing 3 [Source:MGI Symbol;Acc:MGI:1925847]	583.632	209.445	-1.47849	0.00152791	0.0217963
Fgf1	ENSMUSG00000036585	18	fibroblast growth factor 1 [Source:MGI Symbol;Acc:MGI:95515]	68.892	175.677	1.35051	0.0011159	0.0171518
Smim3	ENSMUSG00000038059	18	small integral membrane protein 3 [Source:MGI Symbol;Acc:MGI:1917088]	145.609	448.667	1.62355	0.000143645	0.00366918
Egr1	ENSMUSG00000038418	18	early growth response 1 [Source:MGI Symbol;Acc:MGI:95295]	74.0944	398.171	2.42595	2.39132e-07	2.35163e-05
Atp8b1	ENSMUSG00000039529	18	ATPase, class I, type 8B, member 1 [Source:MGI Symbol;Acc:MGI:1859665]	159.224	456.105	1.51831	0.00030789	0.00648617
Cdc25c	ENSMUSG00000044201	18	cell division cycle 25C [Source:MGI Symbol;Acc:MGI:88350]	211.183	72.8486	-1.53552	0.00168711	0.0233049
4930503L19Rik	ENSMUSG00000044906	18	RIKEN cDNA 4930503L19 gene [Source:MGI Symbol;Acc:MGI:1922045]	72.6629	12.3093	-2.56147	0.00103361	0.0162164
Adrb2	ENSMUSG00000045730	18	adrenergic receptor, beta 2 [Source:MGI Symbol;Acc:MGI:87938]	176.134	1140.04	2.69434	1.69381e-10	7.24887e-08
Gm7729	ENSMUSG00000046636	18	predicted gene 7729 [Source:MGI Symbol;Acc:MGI:3647361]	392.072	118.122	-1.73084	0.000241508	0.00538211
Gm8181	ENSMUSG00000048188	18	predicted gene 8181 [Source:MGI Symbol;Acc:MGI:3643329]	89.5851	11.0656	-3.01717	0.000130952	0.00343299
Tcf4	ENSMUSG00000053477	18	transcription factor 4 [Source:MGI Symbol;Acc:MGI:98506]	988.907	3582.6	1.8571	8.50572e-06	0.000411228
Aldh7a1	ENSMUSG00000053644	18	aldehyde dehydrogenase family 7, member A1 [Source:MGI Symbol;Acc:MGI:108186]	5648.69	2067.89	-1.44976	0.000871276	0.0142558
B4galt6	ENSMUSG00000056124	18	UDP-Gal:betaGlcNAc beta 1,4-galactosyltransferase, polypeptide 6 [Source:MGI Symbol;Acc:MGI:1928380]	170.072	406.551	1.25729	0.0016758	0.023232
Prelid2	ENSMUSG00000056671	18	PRELI domain containing 2 [Source:MGI Symbol;Acc:MGI:1924869]	89.2539	18.8795	-2.24109	0.000342982	0.00699282
Chsy3	ENSMUSG00000058152	18	chondroitin sulfate synthase 3 [Source:MGI Symbol;Acc:MGI:1926173]	195.149	35.4186	-2.462	7.48075e-05	0.00219391
Eno1b	ENSMUSG00000059040	18	enolase 1B, retrotransposed [Source:MGI Symbol;Acc:MGI:3648653]	1119.94	136.115	-3.04052	9.94235e-12	7.18024e-09
Ttr	ENSMUSG00000061808	18	transthyretin [Source:MGI Symbol;Acc:MGI:98865]	1886.34	3686.81	0.966782	0.00095701	0.0153694
Mcc	ENSMUSG00000071856	18	mutated in colorectal cancers [Source:MGI Symbol;Acc:MGI:96930]	66.1922	184.911	1.4821	0.000782635	0.0131253
Gm6304	ENSMUSG00000071867	18	predicted gene 6304 [Source:MGI Symbol;Acc:MGI:3647929]	174.652	39.6184	-2.14024	0.000405607	0.00789021
Ier3ip1	ENSMUSG00000090000	18	immediate early response 3 interacting protein 1 [Source:MGI Symbol;Acc:MGI:1913441]	1365.07	3816.96	1.48345	0.000518917	0.00964002
Gypc	ENSMUSG00000090523	18	glycophorin C [Source:MGI Symbol;Acc:MGI:1098566]	92.2946	215.298	1.22201	0.00402658	0.0442063
Gm7701	ENSMUSG00000091363	18	predicted gene 7701 [Source:MGI Symbol;Acc:MGI:3646506]	610.358	74.8562	-3.02746	3.37427e-09	7.72072e-07
Gm6665	ENSMUSG00000091561	18	predicted gene 6665 [Source:MGI Symbol;Acc:MGI:3643253]	81.8234	15.2811	-2.42076	0.00161359	0.0226412
Eif3s6-ps2	ENSMUSG00000091697	18	eukaryotic translation initiation factor 3, subunit 6, pseudogene 2 [Source:MGI Symbol;Acc:MGI:103204]	179.669	12.0262	-3.90109	4.87531e-09	1.03366e-06
Gm10532	ENSMUSG00000097712	18	predicted gene 10532 [Source:MGI Symbol;Acc:MGI:3641671]	35.955	255.85	2.83103	5.80216e-08	7.53303e-06
Cyp17a1	ENSMUSG00000003555	19	cytochrome P450, family 17, subfamily a, polypeptide 1 [Source:MGI Symbol;Acc:MGI:88586]	2155.15	842.829	-1.35447	0.00234417	0.0297331
Stx5a	ENSMUSG00000010110	19	syntaxin 5A [Source:MGI Symbol;Acc:MGI:1928483]	1434.89	518.009	-1.46989	0.000597122	0.0107056
Cd274	ENSMUSG00000016496	19	CD274 antigen [Source:MGI Symbol;Acc:MGI:1926446]	154.885	569.537	1.87859	3.4206e-06	0.000209127
Sfrp5	ENSMUSG00000018822	19	secreted frizzled-related sequence protein 5 [Source:MGI Symbol;Acc:MGI:1860298]	79.4065	475.75	2.58287	4.64857e-08	6.31932e-06
Scgb1a1	ENSMUSG00000024653	19	secretoglobin, family 1A, member 1 (uteroglobin) [Source:MGI Symbol;Acc:MGI:98919]	53.4733	218.914	2.03347	3.40654e-05	0.00118384
Fads2	ENSMUSG00000024665	19	fatty acid desaturase 2 [Source:MGI Symbol;Acc:MGI:1930079]	748.841	294.4	-1.34688	0.000120494	0.00323042
Pga5	ENSMUSG00000024738	19	pepsinogen 5, group I [Source:MGI Symbol;Acc:MGI:1915935]	74.7412	219.651	1.55524	0.00239143	0.0301013
Ddb1	ENSMUSG00000024740	19	damage specific DNA binding protein 1 [Source:MGI Symbol;Acc:MGI:1202384]	35733.2	11000	-1.69976	6.34835e-05	0.00193549
Gm16437	ENSMUSG00000024761	19	predicted pseudogene 16437 [Source:MGI Symbol;Acc:MGI:3644508]	291.254	100.821	-1.53047	0.00364596	0.0411417
Rcl1	ENSMUSG00000024785	19	RNA terminal phosphate cyclase-like 1 [Source:MGI Symbol;Acc:MGI:1913275]	514.907	214.603	-1.26264	0.00264618	0.0324248
Kif20b	ENSMUSG00000024795	19	kinesin family member 20B [Source:MGI Symbol;Acc:MGI:2444576]	311.008	64.0392	-2.27992	4.20942e-05	0.00141187
[truncated: 195 more rows]
